# Supplementary material for: Comprehensive High-Depth Proteomic Analysis of Plasma Extracellular Vesicles Containing Preparations in Rett Syndrome
Source: Biomedicines. 2024 Sep 24;12(10):2172. doi: 10.3390/biomedicines12102172 (PMC11504846; doi:10.3390/biomedicines12102172)
Supplement: Supplementary file 1 [file biomedicines-12-02172-s001.zip]

Archive with 11 entries (11 files):
- Figure S1_Number of protein detections per mass extracted.pdf
- Figure S2_Correlation of up- and downregulated proteins and CSS.pdf
- Table S1_A comprehensive delineation of the CSS.xlsx
- Table S2_List of all proteins detected.xlsx
- Table S3_Enrichment analysis GO Cellular Component.xlsx
- Table S4_Variance evaluation of whole proteins in RTT and NC groups.xlsx
- Table S5_List of candidate proteins on Welch's t test.xlsx
- Table S6_List of identified proteins with statistical significant differences.xlsx
- Table S7_Molecular functions and biological processes of identified proteins.xlsx
- Table S8_Enrichment analysis of upregulated proteins on GO biological processes.xlsx
- Table S9_Enrichment analysis of upregulated proteins on KEGG Pathway.xlsx
