# Supplementary material for: Comprehensive High-Depth Proteomic Analysis of Plasma Extracellular Vesicles Containing Preparations in Rett Syndrome
Source: Biomedicines. 2024 Sep 24;12(10):2172. doi: 10.3390/biomedicines12102172 (PMC11504846; doi:10.3390/biomedicines12102172)
Supplement: Supplementary file 1 [file biomedicines-12-02172-s001.zip › Table S1_A comprehensive delineation of the CSS.xlsx]

## Sheet: Sheet1
	Patient		RTT_CUH01	RTT_CUH02	RTT_CUH03	RTT_CUH04	RTT_CUH05	RTT_CUH06
		Age	9	15	8	4	7	22
Manifestatation	Definition	CSS	25	26	25	16	22	32
Age of onset of regression	>30 months	1				○
	18 months to 30 mos	2		○	○
	12 months to <18 mos	3						○
	6 months to <12 mos	4	○
	<6 mos	5					○
Somatic growth	Hight / Weight		110cm/16kg	137cm/26.9kg	121.0cm/26.1kg	97.8cm/16.1kg	103.5cm/15kg	133cm/40kg
	BMI (Body Mass Index)		13.2	14.3	17.8	16.8	14.1	22.6
	No growth failure	0						○
	decrease in BMI >1SD (11th-25th %)	1			○
	decrease in BMI >2SD (5th-10th %)	2
	decrease in BMI >3SD (<5th %)	3				○
	decrease in BMI >4 SD (<<5th %)	4	○	○			○
Onset of stereotypies	≥10 years	0
	36 months to <10 years	1					○
	18 to <36 months	2		○	○	○
	12 to <18 months	3	○					○
	<12 mos	4
Head growth	None to minimal deceleration(0-1 centile)	0			○	○		○
	Deceleration>2 centiles , OFC >10th after 24 mos	1					○
	2nd-10th centile after 24 mos	2
	2nd-10th centile before 24 mos	3	○
	<2nd centile by 24 mos	4		○
Independent sitting	Sits alone acquired <8mos	0		○			○
	Sit with delayed acquisition >8mos	1	○			○
	Sit with delayed acquisition >18 mos	2
	Sit with delayed acquisition >30 mos	3
	Lost(The age)	4						○, (20)
	Never acquired	5			○
Ambulation	Acquired <18 mos/ Apraxic gait	0
	18ms<walks alone<30ms	1		○		○
	>30 mos walks alone	2
	>50 mos or walks with help	3	○
	Lost	4
	Never acquired	5			○		○	○
Hand use	Acquired & conserved	0					○
	Holding of objects acquired on time (by 6-8 months) & partially conserved	1		○
	Holding of objects acquired late (>10 months) and partially conserved	2	○
	Holding of objects acquired & lost all acquisitions	3			○, (2)	○, (2)		○, (1)
	Never acquired	4
Scollosis	None	0
	10 to <200	1	○		○	○		○
	200 to <400	2		○			○
	400 to <600	3
	≥600	4
	Surgery	5
Language	Preserved, contextual	0
	Short phrases only	1
	Single words	2
	Vocalization, babbling	3	○		○	○	○
	Screaming, no utterances	4		○				○
Nonverbal Communication	Preserved & propositive (points consistently with finger or eyes)	0	○		○	○	○
	Good eye contact maintained (≥30 seconds)	1
	Intermittent eye contact (5 seconds to <30 seconds)	2
	Infrequent eye contact (<5 seconds)	3		○				○
	Lost and not regained	4
	None	5
Respiratory dysfunction	None	0	○			○	○	○
	Minimal hyperventilation and/or apnea (<10% of time)	1		○	○
	Intermittent hyperventilation and/or apnea (50 % of time)	2
	Constant hyperventilation and/or apnea without cyanosis (100% of time)	3
	Constant hyperventilation or apnea with cyanosis	4
Autonomic symptoms	None	0	○	○	○	○
	Pink but cool	1					○	○
	Mottled and cold	2
	Blue-purple and cold hands or feet	3
	Blue-purple and cold hands and feet	4
Epilepsy/Seizures	Absent	0					○
	<monthly	1	○			○
	< weekly to monthly seizures	2		○	○
	Weekly	3						○
	More than weekly	4
	Infantile spasms	5
