# Supplementary material for: Comprehensive High-Depth Proteomic Analysis of Plasma Extracellular Vesicles Containing Preparations in Rett Syndrome
Source: Biomedicines. 2024 Sep 24;12(10):2172. doi: 10.3390/biomedicines12102172 (PMC11504846; doi:10.3390/biomedicines12102172)
Supplement: Supplementary file 1 [file biomedicines-12-02172-s001.zip › Table S2_List of all proteins detected.xlsx]

## Sheet: List of all proteins detected
Number	# of Grouped proteins	Accession number	Master accession number	Master protein name	Master Gene Symbol	Species	MW(kDa)	Peptides	Unique peptides	PK22023-01_RTT-CUH01	PK22023-02_RTT-CUH02	PK22023-03_RTT-CUH03	PK22023-04_RTT-CUH04	PK22023-05_RTT-CUH05	PK22023-06_RTT-CUH06	PK22023-07_NC-CUH01	PK22023-08_NC-CUH02	PK22023-09_NC-CUH03	PK22023-10_NC-CUH04	PK22023-11_NC-CUH05	PK22023-12_NC-CUH06
1	1	P04114	P04114	Apolipoprotein B-100	APOB	Homo sapiens	515.615	197	197	7613740	4270050	5167150	3167100	16786900	24754100	4443890	4789690	6101390	16610700	4815370	3534620
2	1	P21333	P21333	Filamin-A	FLNA	Homo sapiens	280.742	104	96	4753850	2321850	13180600	3501610	1997770	2348420	3620160	4794650	3509940	3917640	2115880	3637080
3	1	Q09666	Q09666	Neuroblast differentiation-associated protein AHNAK	AHNAK	Homo sapiens	629.112	95	95	644347	1301480	319486	679143	773191	489894	728568	697687	727638	964226	904735	640042
4	1	P12111	P12111	Collagen alpha-3(VI) chain	COL6A3	Homo sapiens	343.671	82	82	513718	598107	368159	553679	845746	614258	692743	598324	721980	416533	346019	382929
5	1	Q9Y490	Q9Y490	Talin-1	TLN1	Homo sapiens	269.773	90	78	2509230	1497550	5236210	1972810	1589400	1531060	2377600	3142530	2152810	2843960	1779450	2434580
6	1	P01024	P01024	Complement C3	C3	Homo sapiens	187.152	77	77	4249100	2647140	3557060	3763410	38094300	29555400	6371280	5277660	4798060	4652760	4900640	5515930
7	1	Q14204	Q14204	Cytoplasmic dynein 1 heavy chain 1	DYNC1H1	Homo sapiens	532.418	77	77	63225.1	78764	144302	64852.8	42268.2	31037.8	42790.8	71669.9	47258.5	54180.7	52701.8	51190.7
8	1	P35579	P35579	Myosin-9	MYH9	Homo sapiens	226.536	93	75	2132500	671667	6004720	1930360	726152	578934	912713	957381	604073	1338410	666117	837996
9	1	P15924	P15924	Desmoplakin	DSP	Homo sapiens	331.78	74	74	176166	95091.4	209184	405415	834873	55749	667476	197133	151406	1431660	48168	341310
10	1	P12259	P12259	Coagulation factor V	F5	Homo sapiens	251.709	68	68	6408170	3234110	2072360	7476810	9401580	8186120	4150690	3804850	4141250	3029940	2819640	3930090
11	1	Q13813	Q13813	Spectrin alpha chain, non-erythrocytic 1	SPTAN1	Homo sapiens	284.544	67	67	80801.7	136191	79794.2	74545.8	59348.7	62254.6	70341.5	117079	63532.8	69794	59979.2	75010.1
12	1	P02751	P02751	Fibronectin	FN1	Homo sapiens	272.323	65	65	24104800	30578000	18197100	36345200	55608000	66417400	43015200	37503700	37058700	28229200	33118100	28122000
13	1	Q01082	Q01082	Spectrin beta chain, non-erythrocytic 1	SPTBN1	Homo sapiens	274.614	67	61	63587.1	79909.7	140005	70195.1	59635.5	32632.5	48520.2	70748.3	41759.9	55162.1	46128.4	51121.4
14	1	Q99715	Q99715	Collagen alpha-1(XII) chain	COL12A1	Homo sapiens	333.151	60	60	300436	891420	253448	593496	671314	247645	725994	682407	569000	390358	900329	268577
15	1	Q07954	Q07954	Prolow-density lipoprotein receptor-related protein 1	LRP1	Homo sapiens	504.617	57	57	841658	1078240	338573	395204	1018220	542483	701879	623590	780751	1638210	375906	1557280
16	1	P01023	P01023	Alpha-2-macroglobulin	A2M	Homo sapiens	163.292	61	55	8307510	5622990	4022500	7215770	101715000	42559000	7253680	6517600	8369000	9559790	8700330	7562650
17	1	P11277	P11277	Spectrin beta chain, erythrocytic	SPTB	Homo sapiens	246.47	53	53	78935.9	47406	131264	66586.9	52957.1	120720	73050.1	88222	90970.3	79104	65963.1	61338.5
18	1	P02671	P02671	Fibrinogen alpha chain	FGA	Homo sapiens	94.975	50	50	45182100	45073600	18958200	43669400	1085430000	1017750000	58176900	52736500	48954200	55210100	48854000	42460100
19	1	Q9NR99	Q9NR99	Matrix-remodeling-associated protein 5	MXRA5	Homo sapiens	312.157	50	50	669055	489419	331396	658447	878442	522631	742893	612848	627544	584595	445607	171591
20	1	P98160	P98160	Basement membrane-specific heparan sulfate proteoglycan core protein	HSPG2	Homo sapiens	468.836	49	49	208292	245621	84549	326426	363597	268197	416725	369713	284173	216008	488662	157118
21	1	P18206	P18206	Vinculin	VCL	Homo sapiens	123.801	45	45	1219740	658994	2148340	1275050	673492	805963	1025600	1294850	986054	1184310	701208	1180000
22	1	P23467	P23467	Receptor-type tyrosine-protein phosphatase beta	PTPRB	Homo sapiens	224.305	46	45	328283	541997	179516	344932	204495	141477	427089	427783	374764	497484	406894	240207
23	1	Q13201	Q13201	Multimerin-1	MMRN1	Homo sapiens	138.114	45	45	4000900	948546	1347580	6849630	1563990	2613920	1058240	853741	1237910	1065670	570431	2290850
24	1	P02768	P02768	Albumin	ALB	Homo sapiens	69.365	44	44	54560200	51525200	55965300	57876300	367407000	149837000	68951100	58624100	62493100	49127200	53458100	42236300
25	1	P50851	P50851	Lipopolysaccharide-responsive and beige-like anchor protein	LRBA	Homo sapiens	319.112	46	43	74080	17903	201069	70974.5	32519.9	27740.3	32203.5	49406.4	36293.6	39920.5	29142.6	34160.6
26	1	Q86WI1	Q86WI1	Fibrocystin-L	PKHD1L1	Homo sapiens	465.743	43	43	194166	112017	284561	259287	143939	142487	204575	211344	209427	107143	114748	142724
27	1	P04264	P04264	Keratin, type II cytoskeletal 1	KRT1	Homo sapiens	66.038	48	42	11107200	17507100	36736800	34445700	132588000	8830910	172992000	34744100	34459300	223078000	2791980	25391800
28	1	Q13576	Q13576	Ras GTPase-activating-like protein IQGAP2	IQGAP2	Homo sapiens	180.581	42	42	127550	59835.2	311838	100450	62266.9	51406.5	79987.5	88741.8	42409.1	103270	62796.6	74876.9
29	1	Q8NDA2	Q8NDA2	Hemicentin-2	HMCN2	Homo sapiens	541.985	41	41	31930	155043	26908.9	59728	92511.2	56137.6	124780	100444	103906	165361	41451.3	91918.8
30	1	Q9Y6R7	Q9Y6R7	IgGFc-binding protein	FCGBP	Homo sapiens	572.028	41	41	7866470	12184300	6241850	7321010	9397610	8014820	6216730	4621960	7652190	3733930	10796100	3952630
31	1	P04275	P04275	von Willebrand factor	VWF	Homo sapiens	309.27	40	40	522597	960381	307378	1600690	2522680	6761540	1669790	1069250	1542870	1086680	1542030	941568
32	1	Q16363	Q16363	Laminin subunit alpha-4	LAMA4	Homo sapiens	202.525	39	39	297968	73662.3	433545	512699	64566.1	108293	96290.4	101545	74703.8	45807	108132	17624.3
33	1	P02679	P02679	Fibrinogen gamma chain	FGG	Homo sapiens	51.511	38	38	17021000	17974900	7641780	17167600	520575000	472942000	25914400	20894200	19831200	24238600	18793100	17203100
34	1	P46940	P46940	Ras GTPase-activating-like protein IQGAP1	IQGAP1	Homo sapiens	189.254	39	38	141468	285240	93713.9	160829	200959	127018	190338	209827	182925	176270	221439	196716
35	1	Q14766	Q14766	Latent-transforming growth factor beta-binding protein 1	LTBP1	Homo sapiens	186.797	38	38	9548990	3814950	4673280	20364000	4091150	7695320	4497330	2890680	5777350	3696380	2626900	5316740
36	1	P00450	P00450	Ceruloplasmin	CP	Homo sapiens	122.207	37	37	606035	426227	419631	461354	5599680	5730910	707633	760812	641060	648158	650940	808661
37	1	P08514	P08514	Integrin alpha-IIb	ITGA2B	Homo sapiens	113.378	37	37	14487500	4711370	23578500	15411100	6327390	9345490	8878610	9398930	8152560	11599500	5089890	10546700
38	1	P49327	P49327	Fatty acid synthase	FASN	Homo sapiens	273.431	37	37	107521	82156	223167	125735	71528.1	157315	110567	133181	107550	141512	72517.9	107720
39	1	Q15149	Q15149	Plectin	PLEC	Homo sapiens	531.798	40	37	55074.3	39678.9	64737.8	50222.3	70953.8	26773.1	53440.6	100571	42823.9	83674	42062.9	49417.2
40	1	Q5JSH3	Q5JSH3	WD repeat-containing protein 44	WDR44	Homo sapiens	101.369	37	37	201913	106838	405144	231985	96525.5	104006	139923	173235	100556	179403	105427	128432
41	1	P01031	P01031	Complement C5	C5	Homo sapiens	188.308	36	36	421083	323142	241462	278037	3207420	3225280	546168	494282	415313	803028	370069	523844
42	1	P35908	P35908	Keratin, type II cytoskeletal 2 epidermal	KRT2	Homo sapiens	65.433	43	36	1607860	4579940	2598660	7449240	34482300	2770190	48379600	5096630	6205760	37567900	2380540	5187110
43	1	Q14624	Q14624	Inter-alpha-trypsin inhibitor heavy chain H4	ITIH4	Homo sapiens	103.358	36	36	3722130	3086600	1451300	2886910	83120100	38600200	4422320	3801460	3787270	5341850	3679750	3845390
44	1	O75116	O75116	Rho-associated protein kinase 2	ROCK2	Homo sapiens	160.903	39	35	106119	57386.6	193361	102321	61038.6	62547.7	79206	93894.8	80071.3	74708	65000.5	70284.4
45	1	P06727	P06727	Apolipoprotein A-IV	APOA4	Homo sapiens	45.373	35	35	22951700	34639800	12895400	26118000	68505200	32849200	50294200	38261300	44629100	47423900	50706500	28767500
46	1	P35527	P35527	Keratin, type I cytoskeletal 9	KRT9	Homo sapiens	62.066	35	35	4208310	3707310	14599300	10448600	43825700	2272560	51424600	11185200	6397170	57893200	571701	11964100
47	1	Q14008	Q14008	Cytoskeleton-associated protein 5	CKAP5	Homo sapiens	225.499	35	35	114753	61255.6	204229	102024	41255.2	73027.5	75552.6	103255	61046	76527.6	55033.2	78593.4
48	1	P02675	P02675	Fibrinogen beta chain	FGB	Homo sapiens	55.931	34	34	47890000	42955900	20544600	44832700	1485590000	1367200000	62494800	49861100	50738000	58382200	52391100	43487400
49	1	P20742	P20742	Pregnancy zone protein	PZP	Homo sapiens	163.866	34	34	3298900	51923.3	21476.3	1268240	219008	17395700	1305190	5171520	3706780	1581070	2849410	167822
50	1	Q86UX7	Q86UX7	Fermitin family homolog 3	FERMT3	Homo sapiens	75.953	35	34	9570910	4225450	8860790	7939930	4499960	6082210	9326660	8998030	9764620	9736400	4820060	7725360
51	1	P02647	P02647	Apolipoprotein A-I	APOA1	Homo sapiens	30.777	33	33	214443000	289301000	140813000	265889000	299375000	280907000	265210000	276494000	295441000	265436000	288215000	304280000
52	1	P31327	P31327	Carbamoyl-phosphate synthase [ammonia], mitochondrial	CPS1	Homo sapiens	164.943	34	33	213641	363888	450742	671237	163145	291843	1760650	763373	192642	590822	741810	799290
53	1	Q9P265	Q9P265	Disco-interacting protein 2 homolog B	DIP2B	Homo sapiens	171.492	34	33	227317	175765	217777	354367	183754	108757	215461	194982	277045	244936	271019	324761
54	1	Q9Y4D1	Q9Y4D1	Disheveled-associated activator of morphogenesis 1	DAAM1	Homo sapiens	123.474	36	33	178919	74175.5	327171	151492	67654.7	90771.4	126317	133743	140486	154157	104282	138333
55	1	P08575	P08575	Receptor-type tyrosine-protein phosphatase C	PTPRC	Homo sapiens	147.488	32	32	1255650	1480780	979931	986175	1195330	1016160	1354990	1201880	1182600	1076560	1890120	1816940
56	1	P08603	P08603	Complement factor H	CFH	Homo sapiens	139.097	36	32	2444470	1853460	1486570	2291710	3603820	3867020	2374840	2647200	2508420	2332430	2788370	2025180
57	1	Q00610	Q00610	Clathrin heavy chain 1	CLTC	Homo sapiens	191.617	38	32	5334890	6200940	6391150	4153130	4081010	7472810	4417640	7235170	4975260	5381190	3751520	4790220
58	1	Q709C8	Q709C8	Vacuolar protein sorting-associated protein 13C	VPS13C	Homo sapiens	422.398	32	32	63197.1	55479.6	76324.9	53945.1	53776.4	70242.5	49108.5	65524.9	70291.8	77438.3	51984.1	51023.2
59	1	Q9BZ29	Q9BZ29	Dedicator of cytokinesis protein 9	DOCK9	Homo sapiens	236.448	35	32	141259	387657	84619.2	126549	88317	57852.3	168376	159209	175891	169374	204624	167551
60	1	P55072	P55072	Transitional endoplasmic reticulum ATPase	VCP	Homo sapiens	89.322	31	31	820014	315069	1530900	739107	337388	436811	391500	556713	308250	510163	288601	372794
61	1	Q14644	Q14644	Ras GTPase-activating protein 3	RASA3	Homo sapiens	95.7	31	31	338005	266337	462698	335023	224262	258046	379994	427760	393515	373474	264945	347203
62	1	O60610	O60610	Protein diaphanous homolog 1	DIAPH1	Homo sapiens	141.35	30	30	369435	162259	555773	323404	172623	286083	285129	289385	322233	354044	213345	330716
63	1	P10586	P10586	Receptor-type tyrosine-protein phosphatase F	PTPRF	Homo sapiens	212.882	33	30	1517910	2812820	469426	2035110	3312050	2477260	2805550	2641880	2512770	1187270	3210220	5248500
64	1	P13645	P13645	Keratin, type I cytoskeletal 10	KRT10	Homo sapiens	58.827	36	30	6775840	13758900	16789300	21777500	98437800	7307220	156990000	17530300	26869300	160529000	3700970	8031290
65	1	P15144	P15144	Aminopeptidase N	ANPEP	Homo sapiens	109.54	30	30	1217310	1096440	1502820	681057	379397	746175	688069	620998	1097240	1845480	990980	601817
66	1	Q13464	Q13464	Rho-associated protein kinase 1	ROCK1	Homo sapiens	158.178	30	30	8995380	6421330	9674120	7830890	6402000	6184340	8194830	8675210	7927460	7023700	6350970	8059960
67	1	Q8WUM4	Q8WUM4	Programmed cell death 6-interacting protein	PDCD6IP	Homo sapiens	96.023	30	30	2113870	1305030	1703960	3745500	1293680	1284860	1441440	1294950	1519920	2083600	1506330	2234710
68	1	B0I1T2	B0I1T2	Unconventional myosin-Ig	MYO1G	Homo sapiens	116.444	30	29	2830180	3801920	1848400	2085970	3097030	2387500	3477280	3241930	2977560	2371340	4266190	3230040
69	1	P01871	P01871	Immunoglobulin heavy constant mu	IGHM	Homo sapiens	49.44	29	29	1037160000	933057000	225355000	2308900000	1112150000	2869700000	2043850000	1819940000	1417800000	1047980000	5520220000	3226590000
70	1	P07996	P07996	Thrombospondin-1	THBS1	Homo sapiens	129.385	32	29	4396180	1098830	2994360	7813110	2625140	6105470	1739820	1476800	2344510	1819220	878822	2443330
71	1	P19827	P19827	Inter-alpha-trypsin inhibitor heavy chain H1	ITIH1	Homo sapiens	101.39	29	29	1448070	1395490	748724	1287860	22051700	9317690	1791910	1354820	1624280	1130800	1509020	1272910
72	1	Q96BY6	Q96BY6	Dedicator of cytokinesis protein 10	DOCK10	Homo sapiens	249.535	29	29	368757	318370	429941	378248	366877	347582	416579	404930	434015	356569	353730	444028
73	1	Q9Y2A7	Q9Y2A7	Nck-associated protein 1	NCKAP1	Homo sapiens	128.79	30	29	519108	648714	729195	525801	239315	301314	471206	502902	501816	519461	428065	542590
74	1	P02787	P02787	Serotransferrin	TF	Homo sapiens	77.065	28	28	3737210	3556470	4472320	3504190	14959900	7430980	4093190	4171420	3924150	4327310	3809710	3301530
75	1	P02788	P02788	Lactotransferrin	LTF	Homo sapiens	78.183	28	28	1989310	2169710	496241	1416560	3484430	1627920	5596470	4269440	3694610	2582010	3062280	5379840
76	1	P16157	P16157	Ankyrin-1	ANK1	Homo sapiens	206.27	29	28	41869.5	32567.1	62505.8	38742	39014.8	58149.7	37267.3	45370.1	56340.4	44256.2	31951.2	29943.6
77	1	P42356	P42356	Phosphatidylinositol 4-kinase alpha	PI4KA	Homo sapiens	236.834	37	28	94914.5	88462.9	117456	78297.1	82756.9	74855.6	101187	106228	107586	92836.8	101397	98188.4
78	1	P46939	P46939	Utrophin	UTRN	Homo sapiens	394.474	28	28	47575	43881.6	68138	52004.9	42641.6	39425.8	52164.4	46778.2	47570	47530.2	50653.4	46869.9
79	1	Q9BYB0	Q9BYB0	SH3 and multiple ankyrin repeat domains protein 3	SHANK3	Homo sapiens	184.669	28	28	4996960	6969260	2805880	4404850	2681650	1688750	3956380	3909920	3724900	5127320	5019360	4453660
80	1	Q9Y5S2	Q9Y5S2	Serine/threonine-protein kinase MRCK beta	CDC42BPB	Homo sapiens	194.317	31	28	45878.1	39687.7	50146	39462.5	25348.3	29763.1	39806.7	40644.4	41723.6	45426	33540.2	42512.5
81	1	O15031	O15031	Plexin-B2	PLXNB2	Homo sapiens	205.13	27	27	357702	250352	330970	305185	247583	250239	365273	331694	316583	335513	296059	302173
82	1	P00736	P00736	Complement C1r subcomponent	C1R	Homo sapiens	80.119	27	27	5809970	7777830	4619150	6966910	6112650	4437820	8058120	6333360	8388610	8217860	7539660	8969320
83	1	P10909	P10909	Clusterin	CLU	Homo sapiens	52.494	27	27	633473000	628173000	377555000	555797000	1021810000	785379000	1000200000	812243000	783059000	795974000	700624000	643016000
84	1	Q9H7D0	Q9H7D0	Dedicator of cytokinesis protein 5	DOCK5	Homo sapiens	215.312	28	27	142733	69793.5	108776	90672.7	40081.3	115940	110930	129983	160272	179815	91633.1	142438
85	1	O43491	O43491	Band 4.1-like protein 2	EPB41L2	Homo sapiens	112.588	27	26	253050	384767	166810	197118	206803	166394	349969	308836	259722	256078	247218	279688
86	1	P16885	P16885	1-phosphatidylinositol 4,5-bisphosphate phosphodiesterase gamma-2	PLCG2	Homo sapiens	147.873	26	26	106635	122297	311425	105646	89604.4	67968.9	95304.9	128973	95038	126443	113360	122233
87	1	Q14517	Q14517	Protocadherin Fat 1	FAT1	Homo sapiens	506.28	26	26	51163.2	38473.1	36602.4	56588	49272.8	56461.5	36844.8	55848.4	71455.3	31047.5	46944	78839.2
88	1	Q6ZNJ1	Q6ZNJ1	Neurobeachin-like protein 2	NBEAL2	Homo sapiens	302.521	26	26	93901.9	23987.7	155628	117530	24439.7	55386.5	31034.5	56472	38824.3	43016.9	20503.3	72625.1
89	1	Q86YZ3	Q86YZ3	Hornerin	HRNR	Homo sapiens	282.391	26	26	207192	237216	634990	205252	1917670	146291	2069100	778267	423861	3235970	56915.9	235374
90	1	Q92608	Q92608	Dedicator of cytokinesis protein 2	DOCK2	Homo sapiens	211.95	27	26	118892	118501	76068.8	79400.7	92748.1	79837.6	132316	104627	101254	68558.9	115544	121286
91	1	Q96J02	Q96J02	E3 ubiquitin-protein ligase Itchy homolog	ITCH	Homo sapiens	102.801	30	26	206350	68405	157573	254480	64078.1	92199.8	68961.7	68052.9	94675.6	97508.8	59119.2	143266
92	1	Q9UHN6	Q9UHN6	Cell surface hyaluronidase	CEMIP2	Homo sapiens	154.376	26	26	168353	618426	159338	178404	167689	89800.3	196390	176766	241492	255419	267989	210235
93	1	O00159	O00159	Unconventional myosin-Ic	MYO1C	Homo sapiens	121.682	25	25	191657	427061	179742	229535	200000	124693	244181	237161	264526	307332	313478	253024
94	1	O00429	O00429	Dynamin-1-like protein	DNM1L	Homo sapiens	81.877	25	25	94163.2	41931.8	229494	57284.4	35866.5	27377.1	44724.8	60998.5	17721.8	79181.5	29249.9	35549.9
95	1	P01009	P01009	Alpha-1-antitrypsin	SERPINA1	Homo sapiens	46.735	25	25	3533950	2619010	1666240	3003150	40927800	23087300	3783260	3995980	4479870	6801330	6418730	3832140
96	1	P02649	P02649	Apolipoprotein E	APOE	Homo sapiens	36.153	25	25	179145000	178941000	229161000	194789000	256308000	342194000	201942000	303990000	278798000	242090000	212737000	342085000
97	1	P08133	P08133	Annexin A6	ANXA6	Homo sapiens	75.875	25	25	166587	217134	138014	189543	175260	162472	174820	179173	209955	174881	224774	259153
98	1	P11021	P11021	Endoplasmic reticulum chaperone BiP	HSPA5	Homo sapiens	72.331	27	25	1537960	1053790	1778240	1490020	2012980	1665720	1460780	1475660	1347400	1303820	1295950	1516360
99	1	P12821	P12821	Angiotensin-converting enzyme	ACE	Homo sapiens	149.717	25	25	588330	1750710	328578	719392	386616	207814	657680	699258	914063	768276	1247600	729061
100	1	P14543	P14543	Nidogen-1	NID1	Homo sapiens	136.379	26	25	518593	145587	502963	938191	225947	278503	155135	154716	151549	124874	152585	194664
101	1	P19823	P19823	Inter-alpha-trypsin inhibitor heavy chain H2	ITIH2	Homo sapiens	106.465	25	25	1491440	1389810	743380	1419420	27460800	10447400	1746190	1455420	1636230	1451560	1171270	1457880
102	1	P20930	P20930	Filaggrin	FLG	Homo sapiens	435.174	25	25	45527.8	26076.7	51451	80773.8	279179	14467.2	171992	90003	71539.8	452923	22783.9	51286.6
103	1	P23229	P23229	Integrin alpha-6	ITGA6	Homo sapiens	126.604	25	25	2080870	782320	3671430	1643220	1433510	852031	1762160	1477620	1131340	3878420	920663	1094300
104	1	P26038	P26038	Moesin	MSN	Homo sapiens	67.82	36	25	2865950	3909110	2666610	2789500	1703330	1384040	3217290	3175700	2959430	3129060	3520870	3440620
105	1	P50990	P50990	T-complex protein 1 subunit theta	CCT8	Homo sapiens	59.619	25	25	235259	194205	449715	246325	135037	229949	177249	208388	240962	240855	142848	155644
106	1	Q15063	Q15063	Periostin	POSTN	Homo sapiens	93.317	25	25	107148	150184	16578	61095	1108000	256725	27118.2	26189.5	140171	57903.9	79801.6	120249
107	1	Q5JSL3	Q5JSL3	Dedicator of cytokinesis protein 11	DOCK11	Homo sapiens	237.675	25	25	99208.8	108109	93363.6	81052.2	58444.2	65558.6	99875.6	98023.5	93382	83073	90441.1	103967
108	1	Q9Y4D7	Q9Y4D7	Plexin-D1	PLXND1	Homo sapiens	212.011	25	25	98768.8	257974	60117.7	110833	99089.3	51566.3	125280	117643	141492	139360	159109	131936
109	1	P14618	P14618	Pyruvate kinase PKM	PKM	Homo sapiens	57.938	25	24	3397280	1907710	7225670	3680390	2379470	2275520	2386540	2825790	1635430	3291990	2321230	2826310
110	1	Q14203	Q14203	Dynactin subunit 1	DCTN1	Homo sapiens	141.696	24	24	103696	60090.3	202745	101323	66030.6	88877	54733.7	69791.5	81762.4	58254.7	46115.8	56695.6
111	1	Q5T4S7	Q5T4S7	E3 ubiquitin-protein ligase UBR4	UBR4	Homo sapiens	573.853	24	24	26991.8	0	28016.7	25740.4	0	49701.1	26549.6	20871.9	44040.5	25968	0	0
112	1	Q6YHK3	Q6YHK3	CD109 antigen	CD109	Homo sapiens	161.689	24	24	451362	390049	390324	822125	450711	295557	471298	414012	550369	384500	907752	297107
113	1	Q86VP6	Q86VP6	Cullin-associated NEDD8-dissociated protein 1	CAND1	Homo sapiens	136.377	26	24	127131	104761	203769	129473	81929	202874	123454	146937	106333	448687	103820	114718
114	1	Q8WUJ3	Q8WUJ3	Cell migration-inducing and hyaluronan-binding protein	CEMIP	Homo sapiens	152.999	24	24	194332	155747	82219.7	94346.7	146611	59267.3	99198.4	75915.5	118591	153635	66766.6	140393
115	1	Q8WWQ8	Q8WWQ8	Stabilin-2	STAB2	Homo sapiens	276.995	24	24	141393	228898	77262.7	223203	272798	163703	560986	283023	293292	208085	292453	224481
116	1	Q96RL7	Q96RL7	Vacuolar protein sorting-associated protein 13A	VPS13A	Homo sapiens	360.285	24	24	97759.6	75341.8	141125	65131.7	39501.2	101362	91191.8	102332	94091	88711.8	66102.1	115470
117	1	Q9HCM2	Q9HCM2	Plexin-A4	PLXNA4	Homo sapiens	212.459	36	24	181613	113412	291425	179199	109247	124822	147536	158199	151190	148590	129904	179711
118	1	Q9ULL4	Q9ULL4	Plexin-B3	PLXNB3	Homo sapiens	206.849	26	24	174833	82204.4	211396	146984	91265.9	135895	123282	113244	113141	152664	73759.7	112366
119	1	O14672	O14672	Disintegrin and metalloproteinase domain-containing protein 10	ADAM10	Homo sapiens	84.14	23	23	8292750	4432670	9608840	12075200	5071190	4867650	5132410	5707060	6461460	7969460	5283480	9437980
120	1	O94832	O94832	Unconventional myosin-Id	MYO1D	Homo sapiens	116.205	23	23	50416.3	105825	34006.7	50041.1	31901	27004.9	63448	52799.2	60256.1	61666	82787.8	44020.1
121	1	P02786	P02786	Transferrin receptor protein 1	TFRC	Homo sapiens	84.872	23	23	123730	147626	150424	234295	207652	109915	141359	141482	148823	337977	99131.1	146256
122	1	P11171	P11171	Protein 4.1	EPB41	Homo sapiens	97.018	24	23	202936	231775	204521	193621	148615	545615	240233	333431	411810	273722	197307	192891
123	1	P11215	P11215	Integrin alpha-M	ITGAM	Homo sapiens	127.182	24	23	145547	140326	89976.3	66473.1	116723	143082	142269	130949	135603	128477	139159	202518
124	1	P11586	P11586	C-1-tetrahydrofolate synthase, cytoplasmic	MTHFD1	Homo sapiens	101.531	23	23	86684.7	63427.3	123338	73923.5	54238.2	119562	77659.9	86457.2	91190.5	76268.1	58474.1	66679.3
125	1	P17301	P17301	Integrin alpha-2	ITGA2	Homo sapiens	129.295	23	23	428973	226651	637019	327909	231094	276378	191477	309995	239477	304558	310823	335213
126	1	P22314	P22314	Ubiquitin-like modifier-activating enzyme 1	UBA1	Homo sapiens	117.849	23	23	442233	396689	749194	464963	312807	363847	395735	444431	303258	450268	328566	365003
127	1	P23458	P23458	Tyrosine-protein kinase JAK1	JAK1	Homo sapiens	133.279	23	23	120858	206537	93824.4	103778	107885	76380.1	142044	139671	145616	127980	155134	149275
128	1	Q01970	Q01970	1-phosphatidylinositol 4,5-bisphosphate phosphodiesterase beta-3	PLCB3	Homo sapiens	138.802	23	23	146705	190744	144803	139677	102486	83202.6	154079	156026	158825	173357	129616	146329
129	1	Q05682	Q05682	Caldesmon	CALD1	Homo sapiens	93.231	23	23	237150	57584.1	879783	222955	95276.1	22120.8	107996	163248	43146.5	186873	62340.7	73867.8
130	1	Q12913	Q12913	Receptor-type tyrosine-protein phosphatase eta	PTPRJ	Homo sapiens	145.944	23	23	886779	350473	1372050	989093	431703	649141	668857	724447	703349	708481	454604	817824
131	1	Q16706	Q16706	Alpha-mannosidase 2	MAN2A1	Homo sapiens	131.144	23	23	47388.3	47640.2	31818.5	69285.7	537970	453532	51509	43972.1	44470	49242.9	73658.4	51875.8
132	1	Q7Z794	Q7Z794	Keratin, type II cytoskeletal 1b	KRT77	Homo sapiens	61.902	23	23	0	16823.4	29040.2	1883580	235292	79296.2	147997	245364	114353	1119640	0	0
133	1	Q8N392	Q8N392	Rho GTPase-activating protein 18	ARHGAP18	Homo sapiens	74.977	23	23	211618	143814	394445	220041	87741.5	112304	88886.8	195397	70394.2	216992	146535	112313
134	1	Q9H2G2	Q9H2G2	STE20-like serine/threonine-protein kinase	SLK	Homo sapiens	142.697	23	23	93810.5	127099	115170	91512.7	63342.9	49453.8	100116	81771.9	98095.1	86482.5	88824.5	84690
135	1	Q9Y2Q0	Q9Y2Q0	Phospholipid-transporting ATPase IA	ATP8A1	Homo sapiens	131.369	24	23	252604	66778.5	294189	298385	54950.2	112003	65394.3	124692	108804	52377.4	58037.6	135342
136	1	Q9Y613	Q9Y613	FH1/FH2 domain-containing protein 1	FHOD1	Homo sapiens	126.554	23	23	686354	311940	1429540	573420	272982	615823	360282	472965	485157	446337	309221	638961
137	1	O00468	O00468	Agrin	AGRN	Homo sapiens	217.321	22	22	457882	563875	252136	292612	542017	275808	830254	754403	656446	339836	557749	264037
138	1	O60716	O60716	Catenin delta-1	CTNND1	Homo sapiens	108.171	22	22	199990	434075	106848	189093	139850	81234.4	205042	206132	220444	196934	210998	219049
139	1	O76074	O76074	cGMP-specific 3',5'-cyclic phosphodiesterase	PDE5A	Homo sapiens	99.986	22	22	155595	65512.6	327398	120558	56635.2	69402.1	128550	139163	94464.9	141508	55218.8	79167.9
140	1	P00751	P00751	Complement factor B	CFB	Homo sapiens	85.534	22	22	458349	336364	492932	383330	4857410	3387200	536295	540274	348664	698755	554008	500562
141	1	P01042	P01042	Kininogen-1	KNG1	Homo sapiens	71.959	22	22	5437660	6364030	2906330	4920300	25487700	27193400	9794870	7657260	9344680	6092810	8358370	6370820
142	1	P05165	P05165	Propionyl-CoA carboxylase alpha chain, mitochondrial	PCCA	Homo sapiens	80.06	22	22	73222.7	149328	252844	33773.1	45062.4	50621.9	52703.6	51392.5	58338.1	106480	34928.4	83762.1
143	1	P07384	P07384	Calpain-1 catalytic subunit	CAPN1	Homo sapiens	81.892	22	22	478062	300460	1032430	563583	325792	726880	349340	439803	291696	478102	293351	365071
144	1	P14625	P14625	Endoplasmin	HSP90B1	Homo sapiens	92.472	28	22	435126	141741	510817	288810	729761	410504	227474	321594	191292	157272	186781	207904
145	1	P46459	P46459	Vesicle-fusing ATPase	NSF	Homo sapiens	82.597	22	22	92224	109697	170358	91846.8	50775.4	112917	78620.4	93265.9	87552.5	88095.8	54878.2	79978.1
146	1	P49641	P49641	Alpha-mannosidase 2x	MAN2A2	Homo sapiens	130.542	22	22	0	34797.8	24315	59824.3	343565	168250	0	0	32309.8	0	0	87658.4
147	1	P53396	P53396	ATP-citrate synthase	ACLY	Homo sapiens	120.838	22	22	122458	69937	253094	114106	61892.4	65658	78997.7	88956.1	57592.9	101897	63275.7	76428.9
148	1	P55196	P55196	Afadin	AFDN	Homo sapiens	206.808	22	22	56974.5	151687	33883.6	58276.2	58853.7	65608.3	63956.9	73828.6	59922.9	69024.1	79087	81761.6
149	1	P78509	P78509	Reelin	RELN	Homo sapiens	388.395	22	22	84360.6	63960.8	59778.1	88689.5	150372	134907	81056.2	76607	84702	114098	76922.4	95160.9
150	1	Q08380	Q08380	Galectin-3-binding protein	LGALS3BP	Homo sapiens	65.332	22	22	41383900	36292400	33144200	57595200	62668900	39778900	57889900	53040700	79371200	45367500	38599400	59609800
151	1	Q15833	Q15833	Syntaxin-binding protein 2	STXBP2	Homo sapiens	66.453	22	22	1181330	476321	2541820	1067000	585035	635982	758781	847912	594749	1025220	572613	838274
152	1	Q5D862	Q5D862	Filaggrin-2	FLG2	Homo sapiens	248.077	22	22	169062	123345	115652	519458	893142	65904.2	1078480	149165	241658	1550860	44191.3	116287
153	1	Q70J99	Q70J99	Protein unc-13 homolog D	UNC13D	Homo sapiens	123.284	22	22	411168	94951	774489	520166	83897.6	197593	114423	278978	166843	124832	83167.8	229663
154	1	Q7KZF4	Q7KZF4	Staphylococcal nuclease domain-containing protein 1	SND1	Homo sapiens	101.999	22	22	62711.9	45249.2	166678	83790.5	41462.1	43404.3	56270.4	76849.2	47267.7	67699.4	44766.7	60284
155	1	Q7L576	Q7L576	Cytoplasmic FMR1-interacting protein 1	CYFIP1	Homo sapiens	145.185	35	22	531386	503825	694727	517074	336119	363600	501879	481631	537353	481978	450557	561155
156	1	Q7Z6Z7	Q7Z6Z7	E3 ubiquitin-protein ligase HUWE1	HUWE1	Homo sapiens	481.899	22	22	15292.5	10819.1	28048.9	18207.1	11065.2	12618.2	10218.3	17613.8	9959.75	20148.5	11917	11541.6
157	1	P00451	P00451	Coagulation factor VIII	F8	Homo sapiens	267.015	21	21	37453.7	36142.9	34164.6	52946.5	87353.3	113814	74199.6	46180.2	62253.2	54156	56223.8	46050.9
158	1	P06737	P06737	Glycogen phosphorylase, liver form	PYGL	Homo sapiens	97.151	22	21	125976	35385.4	206350	112907	76783.3	51976.4	64050.7	72691.8	42355.2	84833.5	45732.8	55179.8
159	1	P07942	P07942	Laminin subunit beta-1	LAMB1	Homo sapiens	198.042	21	21	431375	93502.5	547835	618988	139533	177797	129865	132503	102450	57432.3	150843	28609.2
160	1	P11047	P11047	Laminin subunit gamma-1	LAMC1	Homo sapiens	177.608	22	21	279588	92982.2	329741	452921	78082.7	142453	112258	111950	89175.2	64226.1	121262	32553.5
161	1	P13611	P13611	Versican core protein	VCAN	Homo sapiens	372.826	21	21	1087960	1020660	495530	1279920	1726220	726202	2577310	1477790	1169750	484009	1286260	109982
162	1	P22105	P22105	Tenascin-X	TNXB	Homo sapiens	458.395	28	21	44477.3	62463.6	19244.9	54239.6	452460	220229	59955.6	36736.2	66865.1	47359.1	58037.9	52371.8
163	1	P33527	P33527	Multidrug resistance-associated protein 1	ABCC1	Homo sapiens	171.593	22	21	66464.5	46718.5	76838.9	42840.1	39881	38268.9	58843.4	59640.7	59424.8	49544.9	46658.9	56929.6
164	1	P41226	P41226	Ubiquitin-like modifier-activating enzyme 7	UBA7	Homo sapiens	111.695	21	21	142844	71422.2	341391	158696	92357.7	110333	111701	132516	89247.7	137616	80936.3	96378.4
165	1	P45974	P45974	Ubiquitin carboxyl-terminal hydrolase 5	USP5	Homo sapiens	95.788	22	21	96366.6	67125.7	170782	95792.3	70121.6	110465	69691.8	88646.3	60225.5	93410.5	74071.9	65556.3
166	1	P78371	P78371	T-complex protein 1 subunit beta	CCT2	Homo sapiens	57.488	21	21	119808	104190	236595	128068	78147.3	219173	110933	126829	145092	194309	83410.6	94885.4
167	1	Q02413	Q02413	Desmoglein-1	DSG1	Homo sapiens	113.749	21	21	561912	335553	891900	837433	4459210	477068	4820050	937349	586820	5384590	293331	679125
168	1	Q06033	Q06033	Inter-alpha-trypsin inhibitor heavy chain H3	ITIH3	Homo sapiens	99.849	21	21	694977	376288	282832	411919	1776760	1545770	525784	496457	720388	584263	466695	591664
169	1	Q4KMQ2	Q4KMQ2	Anoctamin-6	ANO6	Homo sapiens	106.167	21	21	712291	511708	1224150	674752	348184	486542	490916	521793	459543	611346	414587	599730
170	1	Q6Q788	Q6Q788	Apolipoprotein A-V	APOA5	Homo sapiens	41.215	21	21	1603780	1403390	2294800	3083690	1674630	3077320	2839480	5047680	1566470	4776990	4081280	6936620
171	1	Q6V0I7	Q6V0I7	Protocadherin Fat 4	FAT4	Homo sapiens	542.694	21	21	39734.3	38519.4	21727.1	51386.3	55214.2	37618.8	34358	33836.8	51104.9	42886.1	55340.9	49734.6
172	1	Q9NQ66	Q9NQ66	1-phosphatidylinositol 4,5-bisphosphate phosphodiesterase beta-1	PLCB1	Homo sapiens	138.568	21	21	89563.3	165542	51157.9	76813.2	49824.3	37262.8	84818.3	107442	102128	90128.1	99635.5	85601.2
173	1	Q9UDY2	Q9UDY2	Tight junction protein ZO-2	TJP2	Homo sapiens	133.958	21	21	50691.2	39132.7	90945.3	44571.5	34548.3	50432.6	36474.3	49118.2	38747.4	47891.7	32579.1	42833.8
174	1	Q9Y4I1	Q9Y4I1	Unconventional myosin-Va	MYO5A	Homo sapiens	215.409	26	21	23084.3	17799.9	44836	19523.2	15774.9	0	8508.04	28964	18327.8	25662	0	17201.9
175	1	Q9Y4L1	Q9Y4L1	Hypoxia up-regulated protein 1	HYOU1	Homo sapiens	111.34	21	21	149368	153346	103530	139044	180845	184999	180397	187665	194805	317741	189867	202767
176	1	O95466	O95466	Formin-like protein 1	FMNL1	Homo sapiens	121.856	21	20	152604	230571	113732	121664	136460	133355	178651	166545	167036	124586	247841	210315
177	1	P00488	P00488	Coagulation factor XIII A chain	F13A1	Homo sapiens	83.268	20	20	1648850	633068	4404780	1811460	1312160	1377550	1325500	1720470	1078060	1744300	1043380	1252800
178	1	P04040	P04040	Catalase	CAT	Homo sapiens	59.757	20	20	1277840	812480	1971050	1373110	1395480	1514990	2137580	1495460	1102840	2378790	783711	853389
179	1	P05106	P05106	Integrin beta-3	ITGB3	Homo sapiens	87.058	20	20	22596700	7857760	33567900	20959200	8470460	13963600	12898200	14122200	12841400	16654800	7675800	14058200
180	1	P05166	P05166	Propionyl-CoA carboxylase beta chain, mitochondrial	PCCB	Homo sapiens	58.215	20	20	877033	2618070	2259680	287149	464523	391070	596743	636194	608822	1299080	325838	715377
181	1	P06396	P06396	Gelsolin	GSN	Homo sapiens	85.699	20	20	1429120	1195710	2903430	1675380	4913230	2758050	1431770	1349460	1277560	1317010	1061400	1212550
182	1	P08473	P08473	Neprilysin	MME	Homo sapiens	85.514	20	20	122575	189469	298099	94072.4	77616	67398.2	106860	87702.7	107411	91360.3	74862.5	76239.6
183	1	P08519	P08519	Apolipoprotein(a)	LPA	Homo sapiens	501.329	20	20	1456170	1948690	1666730	1366580	2904990	7435520	1478440	2069140	2129640	2530620	1917230	1979170
184	1	P09871	P09871	Complement C1s subcomponent	C1S	Homo sapiens	76.687	21	20	22260800	26971200	16966000	26001500	26353000	21446300	26851400	22444700	27590400	26831800	27018100	30846300
185	1	P11597	P11597	Cholesteryl ester transfer protein	CETP	Homo sapiens	54.757	20	20	1908360	1285610	848445	2152500	17482900	16867700	3236250	1949340	4337770	8339850	3688630	3783500
186	1	P12814	P12814	Alpha-actinin-1	ACTN1	Homo sapiens	103.062	34	20	335420	220815	605151	241107	165529	177795	228536	458983	240462	270119	197619	320329
187	1	P16284	P16284	Platelet endothelial cell adhesion molecule	PECAM1	Homo sapiens	82.524	20	20	908300	1135660	792111	758435	476986	481015	979069	937506	994304	831133	934227	1012880
188	1	P27487	P27487	Dipeptidyl peptidase 4	DPP4	Homo sapiens	88.279	20	20	587999	819340	1233980	433367	338365	348209	327033	338116	474897	488379	563694	301970
189	1	P29144	P29144	Tripeptidyl-peptidase 2	TPP2	Homo sapiens	138.352	20	20	54390	45377.5	115342	69797.9	36191.8	58682	40914.7	50055.1	53940.8	38705.1	53099.9	46614.2
190	1	P33176	P33176	Kinesin-1 heavy chain	KIF5B	Homo sapiens	109.688	24	20	63359.6	51281.2	113784	58401.3	46135.5	38660	46802.6	52731.7	47547.9	55549.4	45179.3	53838
191	1	P55160	P55160	Nck-associated protein 1-like	NCKAP1L	Homo sapiens	128.156	20	20	185202	150279	218690	190947	154471	170404	195900	164168	165909	148931	159807	238657
192	1	P80108	P80108	Phosphatidylinositol-glycan-specific phospholipase D	GPLD1	Homo sapiens	92.337	20	20	891509	522011	991022	893989	1176270	3229610	1319770	1101360	1130750	1038480	926940	671497
193	1	P98171	P98171	Rho GTPase-activating protein 4	ARHGAP4	Homo sapiens	105.025	20	20	170156	129462	219134	134258	80093.1	122866	145789	133517	154762	157627	130407	206905
194	1	Q14697	Q14697	Neutral alpha-glucosidase AB	GANAB	Homo sapiens	106.874	20	20	289520	143432	269991	257541	318384	231577	230008	263983	172964	218254	177195	301776
195	1	Q7L7X3	Q7L7X3	Serine/threonine-protein kinase TAO1	TAOK1	Homo sapiens	116.072	23	20	155911	100429	170114	113357	78048.1	64531	113088	120477	113494	133844	99976	122423
196	1	Q86YV0	Q86YV0	RAS protein activator like-3	RASAL3	Homo sapiens	111.899	20	20	78449.6	107170	43357.7	60545.2	62149.1	40826	112268	99130.4	75355.1	56042.9	94128.9	94263.8
197	1	Q92619	Q92619	Rho GTPase-activating protein 45	ARHGAP45	Homo sapiens	124.616	20	20	120620	84053	216271	110547	75695.9	69881.8	101343	112025	93732.6	98993.3	100987	90475.1
198	1	Q96C24	Q96C24	Synaptotagmin-like protein 4	SYTL4	Homo sapiens	76.022	20	20	429101	115170	753622	546517	108125	176538	142321	251215	110321	192543	126037	231854
199	1	Q96G03	Q96G03	Phosphoglucomutase-2	PGM2	Homo sapiens	68.283	20	20	129593	123641	267289	129262	104343	67968.7	120928	130669	80671.9	148427	99595.4	129997
200	1	O15439	O15439	ATP-binding cassette sub-family C member 4	ABCC4	Homo sapiens	149.528	19	19	79572.7	65491.8	105102	54622.2	38438.8	57786.1	56385.1	78907.2	61040.3	75056.7	49562.3	59047.2
201	1	O60763	O60763	General vesicular transport factor p115	USO1	Homo sapiens	107.895	19	19	56721.7	24334.6	97718.2	67856.2	21172	52321.7	35848	38312.4	31882.1	54681.3	27050.3	51044.4
202	1	O94804	O94804	Serine/threonine-protein kinase 10	STK10	Homo sapiens	112.136	19	19	247144	303929	219960	218569	207482	176993	308208	259511	268783	223593	321953	357414
203	1	P00747	P00747	Plasminogen	PLG	Homo sapiens	90.569	21	19	2827430	1390020	1451000	2866400	8797340	5901380	1926770	2317680	2073400	2059360	2670640	1805650
204	1	P01011	P01011	Alpha-1-antichymotrypsin	SERPINA3	Homo sapiens	47.65	19	19	1242760	1015840	694107	1139670	11506800	8732470	1520650	1585570	1234900	1317320	1839390	1383320
205	1	P01833	P01833	Polymeric immunoglobulin receptor	PIGR	Homo sapiens	83.284	19	19	716097	1450580	1506680	2247080	1463500	5561000	2171980	2026390	1398540	1515650	7868530	3911310
206	1	P06756	P06756	Integrin alpha-V	ITGAV	Homo sapiens	116.038	19	19	168183	223749	180234	174020	153328	123999	158720	169029	169958	181439	212840	166868
207	1	P07948	P07948	Tyrosine-protein kinase Lyn	LYN	Homo sapiens	58.575	20	19	1354260	793820	1845630	1321760	954879	674378	911202	1003340	960045	965337	1002110	1329820
208	1	P11216	P11216	Glycogen phosphorylase, brain form	PYGB	Homo sapiens	96.699	24	19	197778	84914.2	489529	188073	95339.7	63398.6	102273	134922	88645.3	138319	71769.8	80347.3
209	1	P13639	P13639	Elongation factor 2	EEF2	Homo sapiens	95.342	20	19	148005	222749	117312	162033	161111	84754.2	160566	140801	144865	178174	146242	183259
210	1	P14868	P14868	Aspartate--tRNA ligase, cytoplasmic	DARS1	Homo sapiens	57.136	19	19	156629	103938	263487	169411	86412.4	240128	123159	148811	149015	152258	97141.3	109431
211	1	P19320	P19320	Vascular cell adhesion protein 1	VCAM1	Homo sapiens	81.276	19	19	115861	139420	88451.3	134076	163733	143266	149510	132420	166586	137152	185098	187022
212	1	P26639	P26639	Threonine--tRNA ligase 1, cytoplasmic	TARS1	Homo sapiens	83.436	20	19	76952	50185.7	143449	85000.1	41087.2	44999.1	58282.9	66980.4	40657.7	72037.9	49382.5	50043.3
213	1	P33151	P33151	Cadherin-5	CDH5	Homo sapiens	87.528	19	19	2108230	2770810	1374900	2870650	4318980	3383990	4599160	4197810	5835840	2974850	5940310	3255570
214	1	P42858	P42858	Huntingtin	HTT	Homo sapiens	347.607	19	19	18809	0	31735.5	20156.3	0	8483.76	0	19493.2	0	16116.1	0	0
215	1	P46934	P46934	E3 ubiquitin-protein ligase NEDD4	NEDD4	Homo sapiens	149.118	20	19	189885	65630.7	205614	225362	67438.5	91654.5	74328.4	66043	65883.8	121010	90119.5	123373
216	1	P55060	P55060	Exportin-2	CSE1L	Homo sapiens	110.419	19	19	150625	131564	155510	132088	100019	424115	115671	152509	126324	374467	130232	113140
217	1	P61764	P61764	Syntaxin-binding protein 1	STXBP1	Homo sapiens	67.569	19	19	85597.1	228187	112132	95893.8	58062.3	45772.3	88818.6	101788	91898.8	110348	110091	92325.1
218	1	Q02952	Q02952	A-kinase anchor protein 12	AKAP12	Homo sapiens	191.487	19	19	45065.8	103484	21726.5	41210.4	99110	25938.9	54775.1	34363.1	50154.1	46608.6	47172.8	83487.6
219	1	Q06187	Q06187	Tyrosine-protein kinase BTK	BTK	Homo sapiens	76.28	19	19	613677	352258	1198510	578122	368985	403947	663243	655221	570550	589969	425114	666186
220	1	Q15746	Q15746	Myosin light chain kinase, smooth muscle	MYLK	Homo sapiens	210.717	19	19	157834	84579.5	387528	166403	69268.9	68793.9	115293	160489	80961.1	171845	87260.7	117472
221	1	Q27J81	Q27J81	Inverted formin-2	INF2	Homo sapiens	135.625	19	19	132931	55939.8	224574	96841	81733.4	68315.3	96468.9	118395	100913	138866	72734.4	107059
222	1	Q6KB66	Q6KB66	Keratin, type II cytoskeletal 80	KRT80	Homo sapiens	50.526	20	19	181678	204901	359792	776994	1549090	167992	1475200	451371	341524	2368720	66212.2	341586
223	1	Q8IUX7	Q8IUX7	Adipocyte enhancer-binding protein 1	AEBP1	Homo sapiens	130.931	20	19	62189.5	162565	23744.3	47962.8	679310	197321	113493	84517.5	105787	105859	89637.7	90437
224	1	Q8N3D4	Q8N3D4	EH domain-binding protein 1-like protein 1	EHBP1L1	Homo sapiens	161.858	21	19	206936	179004	190814	215118	153911	166529	199080	200630	162122	189431	173133	241597
225	1	Q96Q06	Q96Q06	Perilipin-4	PLIN4	Homo sapiens	134.433	19	19	12144.9	10636.4	34767	36670.9	32646	90482	63566.1	94427.6	30073.1	132593	62995.7	31629.1
226	1	Q9BXM0	Q9BXM0	Periaxin	PRX	Homo sapiens	154.905	19	19	21195.5	138858	9703.25	22144.2	20459.1	0	21990.3	15157.6	23228.8	26562.6	45965.7	30569.8
227	1	Q9C0C9	Q9C0C9	(E3-independent) E2 ubiquitin-conjugating enzyme	UBE2O	Homo sapiens	141.296	19	19	51649	28814.2	106528	52717.7	28644	96231.9	41235.7	51325.5	50432.2	47806.7	34523.9	36896.7
228	1	Q9P2B2	Q9P2B2	Prostaglandin F2 receptor negative regulator	PTGFRN	Homo sapiens	98.558	19	19	251226	328835	237057	341012	190043	190847	268757	350995	393584	527372	439294	407751
229	1	Q9ULE6	Q9ULE6	Paladin	PALD1	Homo sapiens	96.754	19	19	62783.8	156219	26752.3	72662.6	43037.9	22747.1	58438.9	66388.6	92247.5	68257.9	108722	86108.3
230	1	Q9Y2J2	Q9Y2J2	Band 4.1-like protein 3	EPB41L3	Homo sapiens	120.678	19	19	115339	156919	90356.7	117976	133705	81974.7	170671	172707	145089	124038	135002	166781
231	1	O15230	O15230	Laminin subunit alpha-5	LAMA5	Homo sapiens	399.744	18	18	40439.3	27156.7	29736.5	43436.6	36057.7	48522.4	29381.6	31227.8	31171.6	26488.3	45129.4	24631.4
232	1	O43707	O43707	Alpha-actinin-4	ACTN4	Homo sapiens	104.855	19	18	79393.8	133802	89550	88228.8	74661.5	77388.8	87421.5	104376	84989.9	111130	107954	101532
233	1	P02549	P02549	Spectrin alpha chain, erythrocytic 1	SPTA1	Homo sapiens	280.019	18	18	19769.2	0	13217.2	21689.5	0	53180.4	0	37663.8	16726.9	20199.9	0	0
234	1	P04075	P04075	Fructose-bisphosphate aldolase A	ALDOA	Homo sapiens	39.418	19	18	2335400	1353510	5280520	3200190	1248090	1176990	1970430	2577060	1384010	2665250	1714270	2041550
235	1	P06681	P06681	Complement C2	C2	Homo sapiens	83.269	18	18	45731.8	56392.2	40609.2	31513.8	397029	290890	49631.6	48258.4	49994.9	76434.5	53736.1	57181.4
236	1	P07237	P07237	Protein disulfide-isomerase	P4HB	Homo sapiens	57.118	18	18	153061	58565.8	205548	120577	108115	94892.6	103281	130889	77290	57298.7	77956	82106.1
237	1	P13647	P13647	Keratin, type II cytoskeletal 5	KRT5	Homo sapiens	62.378	25	18	1435500	868743	2178270	2580980	8910830	378389	13941600	1195000	1510810	11921100	308320	1390060
238	1	P13796	P13796	Plastin-2	LCP1	Homo sapiens	70.291	22	18	211962	278092	176209	220976	314426	271718	275032	275254	266487	221337	373942	312338
239	1	P14923	P14923	Junction plakoglobin	JUP	Homo sapiens	81.745	18	18	181720	178368	229640	355927	1219670	49388.3	581420	202726	166929	1286030	85143.4	295541
240	1	P18433	P18433	Receptor-type tyrosine-protein phosphatase alpha	PTPRA	Homo sapiens	90.721	18	18	372782	360113	361531	355751	194180	185429	340643	333965	357160	378004	303716	382234
241	1	P29350	P29350	Tyrosine-protein phosphatase non-receptor type 6	PTPN6	Homo sapiens	67.561	18	18	271768	165777	409420	295072	174653	190375	226180	243359	222980	215595	201238	301440
242	1	P29474	P29474	Nitric oxide synthase, endothelial	NOS3	Homo sapiens	133.275	19	18	155213	193385	86664.8	148935	142114	46191.2	164735	143568	159338	185217	166815	160391
243	1	P29622	P29622	Kallistatin	SERPINA4	Homo sapiens	48.543	18	18	169309	241635	172340	229833	1113420	704387	277734	241522	258295	519004	258564	205620
244	1	P39060	P39060	Collagen alpha-1(XVIII) chain	COL18A1	Homo sapiens	178.191	18	18	1152690	2182190	697438	845219	3354890	1732930	2872440	3751190	1845140	1675390	4097420	816471
245	1	P48643	P48643	T-complex protein 1 subunit epsilon	CCT5	Homo sapiens	59.672	18	18	149741	132358	296241	138448	72659.3	231235	101281	147801	176972	159770	83812	96409.2
246	1	P49588	P49588	Alanine--tRNA ligase, cytoplasmic	AARS1	Homo sapiens	106.813	18	18	66189.7	60088.7	98893.2	65319.9	58871.2	52529.8	64132.7	72567	54618.9	64405.1	56087.4	61129
247	1	P55011	P55011	Solute carrier family 12 member 2	SLC12A2	Homo sapiens	131.448	19	18	86276.7	142253	54423.1	89904.5	52285.1	43055.3	66180.6	76844.5	72337.6	85578.8	73834.1	72394.8
248	1	P55268	P55268	Laminin subunit beta-2	LAMB2	Homo sapiens	195.985	18	18	105678	80149.6	53095.4	103432	103254	110450	85107.4	101469	84985.5	55300.8	72987.2	38658.1
249	1	Q00722	Q00722	1-phosphatidylinositol 4,5-bisphosphate phosphodiesterase beta-2	PLCB2	Homo sapiens	134.026	18	18	50746.6	42802.6	102029	48341.9	38803.8	32845	54599.8	53617.2	49754.4	50445.9	47712.9	57543.8
250	1	Q8ND71	Q8ND71	GTPase IMAP family member 8	GIMAP8	Homo sapiens	74.891	18	18	106928	149629	64935.3	92315.5	70563.5	44815.9	103901	86492	95514.3	99550.7	127511	113965
251	1	Q9NQ75	Q9NQ75	Cas scaffolding protein family member 4	CASS4	Homo sapiens	87.144	18	18	32885.3	14398.1	48628.8	31999.3	0	20886.8	0	27232.5	26424.6	11747.7	33597.4	21361.8
252	1	Q9UQB8	Q9UQB8	Brain-specific angiogenesis inhibitor 1-associated protein 2	BAIAP2	Homo sapiens	60.868	18	18	126025	230200	97502.1	104273	54817	47598.6	119383	137759	121119	158004	151151	151212
253	1	O14980	O14980	Exportin-1	XPO1	Homo sapiens	123.387	17	17	171401	89755.4	208314	113232	86497.2	100841	106706	127764	65381.7	157897	97953.7	126881
254	1	P01008	P01008	Antithrombin-III	SERPINC1	Homo sapiens	52.604	17	17	365079	253653	229047	317242	2432880	986488	315535	468835	370330	230417	273236	453345
255	1	P02730	P02730	Band 3 anion transport protein	SLC4A1	Homo sapiens	101.795	17	17	146509	185970	153120	176219	225573	219971	176816	171478	202120	221404	156753	93207.1
256	1	P06576	P06576	ATP synthase subunit beta, mitochondrial	ATP5F1B	Homo sapiens	56.559	17	17	192896	276856	127973	177556	97012.4	125290	304434	280645	102995	166796	102844	222126
257	1	P11142	P11142	Heat shock cognate 71 kDa protein	HSPA8	Homo sapiens	70.899	23	17	1351890	819645	1887470	1702660	676438	946988	848960	1055410	959252	1047320	914498	1139480
258	1	P11413	P11413	Glucose-6-phosphate 1-dehydrogenase	G6PD	Homo sapiens	59.259	17	17	229485	143307	405932	230127	105609	171557	166217	181595	133256	209752	172274	162983
259	1	P17858	P17858	ATP-dependent 6-phosphofructokinase, liver type	PFKL	Homo sapiens	85.018	18	17	235361	182290	347538	215477	146198	204145	176903	168327	164471	188820	167426	164908
260	1	P22735	P22735	Protein-glutamine gamma-glutamyltransferase K	TGM1	Homo sapiens	89.786	17	17	19191.1	30622.1	38460.2	89614.8	140924	27187.5	127144	48132.5	44005.7	307003	23235.2	31210.6
261	1	P28838	P28838	Cytosol aminopeptidase	LAP3	Homo sapiens	56.168	17	17	215738	310857	302577	201646	133853	116620	174271	208401	155601	217983	195581	214899
262	1	P30101	P30101	Protein disulfide-isomerase A3	PDIA3	Homo sapiens	56.783	17	17	236024	64111.5	350818	158111	103929	131900	76148	175284	93343.9	63716	78805	82480.9
263	1	P31939	P31939	Bifunctional purine biosynthesis protein ATIC	ATIC	Homo sapiens	64.616	17	17	96984.1	52249.8	168956	132403	50419.8	124106	79363.1	83524.9	75737.7	68141.6	73730.2	74700.2
264	1	P31948	P31948	Stress-induced-phosphoprotein 1	STIP1	Homo sapiens	62.639	17	17	175107	100762	292456	182313	97026.5	119714	107623	162933	91232.4	134545	108645	100098
265	1	P35221	P35221	Catenin alpha-1	CTNNA1	Homo sapiens	100.073	22	17	110265	293560	65519.1	106067	74697.7	32828.3	118623	118029	120860	127573	138366	120341
266	1	P35241	P35241	Radixin	RDX	Homo sapiens	68.564	18	17	418037	687889	262825	352390	233076	212882	403169	377670	346821	471944	461795	437521
267	1	P35573	P35573	Glycogen debranching enzyme	AGL	Homo sapiens	174.768	17	17	32278.2	14932.8	43884.4	25279.2	0	0	26331.8	0	0	27456.2	0	0
268	1	P36871	P36871	Phosphoglucomutase-1	PGM1	Homo sapiens	61.45	17	17	110383	55965.1	223859	92590.4	61115.4	70453.6	96600.8	117878	54589.5	148699	52042.1	76553.9
269	1	P42892	P42892	Endothelin-converting enzyme 1	ECE1	Homo sapiens	87.163	17	17	261594	125406	344880	208109	93280.4	170911	107972	125677	137253	185299	120057	122543
270	1	P43403	P43403	Tyrosine-protein kinase ZAP-70	ZAP70	Homo sapiens	69.875	17	17	117623	56977.4	76315.5	66269.8	32282.8	22905.8	45441.6	38974.3	38623	39562.7	51940.2	58738.5
271	1	P43405	P43405	Tyrosine-protein kinase SYK	SYK	Homo sapiens	72.068	17	17	123829	84327.1	193497	178852	107482	63549.2	103826	132289	117186	129510	123594	198864
272	1	P49368	P49368	T-complex protein 1 subunit gamma	CCT3	Homo sapiens	60.533	17	17	257755	208055	486594	260774	146953	282911	246905	241101	272073	287630	135583	158907
273	1	P54577	P54577	Tyrosine--tRNA ligase, cytoplasmic	YARS1	Homo sapiens	59.144	17	17	83076.8	58268.8	185058	93999.1	60076.1	77697.1	78121.2	99644.9	60817.6	89365.9	66203.1	74433.4
274	1	P55786	P55786	Puromycin-sensitive aminopeptidase	NPEPPS	Homo sapiens	103.277	27	17	82335	82958.3	141914	89940.6	65904.9	48736.6	70978.5	89634.8	51608.5	104470	64494.2	63341.4
275	1	Q01518	Q01518	Adenylyl cyclase-associated protein 1	CAP1	Homo sapiens	51.9	17	17	759867	256998	1954450	733347	326126	358131	426875	655664	379311	597294	342695	448129
276	1	Q01813	Q01813	ATP-dependent 6-phosphofructokinase, platelet type	PFKP	Homo sapiens	85.598	19	17	1575790	1103860	3670850	1838940	566248	1110470	770971	1156600	705824	1643600	657774	597381
277	1	Q14974	Q14974	Importin subunit beta-1	KPNB1	Homo sapiens	97.172	17	17	186376	120122	264524	242001	115087	169414	153957	150834	137886	156811	142858	153419
278	1	Q16531	Q16531	DNA damage-binding protein 1	DDB1	Homo sapiens	126.97	17	17	79980.8	51540.4	135389	91467.2	46506.2	52376.2	62707.3	65897.9	53640.9	77286.5	47784.2	52373.2
279	1	Q6UX71	Q6UX71	Plexin domain-containing protein 2	PLXDC2	Homo sapiens	59.583	17	17	2555480	3252200	1365760	2698290	3601780	2059240	3888370	3098910	3364960	3275940	3223010	3134650
280	1	Q8N1N4	Q8N1N4	Keratin, type II cytoskeletal 78	KRT78	Homo sapiens	56.868	19	17	42802.7	53429.8	136076	138415	596370	63357.3	807765	189916	159357	899893	35281.1	84493.9
281	1	Q8NEU8	Q8NEU8	DCC-interacting protein 13-beta	APPL2	Homo sapiens	74.493	17	17	114262	62197.1	364893	147079	55487.1	68413.6	66985.3	97960.6	43579.6	82149.4	45153.9	71285
282	1	Q96F07	Q96F07	Cytoplasmic FMR1-interacting protein 2	CYFIP2	Homo sapiens	148.402	17	17	160016	202752	198312	243700	136282	117867	229028	182725	187507	125801	266209	255507
283	1	Q96K76	Q96K76	Ubiquitin carboxyl-terminal hydrolase 47	USP47	Homo sapiens	157.314	17	17	17386.7	12479.5	38035.4	15651	9040.58	25572.1	10893	17988.2	8539.53	16860.4	18962.2	11973.5
284	1	Q9H4B7	Q9H4B7	Tubulin beta-1 chain	TUBB1	Homo sapiens	50.327	22	17	2487380	1487370	7304280	3446290	2041480	2111260	2494170	3169000	1436420	3235390	2303920	2809830
285	1	Q9H4M9	Q9H4M9	EH domain-containing protein 1	EHD1	Homo sapiens	60.627	17	17	859934	702067	1155530	827342	534808	554556	864843	922527	784035	945023	747424	857946
286	1	Q9NZN4	Q9NZN4	EH domain-containing protein 2	EHD2	Homo sapiens	61.16	17	17	230885	460776	99150	266466	214366	72191.1	273187	228524	317729	258905	298996	157942
287	1	Q9Y6C2	Q9Y6C2	EMILIN-1	EMILIN1	Homo sapiens	106.696	17	17	392506	213584	148184	1154940	297895	455916	240644	186954	324773	193270	178167	342376
288	1	O43150	O43150	Arf-GAP with SH3 domain, ANK repeat and PH domain-containing protein 2	ASAP2	Homo sapiens	111.65	16	16	73267.8	61085.2	140856	84680	44504.3	56188.2	69164	79265.3	68014.7	77227.2	51677	63736.5
289	1	O60674	O60674	Tyrosine-protein kinase JAK2	JAK2	Homo sapiens	130.674	16	16	100549	90946	95289.8	80454.3	65136.1	92269.8	114190	112891	121940	100073	113695	114711
290	1	O75083	O75083	WD repeat-containing protein 1	WDR1	Homo sapiens	66.194	16	16	1425860	706038	4067870	1508910	742011	901101	864794	1134510	841786	1307690	786457	1020410
291	1	O75923	O75923	Dysferlin	DYSF	Homo sapiens	237.298	16	16	880967	1365660	363408	854932	615268	223646	1030770	976079	816558	913647	759788	849521
292	1	O75955	O75955	Flotillin-1	FLOT1	Homo sapiens	47.356	16	16	165177	164973	230990	276641	139464	132601	153136	121070	134931	191896	143820	146092
293	1	P05556	P05556	Integrin beta-1	ITGB1	Homo sapiens	88.417	16	16	3964070	3010700	6666650	3724370	3161680	2416160	3546880	3492520	2701280	6584160	2681980	2867060
294	1	P10643	P10643	Complement component C7	C7	Homo sapiens	93.519	16	16	302585	295380	168637	204033	3502240	1203740	203057	223812	150207	233994	246036	208285
295	1	P20936	P20936	Ras GTPase-activating protein 1	RASA1	Homo sapiens	116.405	16	16	62980.6	38356.9	92211	45799.3	27728.4	53256.5	44063.1	69727.9	54370.7	85791.3	32077.6	68894.1
296	1	P30740	P30740	Leukocyte elastase inhibitor	SERPINB1	Homo sapiens	42.741	17	16	432750	349726	942655	439369	239047	240925	286064	364785	223313	366629	284381	310925
297	1	P34932	P34932	Heat shock 70 kDa protein 4	HSPA4	Homo sapiens	94.333	16	16	117505	89384.4	218671	137780	78758.2	67647.1	98982.8	115288	69524.2	114791	79426.6	76322.8
298	1	P35858	P35858	Insulin-like growth factor-binding protein complex acid labile subunit	IGFALS	Homo sapiens	66.033	16	16	565229	703621	368552	468904	1952860	1533260	1003970	897733	770784	725263	660602	350880
299	1	P42224	P42224	Signal transducer and activator of transcription 1-alpha/beta	STAT1	Homo sapiens	87.333	16	16	76306.3	70878.4	100884	52287.1	57186.1	57689.7	54057.2	58150.4	61096.3	48327.6	63539.4	78583.4
300	1	P48740	P48740	Mannan-binding lectin serine protease 1	MASP1	Homo sapiens	79.248	16	16	1321600	1260240	841214	1407250	1264230	1005730	1612420	1269760	1328020	1136990	1364480	997530
301	1	P50552	P50552	Vasodilator-stimulated phosphoprotein	VASP	Homo sapiens	39.83	16	16	288422	173745	566529	265004	146612	139648	289501	335168	264062	296230	189812	290771
302	1	P53621	P53621	Coatomer subunit alpha	COPA	Homo sapiens	138.349	16	16	67777.7	43406.3	90748.6	56998.1	36931.8	25518.2	55009.6	69995.3	42374.4	41705.2	24268.6	36098.3
303	1	P54289	P54289	Voltage-dependent calcium channel subunit alpha-2/delta-1	CACNA2D1	Homo sapiens	124.57	16	16	185036	250342	90200.5	253233	240744	149763	301493	263430	285511	388753	341701	250466
304	1	P56199	P56199	Integrin alpha-1	ITGA1	Homo sapiens	130.849	16	16	171637	296842	127819	196688	102160	68613.8	179533	197540	173705	265251	246978	122981
305	1	Q02108	Q02108	Guanylate cyclase soluble subunit alpha-1	GUCY1A1	Homo sapiens	77.452	16	16	111421	61347.4	219484	77248.5	52631.1	52462.3	59829.2	67800	50094.1	75691	49426.9	58491.1
306	1	Q04637	Q04637	Eukaryotic translation initiation factor 4 gamma 1	EIF4G1	Homo sapiens	175.493	17	16	26461	11949.2	58051	29453.1	20525	15527.6	16053.6	29395.6	13625.7	28923.3	20266.4	16192.6
307	1	Q14126	Q14126	Desmoglein-2	DSG2	Homo sapiens	122.295	16	16	137366	205449	84387.9	172936	343252	282584	212597	162290	184031	187194	181119	155152
308	1	Q14254	Q14254	Flotillin-2	FLOT2	Homo sapiens	47.064	16	16	363236	308400	565527	532289	306382	272585	344295	284720	262787	498698	315795	364349
309	1	Q7LDG7	Q7LDG7	RAS guanyl-releasing protein 2	RASGRP2	Homo sapiens	69.249	16	16	94145.2	70186	129370	101459	67856.4	66721.3	111235	129457	77717.9	104631	71654.8	81453.2
310	1	Q8NI99	Q8NI99	Angiopoietin-related protein 6	ANGPTL6	Homo sapiens	51.694	17	16	1354280	914630	826889	1388170	898177	751538	769117	1333370	1004760	998185	720374	595926
311	1	Q96P48	Q96P48	Arf-GAP with Rho-GAP domain, ANK repeat and PH domain-containing protein 1	ARAP1	Homo sapiens	162.193	16	16	41228	18084.4	64862.9	33608.9	22592.3	43357.5	31606	40121.6	43221.9	48877.2	28443.6	38275.3
312	1	Q96RT1	Q96RT1	Erbin	ERBIN	Homo sapiens	158.299	16	16	135409	88972	170137	115765	115714	105467	130456	123117	103958	156088	118576	148544
313	1	Q99832	Q99832	T-complex protein 1 subunit eta	CCT7	Homo sapiens	59.365	16	16	140296	124084	256016	134057	70795.1	162448	104141	129818	159985	153854	82251.9	93800.2
314	1	Q9H3U1	Q9H3U1	Protein unc-45 homolog A	UNC45A	Homo sapiens	103.077	16	16	33260.8	31168.6	57859	25792.9	29982.8	28229.7	29338.7	39940.9	31514	49929.7	38416.8	36537.9
315	1	Q9NRY5	Q9NRY5	Protein FAM114A2	FAM114A2	Homo sapiens	55.467	16	16	52390.4	49401	128474	85138.3	0	685845	115638	77806.2	243841	130777	41270.3	77381
316	1	Q9NZN3	Q9NZN3	EH domain-containing protein 3	EHD3	Homo sapiens	60.887	28	16	1376360	926167	2411220	1380180	763570	744418	1114820	1173220	809998	1388900	891490	1022850
317	1	Q9ULH1	Q9ULH1	Arf-GAP with SH3 domain, ANK repeat and PH domain-containing protein 1	ASAP1	Homo sapiens	125.499	17	16	60098.1	60079.2	144614	74736.7	46154.2	55348.8	55618.8	56539.6	66361.9	72294.3	35311	61867.9
318	1	Q9UPU5	Q9UPU5	Ubiquitin carboxyl-terminal hydrolase 24	USP24	Homo sapiens	294.369	16	16	19801.8	9197.1	37573	15850.4	23400	15582.2	18360.5	17824.5	12653.2	16473.4	16668.4	14493.1
319	1	Q9Y210	Q9Y210	Short transient receptor potential channel 6	TRPC6	Homo sapiens	106.328	18	16	158766	78673.7	142342	106341	53823.3	110795	131600	129375	139762	116522	80134	126609
320	1	O00160	O00160	Unconventional myosin-If	MYO1F	Homo sapiens	124.846	18	15	1082480	1506180	723698	932029	1095930	971414	1694380	1315600	1272480	1163690	1227350	1289750
321	1	O00522	O00522	Krev interaction trapped protein 1	KRIT1	Homo sapiens	84.348	15	15	92897.4	143116	69672.9	90512.7	62078.8	48616.3	97033.1	96329.5	116598	123655	129518	101860
322	1	O14786	O14786	Neuropilin-1	NRP1	Homo sapiens	103.136	15	15	214154	336288	122326	201804	197567	109005	273841	222514	234557	249271	287830	188899
323	1	O43306	O43306	Adenylate cyclase type 6	ADCY6	Homo sapiens	130.619	19	15	129947	70253.5	193974	96040.9	83127.5	104421	78546.7	109637	73430.3	138964	62994.9	105632
324	1	O95810	O95810	Caveolae-associated protein 2	CAVIN2	Homo sapiens	47.173	15	15	1021320	334769	2482100	906387	547127	251274	582044	630784	316706	711935	383979	417572
325	1	P00338	P00338	L-lactate dehydrogenase A chain	LDHA	Homo sapiens	36.688	15	15	630982	359100	1220810	710209	324707	393719	450841	589342	330995	617078	374334	414702
326	1	P02790	P02790	Hemopexin	HPX	Homo sapiens	51.678	15	15	1098560	1038220	1295340	880988	6888420	4401170	1350500	1639540	1255370	1286270	1237380	1160760
327	1	P03951	P03951	Coagulation factor XI	F11	Homo sapiens	70.109	15	15	795610	1648280	510148	382266	15603400	8261330	1802810	1716970	2450090	922527	2926490	1835950
328	1	P07358	P07358	Complement component C8 beta chain	C8B	Homo sapiens	67.045	15	15	195790	157380	75595.7	159602	1132430	638588	229048	259408	224630	225017	300198	161188
329	1	P07814	P07814	Bifunctional glutamate/proline--tRNA ligase	EPRS1	Homo sapiens	170.594	16	15	18986.1	19073	35015.1	19984.4	13396.5	10007.3	25146.6	23297	17536.2	30865.5	19965.5	18428.8
330	1	P08195	P08195	4F2 cell-surface antigen heavy chain	SLC3A2	Homo sapiens	67.995	15	15	114767	126713	83921.8	102335	116968	80951.1	123211	114658	111828	110719	124582	154357
331	1	P08670	P08670	Vimentin	VIM	Homo sapiens	53.652	18	15	51884.2	66949	28714.6	63880.4	163315	43847.6	50475.3	42858.7	93306	50860.4	101277	49323.8
332	1	P09543	P09543	2',3'-cyclic-nucleotide 3'-phosphodiesterase	CNP	Homo sapiens	47.58	15	15	522421	694427	524112	472189	388182	298843	553164	522051	543595	542910	585077	555916
333	1	P12109	P12109	Collagen alpha-1(VI) chain	COL6A1	Homo sapiens	108.529	15	15	309699	302438	185123	314633	447293	387093	375335	312953	383529	247414	212359	188986
334	1	P13667	P13667	Protein disulfide-isomerase A4	PDIA4	Homo sapiens	72.934	15	15	38432.6	19700.2	70813.2	28484.4	29153.9	27798.5	26819.1	41318.8	13187.2	15229.9	20170.6	22734.3
335	1	P16144	P16144	Integrin beta-4	ITGB4	Homo sapiens	202.17	15	15	70292.4	83209.3	42349.2	55501.7	31314.7	28405.4	64457	56967.8	59440.8	62636.9	50809.3	39312.1
336	1	P19971	P19971	Thymidine phosphorylase	TYMP	Homo sapiens	49.954	15	15	248444	166792	352382	239836	188633	146754	191041	270698	179285	301702	169358	213518
337	1	P23142	P23142	Fibulin-1	FBLN1	Homo sapiens	77.216	15	15	7290580	8300450	2618750	4488940	12070400	8291030	6954820	6326860	6277520	8303050	4485440	5123900
338	1	P50395	P50395	Rab GDP dissociation inhibitor beta	GDI2	Homo sapiens	50.666	21	15	431258	457394	485799	462653	355176	327441	446206	435458	419560	475016	470518	480169
339	1	P50995	P50995	Annexin A11	ANXA11	Homo sapiens	54.39	16	15	911485	541652	1022590	807134	658415	432372	610554	970572	503230	1045120	423483	758829
340	1	Q01433	Q01433	AMP deaminase 2	AMPD2	Homo sapiens	100.69	16	15	168914	66195.8	464271	182740	85304.2	108174	132855	144345	88024.6	128788	93917.1	119728
341	1	Q02153	Q02153	Guanylate cyclase soluble subunit beta-1	GUCY1B1	Homo sapiens	70.514	15	15	65088.8	59702.3	121034	54932.4	27937.2	38420.1	29011.9	44297.1	17204.2	48314.1	44712.7	21997.9
342	1	Q05193	Q05193	Dynamin-1	DNM1	Homo sapiens	97.409	19	15	108418	132047	211295	106014	57459.8	91185.1	99588.2	138901	50956.5	133543	57141.4	88206.7
343	1	Q07866	Q07866	Kinesin light chain 1	KLC1	Homo sapiens	65.31	18	15	81571.6	63998.9	125329	70708	50161.6	35696.5	58358.9	69510.5	53086.7	56290.6	45622.9	50952
344	1	Q08188	Q08188	Protein-glutamine gamma-glutamyltransferase E	TGM3	Homo sapiens	76.631	15	15	32723.2	41341.1	69619.4	76208.3	293203	53674.3	334176	143997	75032.9	483823	34069.2	52220.9
345	1	Q14156	Q14156	Protein EFR3 homolog A	EFR3A	Homo sapiens	92.925	16	15	160739	129334	211110	130715	97841	75792.7	126047	148659	129832	135157	136022	147382
346	1	Q14166	Q14166	Tubulin--tyrosine ligase-like protein 12	TTLL12	Homo sapiens	74.404	15	15	42163.4	31850.9	78258.6	58256.7	35789.9	351470	50905.1	39255.1	108412	61051.6	23050.8	29147.1
347	1	Q14344	Q14344	Guanine nucleotide-binding protein subunit alpha-13	GNA13	Homo sapiens	44.05	16	15	619409	599369	807606	590852	403572	395808	632720	616220	564444	649880	569764	629976
348	1	Q7Z2W4	Q7Z2W4	Zinc finger CCCH-type antiviral protein 1	ZC3HAV1	Homo sapiens	101.433	15	15	61801.3	74454.9	56823	65704.1	39714.1	52423	61587.5	53853.6	68900.5	57040.3	58743.4	67299.9
349	1	Q8IWA5	Q8IWA5	Choline transporter-like protein 2	SLC44A2	Homo sapiens	80.125	15	15	4025940	3834420	4159930	4754490	2145660	1446500	2860900	3028160	4193250	3838240	3164780	4355760
350	1	Q8TDZ2	Q8TDZ2	[F-actin]-monooxygenase MICAL1	MICAL1	Homo sapiens	117.875	16	15	67805.8	48062.1	123781	69691.8	50048.8	57432	35789.5	60804.7	50946.8	48703.7	36550.3	57609.6
351	1	Q92954	Q92954	Proteoglycan 4	PRG4	Homo sapiens	151.064	15	15	416274	438585	320098	236670	1690840	1102600	505850	551344	410133	608166	348069	323462
352	1	Q96KP4	Q96KP4	Cytosolic non-specific dipeptidase	CNDP2	Homo sapiens	52.877	15	15	248824	299189	321979	210234	204200	159796	239243	244603	190162	210216	256523	237855
353	1	Q9H2K8	Q9H2K8	Serine/threonine-protein kinase TAO3	TAOK3	Homo sapiens	105.405	15	15	79738.4	56710.8	108590	73390.4	47171.1	58489.7	65121.2	74737	70367.4	65722.3	58398.4	88164.9
354	1	Q9H4E7	Q9H4E7	Differentially expressed in FDCP 6 homolog	DEF6	Homo sapiens	73.911	16	15	73695.8	66193.7	60749.8	108271	60419.4	48807.4	55658.1	58588.7	76849.2	66291.7	78601.6	105729
355	1	Q9NPG4	Q9NPG4	Protocadherin-12	PCDH12	Homo sapiens	128.995	15	15	97783.5	90304.9	54952.4	125733	145962	107204	132336	94351.5	173491	210045	191792	165046
356	1	Q9UKE5	Q9UKE5	TRAF2 and NCK-interacting protein kinase	TNIK	Homo sapiens	154.947	21	15	225315	161733	212634	214639	134624	153043	222052	239818	243028	235164	159406	254646
357	1	Q9ULI3	Q9ULI3	Protein HEG homolog 1	HEG1	Homo sapiens	147.463	15	15	510646	792304	375093	630349	407390	254933	635164	594330	596382	1037350	736363	615712
358	1	A0AVT1	A0AVT1	Ubiquitin-like modifier-activating enzyme 6	UBA6	Homo sapiens	117.972	14	14	44034.6	39915.6	79215.5	49706	39010.8	33092.2	43756.9	51337.8	17233.4	46762.5	33319.9	34271.5
359	1	O00186	O00186	Syntaxin-binding protein 3	STXBP3	Homo sapiens	67.766	14	14	207732	201153	232718	181728	133773	115412	210448	199386	187334	220840	170016	191161
360	1	O00391	O00391	Sulfhydryl oxidase 1	QSOX1	Homo sapiens	82.576	14	14	88356.7	139792	59451.3	89527.2	510989	354783	161557	147362	158584	123383	133952	147426
361	1	O15144	O15144	Actin-related protein 2/3 complex subunit 2	ARPC2	Homo sapiens	34.332	14	14	208986	176131	431277	212776	148647	118571	180220	247769	119813	236822	184239	216333
362	1	O60841	O60841	Eukaryotic translation initiation factor 5B	EIF5B	Homo sapiens	138.829	14	14	39375.6	38376.1	66247	34535.3	19421.5	48151.6	67420.4	35370.6	29165.5	49420.9	24531.9	32820.1
363	1	O75342	O75342	Arachidonate 12-lipoxygenase, 12R-type	ALOX12B	Homo sapiens	80.357	14	14	0	17986.6	26780.3	55433.7	124142	21309.3	149454	54972.6	46519.8	267423	0	0
364	1	O95782	O95782	AP-2 complex subunit alpha-1	AP2A1	Homo sapiens	107.547	19	14	145335	173704	111398	133985	125957	255559	124112	153626	150394	142568	100626	136758
365	1	P00491	P00491	Purine nucleoside phosphorylase	PNP	Homo sapiens	32.118	14	14	522327	194578	1035930	491647	295323	293676	290104	389642	205151	490388	249385	322187
366	1	P00558	P00558	Phosphoglycerate kinase 1	PGK1	Homo sapiens	44.616	17	14	486430	487718	931238	615260	418675	822304	515669	692691	587598	755390	433359	584319
367	1	P01137	P01137	Transforming growth factor beta-1 proprotein	TGFB1	Homo sapiens	44.34	14	14	3870140	1413070	2576460	7843500	1833800	4076960	1645060	1176940	2386370	1705760	1006050	2659760
368	1	P02748	P02748	Complement component C9	C9	Homo sapiens	63.175	14	14	610121	428671	222714	514629	2908930	2554660	659737	442975	544204	474967	897427	1001550
369	1	P04003	P04003	C4b-binding protein alpha chain	C4BPA	Homo sapiens	67.034	14	14	11604900	2836350	8142780	8305870	8087750	11803700	5952450	6809520	5741170	9748690	7170230	8353650
370	1	P04196	P04196	Histidine-rich glycoprotein	HRG	Homo sapiens	59.578	14	14	1552420	1610950	832159	1857750	5181070	3710070	2993040	2390900	2752460	1660890	2200190	1284840
371	1	P05067	P05067	Amyloid-beta precursor protein	APP	Homo sapiens	86.944	14	14	342726	100273	379997	562233	103690	412538	143655	96079.5	199976	78030.9	159324	244779
372	1	P05107	P05107	Integrin beta-2	ITGB2	Homo sapiens	84.785	15	14	685571	866957	390139	394418	600226	572246	670972	589572	586975	591433	893725	858561
373	1	P05154	P05154	Plasma serine protease inhibitor	SERPINA5	Homo sapiens	45.673	14	14	148421	172356	136015	156750	1221080	524788	226361	225567	193121	178038	212203	122304
374	1	P06276	P06276	Cholinesterase	BCHE	Homo sapiens	68.42	14	14	491354	565566	366715	518345	763210	549237	664233	746964	771423	577193	594571	568529
375	1	P06733	P06733	Alpha-enolase	ENO1	Homo sapiens	47.168	17	14	1997080	1146640	3232770	2007240	1391120	2127790	1754310	2217080	1314970	2481410	1588910	1576630
376	1	P07093	P07093	Glia-derived nexin	SERPINE2	Homo sapiens	44.005	14	14	235050	67319.8	56680.2	335803	124983	161609	85200.9	58201.3	68536.7	90703.7	39286.7	103260
377	1	P07225	P07225	Vitamin K-dependent protein S	PROS1	Homo sapiens	75.123	14	14	661584	300323	515598	572509	2683850	2069260	550499	630336	505199	605388	586025	530746
378	1	P08779	P08779	Keratin, type I cytoskeletal 16	KRT16	Homo sapiens	51.266	25	14	6853160	1875280	7178480	5188050	15710000	720139	6817210	2739670	4044460	10734800	639343	2230000
379	1	P09960	P09960	Leukotriene A-4 hydrolase	LTA4H	Homo sapiens	69.285	14	14	59737.8	60211.3	93306.9	62932.7	47498.5	42425	52427.7	54179.4	40571.5	49459.8	50373.9	50006
380	1	P13797	P13797	Plastin-3	PLS3	Homo sapiens	70.813	16	14	97958.3	144586	111788	98843.6	77139.4	46223.8	74938.9	109430	76464.8	120323	103113	78629.9
381	1	P17987	P17987	T-complex protein 1 subunit alpha	TCP1	Homo sapiens	60.343	14	14	127847	126073	294698	140524	78298	223396	117074	129358	178439	200132	90511.1	95108.1
382	1	P18054	P18054	Polyunsaturated fatty acid lipoxygenase ALOX12	ALOX12	Homo sapiens	75.694	14	14	166497	84925.8	419907	171282	136614	178408	145693	207424	158927	231890	144108	140755
383	1	P20701	P20701	Integrin alpha-L	ITGAL	Homo sapiens	128.771	14	14	376564	464000	194636	222983	369212	272200	385858	354270	334597	301177	600997	502011
384	1	P21589	P21589	5'-nucleotidase	NT5E	Homo sapiens	63.365	14	14	825872	1158440	656504	872986	785937	580153	658409	645018	962908	1065340	1174690	1023880
385	1	P24821	P24821	Tenascin	TNC	Homo sapiens	240.857	14	14	34509.2	37993.3	20857.2	44669.3	122895	69960.4	51610.1	42876.8	40219.6	32954.7	58505.4	24162.4
386	1	P25705	P25705	ATP synthase subunit alpha, mitochondrial	ATP5F1A	Homo sapiens	59.75	14	14	116387	172303	76803	115273	69508.7	76272.7	183249	191640	67698.9	88549.4	74704.8	149493
387	1	P26640	P26640	Valine--tRNA ligase	VARS1	Homo sapiens	140.479	14	14	111358	90029.5	98207.1	95576.4	100959	63925.6	0	0	0	75125.1	83377.4	52234.7
388	1	P30041	P30041	Peroxiredoxin-6	PRDX6	Homo sapiens	25.034	14	14	855996	531133	1753680	1013660	581168	2040410	750255	749255	524410	1114830	622733	695969
389	1	P35222	P35222	Catenin beta-1	CTNNB1	Homo sapiens	85.496	14	14	86593.3	244281	65108.2	87991.4	77400.6	37036.7	84182	90880.6	106333	113907	126647	99435.5
390	1	P35611	P35611	Alpha-adducin	ADD1	Homo sapiens	80.956	15	14	93438.1	122069	95345	78186.2	70178.1	81752.5	99336.3	92249.8	85338.2	68538.1	76327.1	98779.8
391	1	P42566	P42566	Epidermal growth factor receptor substrate 15	EPS15	Homo sapiens	98.659	14	14	30441.6	21089	34429.8	22480.7	17978.9	26785.4	25458.9	31900.2	40940.9	25942.1	36619.7	33057.5
392	1	P55058	P55058	Phospholipid transfer protein	PLTP	Homo sapiens	54.74	14	14	3197430	3381740	1633440	2824970	10967200	10421700	3750440	3811190	4807980	14475800	3817970	3864320
393	1	P55884	P55884	Eukaryotic translation initiation factor 3 subunit B	EIF3B	Homo sapiens	92.482	14	14	40635.4	15349.7	60565.1	45905.2	25449.4	19185.6	53995.3	39165.5	17205.2	26373	52679.6	29962.2
394	1	P62258	P62258	14-3-3 protein epsilon	YWHAE	Homo sapiens	29.172	14	14	697026	597140	1078600	534310	328100	397265	561073	687242	474877	652509	527902	579631
395	1	Q00013	Q00013	55 kDa erythrocyte membrane protein	MPP1	Homo sapiens	52.295	14	14	168227	133162	223123	177972	137846	164466	181915	200587	165107	152806	131453	184858
396	1	Q08174	Q08174	Protocadherin-1	PCDH1	Homo sapiens	114.746	14	14	54768.8	108701	40216.4	56448.4	69223.8	68357.5	76216.1	72435.5	80329.3	188516	75591.9	56978
397	1	Q13045	Q13045	Protein flightless-1 homolog	FLII	Homo sapiens	144.753	14	14	48023.8	33845.9	68537.3	38772.1	25668	19784	23719.7	39836.6	21395.2	26379.7	27621.7	35513
398	1	Q13618	Q13618	Cullin-3	CUL3	Homo sapiens	88.931	14	14	37626	36936.7	65194.9	45468	38955.6	49492	37122.8	49623.1	38965.3	48312.9	36338	38892.4
399	1	Q14247	Q14247	Src substrate cortactin	CTTN	Homo sapiens	61.585	14	14	186859	130845	457510	166021	84385.1	114226	126220	150182	149617	164334	94691.8	160328
400	1	Q15582	Q15582	Transforming growth factor-beta-induced protein ig-h3	TGFBI	Homo sapiens	74.68	14	14	192769	163697	99352.2	297711	1556820	529227	236543	130488	234349	111914	284292	186208
401	1	Q15599	Q15599	Na(+)/H(+) exchange regulatory cofactor NHE-RF2	SLC9A3R2	Homo sapiens	37.414	14	14	213725	373287	102966	194435	116877	88699.7	253015	228032	192380	306873	270833	245371
402	1	Q16555	Q16555	Dihydropyrimidinase-related protein 2	DPYSL2	Homo sapiens	62.294	16	14	181088	289927	319323	189819	132417	122772	196268	217193	134701	190535	132910	168658
403	1	Q16822	Q16822	Phosphoenolpyruvate carboxykinase [GTP], mitochondrial	PCK2	Homo sapiens	70.701	14	14	256535	169035	170689	105699	157843	334730	244183	209775	147353	232162	114397	137682
404	1	Q4LDE5	Q4LDE5	Sushi, von Willebrand factor type A, EGF and pentraxin domain-containing protein 1	SVEP1	Homo sapiens	390.18	14	14	37952.5	34275.3	19203.3	43934.6	68896.5	66543.7	27082.7	31584.8	36522.9	54519.7	36597.6	49444.1
405	1	Q5U651	Q5U651	Ras-interacting protein 1	RASIP1	Homo sapiens	103.46	14	14	112711	273647	52849.1	83792.8	99687.4	45068.1	99169.3	108705	130223	110192	143226	133071
406	1	Q8NF50	Q8NF50	Dedicator of cytokinesis protein 8	DOCK8	Homo sapiens	238.534	16	14	30738.1	37187.8	30798.2	27749.3	23357	25944.6	37014.2	45676.4	35267.8	28606.8	45932.5	30462.5
407	1	Q8TB73	Q8TB73	Protein NDNF	NDNF	Homo sapiens	64.674	14	14	219061	198710	81546.5	82641.7	318941	227875	98672.5	121175	103691	144924	106730	82869.2
408	1	Q8TDL5	Q8TDL5	BPI fold-containing family B member 1	BPIFB1	Homo sapiens	52.439	14	14	895766	575501	1263340	768864	615557	1557780	777129	725702	414688	1584500	923019	984321
409	1	Q8WWI5	Q8WWI5	Choline transporter-like protein 1	SLC44A1	Homo sapiens	73.303	14	14	1141840	739597	1346330	1107780	527679	660919	745239	716323	844145	1314340	612835	1216860
410	1	Q93034	Q93034	Cullin-5	CUL5	Homo sapiens	90.956	14	14	50917	51239.9	74922	42180.3	32928.4	87237.7	38691.3	51653.9	52181.7	55885	37472.9	45978.6
411	1	Q969P0	Q969P0	Immunoglobulin superfamily member 8	IGSF8	Homo sapiens	65.035	14	14	1009770	585409	1018670	1131340	677672	427212	580096	654172	684480	1115740	467047	1051010
412	1	Q96QK1	Q96QK1	Vacuolar protein sorting-associated protein 35	VPS35	Homo sapiens	91.707	14	14	53033.9	34387.1	78471.6	45229.3	24967.9	21060.6	30798.8	43270.9	23957.9	37965.5	30500.4	40822
413	1	Q9BZZ2	Q9BZZ2	Sialoadhesin	SIGLEC1	Homo sapiens	182.624	14	14	68555.5	27046.1	32729.3	23169.2	30436.4	39457.8	64304.6	50905.9	34340.1	41796.7	0	50307.2
414	1	Q9HBL0	Q9HBL0	Tensin-1	TNS1	Homo sapiens	185.704	14	14	24399.7	19022.9	72204	22220.8	22666.8	56038.6	0	27615.2	38240.7	25941.8	16279.1	24499.5
415	1	Q9UIA9	Q9UIA9	Exportin-7	XPO7	Homo sapiens	123.908	14	14	29018.8	23534.8	63878.3	40779.9	19484.1	64938.4	22851	30722	32559.3	39880.2	19659.1	27706.8
416	1	Q9Y5K6	Q9Y5K6	CD2-associated protein	CD2AP	Homo sapiens	71.452	14	14	60973.4	36092.7	65195.4	85338.9	28286.5	38267.9	39173.2	33720.1	46035.1	65413.7	43123.5	42745.3
417	1	O14791	O14791	Apolipoprotein L1	APOL1	Homo sapiens	43.974	13	13	3389000	3801120	931355	7006960	6655650	15975500	9333000	7530520	6734960	4441120	17105200	9703680
418	1	O43312	O43312	Protein MTSS 1	MTSS1	Homo sapiens	82.251	14	13	115679	78671.3	91607.3	98143.6	53679.9	94231.6	126513	126845	166883	102994	70590.3	118636
419	1	P00734	P00734	Prothrombin	F2	Homo sapiens	70.037	13	13	418708	289676	262793	368566	2305490	1684320	410800	526819	427660	275811	335886	403315
420	1	P00966	P00966	Argininosuccinate synthase	ASS1	Homo sapiens	46.529	13	13	91611.6	135364	169743	69531	60010.1	43134.4	102865	92158.6	98324	171853	91662.5	125344
421	1	P05023	P05023	Sodium/potassium-transporting ATPase subunit alpha-1	ATP1A1	Homo sapiens	112.897	26	13	673344	1044760	543936	634077	597672	444668	632128	629802	665678	634835	817730	745470
422	1	P05186	P05186	Alkaline phosphatase, tissue-nonspecific isozyme	ALPL	Homo sapiens	57.305	13	13	172910	203208	123535	138873	82746.8	75235.6	140410	112512	191164	222308	231755	197036
423	1	P05362	P05362	Intercellular adhesion molecule 1	ICAM1	Homo sapiens	57.825	13	13	855976	1509030	455120	708824	334817	270823	1133860	903326	973980	909927	1325230	920507
424	1	P06239	P06239	Tyrosine-protein kinase Lck	LCK	Homo sapiens	57.999	13	13	133146	161774	94504.4	128098	124270	76352.3	164954	124317	142706	121439	203748	207130
425	1	P07195	P07195	L-lactate dehydrogenase B chain	LDHB	Homo sapiens	36.639	13	13	672165	292958	1297420	775074	327649	297095	474455	584073	221343	632342	326173	423196
426	1	P07900	P07900	Heat shock protein HSP 90-alpha	HSP90AA1	Homo sapiens	84.662	28	13	770432	508108	1385600	884555	436748	450166	491669	616308	389631	648986	477266	502267
427	1	P08697	P08697	Alpha-2-antiplasmin	SERPINF2	Homo sapiens	54.565	13	13	1090660	1105520	617067	930643	21500100	19361100	1224860	1213500	1421390	3090850	1276220	1268870
428	1	P09525	P09525	Annexin A4	ANXA4	Homo sapiens	35.883	13	13	219219	149639	262721	219101	188030	216266	259772	207375	228629	379136	197550	312143
429	1	P15311	P15311	Ezrin	EZR	Homo sapiens	69.414	13	13	229743	422443	230768	292540	258303	240339	360588	332791	334580	287405	449502	447821
430	1	P19086	P19086	Guanine nucleotide-binding protein G(z) subunit alpha	GNAZ	Homo sapiens	40.924	13	13	634422	358737	1347410	535240	339198	385275	553914	562761	424957	674339	335914	484952
431	1	P19367	P19367	Hexokinase-1	HK1	Homo sapiens	102.489	17	13	66023.8	69376.6	159727	61096.7	27842.5	36001.4	41168.5	70692.8	20293.4	51083.3	26553.2	31041.4
432	1	P21810	P21810	Biglycan	BGN	Homo sapiens	41.654	14	13	7374210	8473200	5057190	7245150	7088920	6339460	6160680	6709560	6787740	5986770	4713110	3126940
433	1	P23470	P23470	Receptor-type tyrosine-protein phosphatase gamma	PTPRG	Homo sapiens	162.006	13	13	53428.6	83267.1	49204.7	63267.1	51035.2	16467.3	55631.8	50482.4	59339.2	66135.1	71882.4	70018.3
434	1	P26641	P26641	Elongation factor 1-gamma	EEF1G	Homo sapiens	50.12	13	13	145679	78491.7	179015	111796	62767.9	116028	84956.4	123855	81445.9	115216	101319	93775.8
435	1	P29597	P29597	Non-receptor tyrosine-protein kinase TYK2	TYK2	Homo sapiens	133.65	13	13	472109	624826	314120	456559	407747	209451	496339	460908	400267	422845	613871	444284
436	1	P30153	P30153	Serine/threonine-protein phosphatase 2A 65 kDa regulatory subunit A alpha isoform	PPP2R1A	Homo sapiens	65.31	16	13	172108	201646	318408	183262	129598	252142	183170	201524	134500	286179	155961	167520
437	1	P30613	P30613	Pyruvate kinase PKLR	PKLR	Homo sapiens	61.83	13	13	7732.08	5791.9	11134.7	0	7183.6	89751	7451.12	9804.65	17843	10901.7	0	6406.74
438	1	P40763	P40763	Signal transducer and activator of transcription 3	STAT3	Homo sapiens	88.068	13	13	40992.7	36909.8	69262.1	48103.8	35469.5	24755.8	32575.2	35586.5	33354.1	36942.8	36194.7	47310.5
439	1	P46531	P46531	Neurogenic locus notch homolog protein 1	NOTCH1	Homo sapiens	272.512	16	13	89049.8	106491	51737.4	81904.7	73699.2	36158.6	91756.4	88175	110499	143779	105380	105319
440	1	P50570	P50570	Dynamin-2	DNM2	Homo sapiens	98.067	23	13	406406	362114	897687	390467	274922	621532	391645	457510	462649	514975	330923	352731
441	1	P51693	P51693	Amyloid beta precursor like protein 1	APLP1	Homo sapiens	72.178	13	13	1178320	547896	417694	854416	1845020	1116640	1275010	835455	1940210	950841	1234390	3154760
442	1	P57075	P57075	Ubiquitin-associated and SH3 domain-containing protein A	UBASH3A	Homo sapiens	74.124	13	13	128172	30131.3	97340.7	63745.7	35242.3	30736.1	37275.6	39307.8	43301	30279.3	0	35407.1
443	1	P63010	P63010	AP-2 complex subunit beta	AP2B1	Homo sapiens	104.551	21	13	96020.2	126735	75578.2	87036.6	69170.4	155667	99147	114289	83737.7	99491.9	76409.6	104755
444	1	Q06124	Q06124	Tyrosine-protein phosphatase non-receptor type 11	PTPN11	Homo sapiens	68.012	13	13	254684	169898	294762	218301	172231	195358	166780	196747	182638	209338	182572	230603
445	1	Q08431	Q08431	Lactadherin	MFGE8	Homo sapiens	43.105	13	13	3880520	2659570	2913850	2601960	2174610	741606	2021690	1297130	1360130	1604230	1798210	1988310
446	1	Q0ZGT2	Q0ZGT2	Nexilin	NEXN	Homo sapiens	80.661	13	13	88884.4	49854.1	229100	47530.7	66858.5	33490.2	60161.3	97971.3	23146	76332.5	39013.6	41555.1
447	1	Q13200	Q13200	26S proteasome non-ATPase regulatory subunit 2	PSMD2	Homo sapiens	100.201	13	13	33415.6	23710.2	45059.3	35378.8	0	67787.8	34250.4	37917.3	34563.7	36172.9	0	36987.7
448	1	Q13617	Q13617	Cullin-2	CUL2	Homo sapiens	86.982	13	13	32218.2	24896.6	60324.4	29765.1	21391.4	41369.2	20416	35952.2	20338.2	37337.8	21220.6	24525.3
449	1	Q14112	Q14112	Nidogen-2	NID2	Homo sapiens	151.256	13	13	61091.1	32203.1	38269.6	117547	41443.7	34232.5	30802.7	42342.3	48771.6	24019.1	22711.1	23571.1
450	1	Q15147	Q15147	1-phosphatidylinositol 4,5-bisphosphate phosphodiesterase beta-4	PLCB4	Homo sapiens	134.467	13	13	66738.7	101104	73802.9	66257.6	37741.8	31050.5	71434.8	65039.1	55173	69649.9	66810	62304.5
451	1	Q15642	Q15642	Cdc42-interacting protein 4	TRIP10	Homo sapiens	68.351	13	13	43192.3	42305.4	72888.2	40722.1	23459.8	20140.2	31991.4	42584	30300.4	45932.9	51151.3	35260.7
452	1	Q16610	Q16610	Extracellular matrix protein 1	ECM1	Homo sapiens	60.675	13	13	159867	132729	107430	178121	276609	317505	248241	187973	184590	238421	194348	133197
453	1	Q16851	Q16851	UTP--glucose-1-phosphate uridylyltransferase	UGP2	Homo sapiens	56.942	13	13	239814	106689	374809	238153	100322	103416	126328	198476	102154	219807	107794	116395
454	1	Q5T5C0	Q5T5C0	Syntaxin-binding protein 5	STXBP5	Homo sapiens	127.575	14	13	110002	32374.8	199575	92716.4	47419.6	57492.4	60212.4	70885.6	47218.3	46963.2	28238.2	60679.6
455	1	Q6UWP8	Q6UWP8	Suprabasin	SBSN	Homo sapiens	60.541	13	13	16928.7	39916.1	17526.9	41634.9	97754.5	44491	74209.6	47595.5	32862.9	94438.9	40526.8	31571.4
456	1	Q6ZNL6	Q6ZNL6	FYVE, RhoGEF and PH domain-containing protein 5	FGD5	Homo sapiens	159.892	13	13	36311.4	76841.6	19345.8	34863	32331.2	20691.5	38544.8	40677.6	33659.4	48941.9	46046.8	49751.9
457	1	Q8IU68	Q8IU68	Transmembrane channel-like protein 8	TMC8	Homo sapiens	81.641	13	13	85626.3	77751	187083	119200	73610.1	82928.5	107848	104516	102339	69802.2	74923.5	125198
458	1	Q8N4C8	Q8N4C8	Misshapen-like kinase 1	MINK1	Homo sapiens	149.824	14	13	48122.5	51259.7	46953.1	54069.7	34566.3	34333.3	52833.7	50277.4	63230	64468.2	40427.1	58845
459	1	Q8NE71	Q8NE71	ATP-binding cassette sub-family F member 1	ABCF1	Homo sapiens	95.927	13	13	26850.3	38172.6	57068	35169.8	53726.4	132134	48520.3	36841.1	42409.2	56180.7	32954.5	30573.3
460	1	Q92556	Q92556	Engulfment and cell motility protein 1	ELMO1	Homo sapiens	83.832	14	13	49037	72290.6	55068.5	56528.8	32766.9	44521.3	59396.8	60206.9	59930.3	61341.9	69160.9	64398
461	1	Q92598	Q92598	Heat shock protein 105 kDa	HSPH1	Homo sapiens	96.865	13	13	73326	77001	106328	86918.4	37868.9	73435	71531	93235.7	72928.3	93815.4	77979.7	82814.9
462	1	Q96AC1	Q96AC1	Fermitin family homolog 2	FERMT2	Homo sapiens	77.86	14	13	222369	639074	118468	229329	143799	86990.8	285054	248232	297166	322692	315486	266502
463	1	Q96MM6	Q96MM6	Heat shock 70 kDa protein 12B	HSPA12B	Homo sapiens	75.689	14	13	62390.8	127138	37386.7	65050.5	40639.3	28347.3	68715	67428.9	76489.9	96784.3	75818.5	50764.7
464	1	Q9H223	Q9H223	EH domain-containing protein 4	EHD4	Homo sapiens	61.177	14	13	301578	449451	278098	327961	192715	120740	264253	276802	277051	423715	299137	276095
465	1	Q9H2M9	Q9H2M9	Rab3 GTPase-activating protein non-catalytic subunit	RAB3GAP2	Homo sapiens	155.984	13	13	52565.3	27313.3	120530	36445.4	0	0	0	37184.7	0	42087.8	23115.3	25587.2
466	1	Q9HDC9	Q9HDC9	Adipocyte plasma membrane-associated protein	APMAP	Homo sapiens	46.48	13	13	451281	206514	223077	352649	554209	532765	392367	367438	416956	1183980	177975	679123
467	1	Q9NYU2	Q9NYU2	UDP-glucose:glycoprotein glucosyltransferase 1	UGGT1	Homo sapiens	177.192	14	13	57754.3	37783.5	72746.8	59434.2	59534	40934.1	62162.5	70985.1	40746.7	35792.5	67930	41774.6
468	1	Q9UBC2	Q9UBC2	Epidermal growth factor receptor substrate 15-like 1	EPS15L1	Homo sapiens	94.257	13	13	23469.5	13890.3	28272.6	21098.2	20440.1	20431.7	17277.7	19264.7	18755.6	24738.9	18673.5	18708.6
469	1	Q9UI08	Q9UI08	Ena/VASP-like protein	EVL	Homo sapiens	44.621	13	13	361078	387892	379242	478591	237088	297187	388076	401607	424121	289104	583700	536152
470	1	Q9Y251	Q9Y251	Heparanase	HPSE	Homo sapiens	61.149	13	13	85613.7	43607.5	166033	186963	128292	265693	42990	63631.4	64175.7	60325.5	33746.4	101338
471	1	Q9Y4F9	Q9Y4F9	Rho family-interacting cell polarization regulator 2	RIPOR2	Homo sapiens	118.52	13	13	49547.4	60785.1	48515	77490.9	56453.9	39091.6	91946.8	61886.3	70496.7	56080.8	100295	142574
472	1	O00534	O00534	von Willebrand factor A domain-containing protein 5A	VWA5A	Homo sapiens	86.492	12	12	17556.3	20547	112865	23723.2	0	20502.5	27791.6	33506.4	100401	42872.1	28971.1	41332.8
473	1	O15117	O15117	FYN-binding protein 1	FYB1	Homo sapiens	85.388	12	12	198858	143399	362001	181624	116823	129215	200899	181422	225716	179813	173879	231669
474	1	O43182	O43182	Rho GTPase-activating protein 6	ARHGAP6	Homo sapiens	105.948	12	12	179126	108655	412895	183932	111331	92455.4	155045	204306	126409	185018	112854	124135
475	1	O43242	O43242	26S proteasome non-ATPase regulatory subunit 3	PSMD3	Homo sapiens	60.978	12	12	64613.4	52361.7	96993.7	68911.4	42968.9	73078.1	55909.4	58398.9	48477.1	48146.7	35561.6	55028.4
476	1	O43432	O43432	Eukaryotic translation initiation factor 4 gamma 3	EIF4G3	Homo sapiens	176.656	12	12	8832	0	16682.3	6656.21	0	0	0	0	0	6356.15	0	0
477	1	O60229	O60229	Kalirin	KALRN	Homo sapiens	340.265	13	12	145705	76370.5	409587	134108	73407.4	72276.1	116312	136017	104540	135403	62375.5	107695
478	1	O60486	O60486	Plexin-C1	PLXNC1	Homo sapiens	175.744	12	12	43680.3	85633.4	23507	27370.3	22078.7	37933	47654.6	29891.2	25279.3	38871.7	79568.3	68255.8
479	1	O75558	O75558	Syntaxin-11	STX11	Homo sapiens	33.197	12	12	617042	261040	1478070	622767	294242	259781	426866	471728	317119	637035	332273	402718
480	1	O75791	O75791	GRB2-related adapter protein 2	GRAP2	Homo sapiens	37.908	12	12	84042.7	35988.2	146669	66506.7	30393.1	49478.4	56386.6	62427.1	60901.9	60002	33807.2	60848.6
481	1	O75874	O75874	Isocitrate dehydrogenase [NADP] cytoplasmic	IDH1	Homo sapiens	46.659	13	12	136998	114820	242457	149365	93829.4	78935.9	128213	146611	87574.1	171376	89671.8	111915
482	1	P01019	P01019	Angiotensinogen	AGT	Homo sapiens	53.154	12	12	563977	614121	291814	1015170	6049820	3367860	794942	662061	941415	1073000	3042810	1151020
483	1	P02746	P02746	Complement C1q subcomponent subunit B	C1QB	Homo sapiens	26.72	12	12	167054000	244545000	154637000	276298000	187226000	183871000	239702000	197695000	284251000	210253000	206523000	241410000
484	1	P04004	P04004	Vitronectin	VTN	Homo sapiens	54.305	12	12	47648300	41170000	35205800	35337900	113229000	79098300	53892400	52699500	49246900	39573300	32511200	44443800
485	1	P04083	P04083	Annexin A1	ANXA1	Homo sapiens	38.714	12	12	234923	682199	190123	356571	277743	164254	223559	344467	439782	327264	523694	286640
486	1	P04406	P04406	Glyceraldehyde-3-phosphate dehydrogenase	GAPDH	Homo sapiens	36.054	12	12	5491460	5825580	11826400	7891180	5146390	23096500	6839780	7895850	8761600	9660930	5323420	6051570
487	1	P05546	P05546	Heparin cofactor 2	SERPIND1	Homo sapiens	57.071	12	12	1285200	1282350	495221	849434	14017100	10761200	1236030	919931	1981000	798222	1408130	1979820
488	1	P07585	P07585	Decorin	DCN	Homo sapiens	39.745	12	12	3761890	5546350	3202890	4393260	4212830	4644290	4386400	4034530	4883680	4678140	4453210	2142110
489	1	P10809	P10809	60 kDa heat shock protein, mitochondrial	HSPD1	Homo sapiens	61.054	12	12	98296.1	142357	61730.5	101675	52842.4	65512	250952	135918	109627	108411	87045.9	86661.2
490	1	P12429	P12429	Annexin A3	ANXA3	Homo sapiens	36.376	12	12	126681	257155	133843	194886	185703	92812.2	189134	196943	130621	275219	208419	129600
491	1	P12931	P12931	Proto-oncogene tyrosine-protein kinase Src	SRC	Homo sapiens	59.836	16	12	2982270	1466450	4961470	3106610	1380820	1656880	2613450	2465780	2246760	2801860	1362100	2493350
492	1	P13591	P13591	Neural cell adhesion molecule 1	NCAM1	Homo sapiens	94.574	12	12	39333.5	86292.4	21913.8	28472	95795.8	45212.9	54456.7	39849.8	39160.1	40907.1	63695.3	38474.9
493	1	P13612	P13612	Integrin alpha-4	ITGA4	Homo sapiens	114.902	12	12	404945	507533	452645	509146	522159	331406	403220	338106	418673	443955	609240	790460
494	1	P14735	P14735	Insulin-degrading enzyme	IDE	Homo sapiens	117.97	12	12	19901.9	0	25938.1	30415.6	26922	23945.4	0	26036.9	0	59830.4	14228.2	20690.4
495	1	P16109	P16109	P-selectin	SELP	Homo sapiens	90.835	12	12	944270	172073	1574020	1772590	184987	512807	288568	343015	426421	414507	190625	526563
496	1	P16112	P16112	Aggrecan core protein	ACAN	Homo sapiens	261.33	12	12	510451	885187	390578	929582	1286860	230197	937528	1163350	1319130	428366	1200940	189134
497	1	P18428	P18428	Lipopolysaccharide-binding protein	LBP	Homo sapiens	53.38	12	12	1473990	1441910	881132	940425	9619410	8614370	2092040	1923390	2284480	3167230	3051580	4129100
498	1	P20042	P20042	Eukaryotic translation initiation factor 2 subunit 2	EIF2S2	Homo sapiens	38.389	12	12	148340	172043	244616	185189	304290	1341930	235991	273778	232376	208466	170977	238164
499	1	P20702	P20702	Integrin alpha-X	ITGAX	Homo sapiens	127.832	13	12	38231.8	40103.1	38936	30631.1	48772.1	38183.5	51512.1	38637.7	47153.2	48703.8	64467.6	58097.9
500	1	P23526	P23526	Adenosylhomocysteinase	AHCY	Homo sapiens	47.715	12	12	232295	171142	357945	270343	205897	152650	259801	217617	156634	313093	152522	192172
501	1	P23634	P23634	Plasma membrane calcium-transporting ATPase 4	ATP2B4	Homo sapiens	137.923	19	12	388102	921664	248490	381289	408446	243982	448906	485324	483094	468954	628409	435004
502	1	P26006	P26006	Integrin alpha-3	ITGA3	Homo sapiens	116.612	12	12	114998	462183	84200.7	105191	85874.1	59391.2	126134	109981	157053	150934	232661	136957
503	1	P27105	P27105	Stomatin	STOM	Homo sapiens	31.73	12	12	2704270	1006870	6688040	4024780	1226650	1278240	1516510	1831050	1430750	2086800	1497220	1779000
504	1	P27169	P27169	Serum paraoxonase/arylesterase 1	PON1	Homo sapiens	39.731	12	12	5364220	3328810	4519530	4321260	8350700	7823570	6364070	5256510	5304130	6108120	6963130	3631270
505	1	P27708	P27708	CAD protein	CAD	Homo sapiens	242.985	12	12	58317.3	60571.8	66383.7	36314.7	26526.9	55327.2	26594.6	0	0	42873.9	83221.2	34257.5
506	1	P27816	P27816	Microtubule-associated protein 4	MAP4	Homo sapiens	121.007	12	12	84138.7	49275.1	107091	95880.1	73445.3	151556	41030.7	94151	67374.4	84929.2	60924	100134
507	1	P35237	P35237	Serpin B6	SERPINB6	Homo sapiens	42.623	12	12	167527	210221	338751	200715	188410	128285	145178	147308	123392	211226	156164	163047
508	1	P35606	P35606	Coatomer subunit beta'	COPB2	Homo sapiens	102.488	12	12	54922.2	44651.2	71327	44980.2	46396.5	38427.6	52163.1	55508.8	47556.1	55598.1	49923.9	46886.7
509	1	P37802	P37802	Transgelin-2	TAGLN2	Homo sapiens	22.391	13	12	1351310	759160	4036980	1516420	684002	446399	753676	1059400	532595	1392950	727332	683477
510	1	P40189	P40189	Interleukin-6 receptor subunit beta	IL6ST	Homo sapiens	103.538	12	12	49902.6	83327.9	59480	65171.4	121653	109914	57090.6	55607.1	72865.9	59353	67717.2	61877.1
511	1	P42345	P42345	Serine/threonine-protein kinase mTOR	MTOR	Homo sapiens	288.896	12	12	15913.4	21177.3	19835.7	17665.6	9212.27	25273.4	21595.3	21719	25144.2	22706.2	23606	19258.1
512	1	P42702	P42702	Leukemia inhibitory factor receptor	LIFR	Homo sapiens	123.745	12	12	107331	293259	69199.7	107046	143601	0	120055	111050	129964	155767	192295	99095.2
513	1	P46109	P46109	Crk-like protein	CRKL	Homo sapiens	33.777	12	12	210142	102626	336226	212685	111419	178163	136401	158328	139056	215525	136243	199963
514	1	P48426	P48426	Phosphatidylinositol 5-phosphate 4-kinase type-2 alpha	PIP4K2A	Homo sapiens	46.224	15	12	313575	259067	544821	360913	216760	344540	363550	407214	330911	345842	284594	336384
515	1	P49619	P49619	Diacylglycerol kinase gamma	DGKG	Homo sapiens	89.125	12	12	33679.3	10392	44965	25752.1	0	14152.5	26969.1	30570.5	22055.7	26243.3	20769.1	22230.3
516	1	P51149	P51149	Ras-related protein Rab-7a	RAB7A	Homo sapiens	23.488	12	12	1528470	810860	2056720	2189590	723198	808334	946804	1002390	1092970	1120730	880607	1332560
517	1	P52209	P52209	6-phosphogluconate dehydrogenase, decarboxylating	PGD	Homo sapiens	53.139	12	12	328645	204685	743955	394999	211729	314223	261938	342147	231798	365831	258197	284597
518	1	P63104	P63104	14-3-3 protein zeta/delta	YWHAZ	Homo sapiens	27.745	15	12	3908680	2431830	9049250	4203390	2062810	2883260	3543980	4554050	3393690	4740670	2696420	3835130
519	1	P78344	P78344	Eukaryotic translation initiation factor 4 gamma 2	EIF4G2	Homo sapiens	102.363	12	12	46686.5	27726.6	62403.2	42395.7	37819.9	38190.3	41679.4	40316.2	29963.9	36491.1	34468.2	35716.4
520	1	P78417	P78417	Glutathione S-transferase omega-1	GSTO1	Homo sapiens	27.565	12	12	1788540	979580	3445780	1677720	864654	1272110	1231260	1474050	911128	1676610	1037160	1338670
521	1	P78539	P78539	Sushi repeat-containing protein SRPX	SRPX	Homo sapiens	51.573	12	12	762491	1343140	774140	614593	962934	760307	1052600	961341	893970	974868	792289	395500
522	1	Q02763	Q02763	Angiopoietin-1 receptor	TEK	Homo sapiens	125.834	12	12	213008	401078	109767	245616	155296	78353.7	232399	223018	187240	198997	299923	204367
523	1	Q03167	Q03167	Transforming growth factor beta receptor type 3	TGFBR3	Homo sapiens	93.499	12	12	0	22535.3	0	0	424228	202140	0	30975.1	21565.6	0	16006.1	16062.6
524	1	Q03169	Q03169	Tumor necrosis factor alpha-induced protein 2	TNFAIP2	Homo sapiens	72.663	12	12	67375	54637.3	36912.9	44957.4	47949.3	35990.2	54758	68463.3	64898.1	63264.9	52843.9	64830.8
525	1	Q04759	Q04759	Protein kinase C theta type	PRKCQ	Homo sapiens	81.865	12	12	27693.5	21369.4	42443.4	24112.2	16742.4	20947	0	23502.2	24015.2	18976.6	32269	19218
526	1	Q05209	Q05209	Tyrosine-protein phosphatase non-receptor type 12	PTPN12	Homo sapiens	88.109	12	12	41765.4	27200	99246.5	31124.7	26685.2	28502	30280.1	41750.6	29753.1	33655.9	30809.2	31684.6
527	1	Q07960	Q07960	Rho GTPase-activating protein 1	ARHGAP1	Homo sapiens	50.435	12	12	157996	77216.7	371633	168149	86426.7	69381.4	99763.9	132439	50763.7	159689	75066.3	106178
528	1	Q08397	Q08397	Lysyl oxidase homolog 1	LOXL1	Homo sapiens	63.109	12	12	332262	536094	212500	435450	493206	315422	476735	419385	621220	336189	585755	519613
529	1	Q08495	Q08495	Dematin	DMTN	Homo sapiens	45.516	12	12	92591.3	52677.6	257859	77784.8	59575.7	60733.1	77057.5	85320.5	62906.6	79958.9	52894.4	75369.6
530	1	Q12882	Q12882	Dihydropyrimidine dehydrogenase [NADP(+)]	DPYD	Homo sapiens	111.401	12	12	26101.7	13474	56766.4	26858.1	28832.5	12404.9	19539.7	26061.7	17020.4	18555.1	21773	16743.6
531	1	Q13308	Q13308	Inactive tyrosine-protein kinase 7	PTK7	Homo sapiens	118.391	12	12	51534.8	46860.7	48463.6	44960	47135.1	23369	33965.4	31854.6	38758.8	55224.5	54471	54226
532	1	Q13418	Q13418	Integrin-linked protein kinase	ILK	Homo sapiens	51.419	12	12	1830100	835774	2131910	1749060	911921	1201810	2054310	2111530	2124970	2337970	1115060	1766970
533	1	Q14185	Q14185	Dedicator of cytokinesis protein 1	DOCK1	Homo sapiens	215.349	12	12	163995	225792	94740.8	150338	97765.5	0	121122	148467	173931	163829	181345	160302
534	1	Q14520	Q14520	Hyaluronan-binding protein 2	HABP2	Homo sapiens	62.672	12	12	1344160	1533500	844758	1108240	1930830	2462990	2659340	1958340	1637240	1593050	1355530	866832
535	1	Q14699	Q14699	Raftlin	RFTN1	Homo sapiens	63.145	12	12	192665	287538	164323	172817	100375	95444	181053	194634	182486	198560	224590	166658
536	1	Q17RC7	Q17RC7	Exocyst complex component 3-like protein 4	EXOC3L4	Homo sapiens	79.898	12	12	49487.8	20733.1	62710.4	63724.3	33736.1	45918.6	55960	65178.9	38158.5	54251.7	37988.3	44696.5
537	1	Q32P44	Q32P44	Echinoderm microtubule-associated protein-like 3	EML3	Homo sapiens	95.2	12	12	28620.5	39343.3	59437	34103.4	36596.9	28792.7	55316	54175.2	50193.9	12713.3	47752	22774.2
538	1	Q6VY07	Q6VY07	Phosphofurin acidic cluster sorting protein 1	PACS1	Homo sapiens	104.9	12	12	74740.1	81855.5	93318.3	67975.1	46785.7	61647.5	71171.9	71941.6	77189.9	77967.8	69572.2	75859.1
539	1	Q7Z304	Q7Z304	MAM domain-containing protein 2	MAMDC2	Homo sapiens	77.556	12	12	95474.1	143717	97147.3	63784.5	212682	109229	193847	172170	171525	86863.2	70954.9	43390.1
540	1	Q8IVI9	Q8IVI9	Nostrin	NOSTRIN	Homo sapiens	57.661	12	12	1402130	2619490	778773	1374650	871858	1144100	1571370	1524200	1235940	2920630	1188400	1006110
541	1	Q8TF42	Q8TF42	Ubiquitin-associated and SH3 domain-containing protein B	UBASH3B	Homo sapiens	72.698	12	12	231708	90142.4	277626	237125	94356.2	123046	107012	143621	136799	133237	82489.3	177952
542	1	Q92835	Q92835	Phosphatidylinositol 3,4,5-trisphosphate 5-phosphatase 1	INPP5D	Homo sapiens	133.294	13	12	395539	182985	316449	259045	180871	263070	244816	193521	258287	529599	160923	227872
543	1	Q92888	Q92888	Rho guanine nucleotide exchange factor 1	ARHGEF1	Homo sapiens	102.435	12	12	54544.1	77620.2	78043.5	70157.3	53788.5	36629.2	76351.3	71481.3	83204.3	64400.1	73947.6	88812.8
544	1	Q96TA1	Q96TA1	Protein Niban 2	NIBAN2	Homo sapiens	84.137	12	12	175202	411655	92076.1	175568	153645	105705	148717	177419	183773	224060	215506	241477
545	1	Q99466	Q99466	Neurogenic locus notch homolog protein 4	NOTCH4	Homo sapiens	209.626	12	12	46124.2	57700.2	19033.1	52145	32956.6	12798.8	53033.1	56155.5	77658.6	55677.8	75622.6	37143.4
546	1	Q9C0H2	Q9C0H2	Protein tweety homolog 3	TTYH3	Homo sapiens	57.544	12	12	2812710	413641	2148810	5910650	720805	1542110	924574	689082	1295380	1548010	543865	2423520
547	1	Q9H267	Q9H267	Vacuolar protein sorting-associated protein 33B	VPS33B	Homo sapiens	70.588	12	12	16748	7960.42	28263	15465.2	0	0	10344.4	0	0	13442.9	0	8354.6
548	1	Q9NY15	Q9NY15	Stabilin-1	STAB1	Homo sapiens	275.487	12	12	32885	48770.3	24716.4	32020.5	81356	50358.6	63917.6	45678.1	66880.4	44054.7	52428.3	51659.9
549	1	Q9P0V3	Q9P0V3	SH3 domain-binding protein 4	SH3BP4	Homo sapiens	107.496	12	12	45609.7	87051.6	21778.1	46044.4	59418.3	16305.4	50947.2	44641.3	41614.1	48556.7	52181.4	41041
550	1	Q9UBS4	Q9UBS4	DnaJ homolog subfamily B member 11	DNAJB11	Homo sapiens	40.511	12	12	192695	144673	100168	285078	259314	358288	152489	157525	218198	134895	119144	249657
551	1	Q9UDT6	Q9UDT6	CAP-Gly domain-containing linker protein 2	CLIP2	Homo sapiens	115.837	13	12	40773.2	41108.4	53787.5	45018.9	0	0	0	52378.7	0	0	0	35148.6
552	1	Q9UI10	Q9UI10	Translation initiation factor eIF-2B subunit delta	EIF2B4	Homo sapiens	57.558	12	12	7802.71	11729.1	26581.8	20852.3	0	204707	32327.1	22170.8	35609.5	17913.7	5540.39	9636.85
553	1	Q9UIQ6	Q9UIQ6	Leucyl-cystinyl aminopeptidase	LNPEP	Homo sapiens	117.35	12	12	46821.9	21450.3	60694.8	40850.6	32785.8	47930.3	34575.8	32770.6	26318.8	38888.1	35836.9	38864
554	1	Q9UQ80	Q9UQ80	Proliferation-associated protein 2G4	PA2G4	Homo sapiens	43.785	12	12	85905.8	52025.6	170442	93528	45530	183200	78655.1	97000.4	71268.9	89009.2	56079.9	64537.4
555	1	Q9Y4F1	Q9Y4F1	FERM, ARHGEF and pleckstrin domain-containing protein 1	FARP1	Homo sapiens	118.635	12	12	93169.6	153846	51001.9	97518.7	78191.6	38284	123858	106919	128033	111497	103464	107423
556	1	A2RUS2	A2RUS2	DENN domain-containing protein 3	DENND3	Homo sapiens	135.893	11	11	41667.5	37398.3	52375.8	26297.2	29778.4	25391.7	32150.5	43637.1	36734	27517.9	19171.7	28253.7
557	1	A8K2U0	A8K2U0	Alpha-2-macroglobulin-like protein 1	A2ML1	Homo sapiens	161.109	11	11	0	0	17872.8	28643	45549	0	66184.4	30396.9	24235.2	157526	0	21340.8
558	1	O00161	O00161	Synaptosomal-associated protein 23	SNAP23	Homo sapiens	23.354	11	11	553111	387812	1046050	598924	277180	271401	417752	431800	369332	421774	448666	525903
559	1	O00194	O00194	Ras-related protein Rab-27B	RAB27B	Homo sapiens	24.608	12	11	2043780	425075	3929590	3018880	670845	1105480	777999	902037	934621	852198	519044	1378690
560	1	O00203	O00203	AP-3 complex subunit beta-1	AP3B1	Homo sapiens	121.321	16	11	27423.4	18489.2	51890.5	25948.1	12899.1	30177	23916.1	19860.7	17985	17398.2	24244.5	23947.7
561	1	O00308	O00308	NEDD4-like E3 ubiquitin-protein ligase WWP2	WWP2	Homo sapiens	98.914	11	11	191691	137026	135725	290339	230141	179379	161449	211113	237542	176690	181742	182952
562	1	O00533	O00533	Neural cell adhesion molecule L1-like protein	CHL1	Homo sapiens	135.071	11	11	22491.6	27631.1	0	24454.3	79114.2	113571	0	0	0	0	0	0
563	1	O14974	O14974	Protein phosphatase 1 regulatory subunit 12A	PPP1R12A	Homo sapiens	115.284	11	11	47107.5	35252.7	44774.6	27735.9	0	10024.6	0	26806.2	24392.8	23102.6	20248.5	26676.5
564	1	O43795	O43795	Unconventional myosin-Ib	MYO1B	Homo sapiens	131.986	11	11	45812.2	46351.1	18471	40838	26180.6	23848	37727.5	33329.9	33182	62881.4	51614.5	51601.5
565	1	O43854	O43854	EGF-like repeat and discoidin I-like domain-containing protein 3	EDIL3	Homo sapiens	53.767	11	11	173585	227834	159733	180406	107163	25625.9	126634	110041	100629	141015	158359	142781
566	1	O43895	O43895	Xaa-Pro aminopeptidase 2	XPNPEP2	Homo sapiens	75.625	11	11	124862	396075	63590.6	59622.8	18686	29503.8	100212	62124.5	184622	126068	115962	98922.1
567	1	O60488	O60488	Long-chain-fatty-acid--CoA ligase 4	ACSL4	Homo sapiens	79.189	12	11	66675.7	75356.5	66025.9	53765.7	36485.7	36497.2	52141.9	58912.6	65889.7	64917.1	66116.5	64881.1
568	1	O60664	O60664	Perilipin-3	PLIN3	Homo sapiens	47.075	11	11	229200	240538	343284	307345	403199	650264	434378	501776	317857	295487	348091	320988
569	1	O75882	O75882	Attractin	ATRN	Homo sapiens	158.542	11	11	22681.5	21051.4	18624.1	30085.8	121347	78711.2	25354.1	23720	20107.7	29981.7	23606.8	18268.6
570	1	O76094	O76094	Signal recognition particle subunit SRP72	SRP72	Homo sapiens	74.609	11	11	187362	251900	288422	260845	210215	389800	245934	244915	383187	297009	183633	236860
571	1	O94973	O94973	AP-2 complex subunit alpha-2	AP2A2	Homo sapiens	103.961	11	11	59447.9	55909	34355.8	47363	68033.8	30603.9	60413.1	52143.5	37327.8	50054.1	53841.3	53902
572	1	O95721	O95721	Synaptosomal-associated protein 29	SNAP29	Homo sapiens	28.971	11	11	129907	55434.2	277544	110874	57243.7	60482.9	65723.1	66274.1	59038.6	92785	65422.6	74285.2
573	1	P00918	P00918	Carbonic anhydrase 2	CA2	Homo sapiens	29.243	11	11	374747	341957	1126900	307941	204256	285237	213349	205815	116707	381027	223640	193548
574	1	P02745	P02745	Complement C1q subcomponent subunit A	C1QA	Homo sapiens	26.016	11	11	41729300	43121600	34740000	60390300	49905400	44642500	59455900	44709800	66723300	43636300	54552700	60517900
575	1	P02774	P02774	Vitamin D-binding protein	GC	Homo sapiens	52.918	11	11	195914	115023	179608	132924	885939	455145	190830	168551	174301	180454	190188	125046
576	1	P04424	P04424	Argininosuccinate lyase	ASL	Homo sapiens	51.66	11	11	40058.6	18672	65422.9	35002.2	28346.3	25893.6	29759.2	36264.1	18311.7	37301.4	28387.5	24890.1
577	1	P05155	P05155	Plasma protease C1 inhibitor	SERPING1	Homo sapiens	55.154	11	11	1339350	1217880	926429	1493030	6446440	3260330	2095090	1580490	1705100	1649830	1337540	1309180
578	1	P06744	P06744	Glucose-6-phosphate isomerase	GPI	Homo sapiens	63.147	11	11	407253	241680	670807	484149	264634	226708	314528	367877	233945	406999	238394	311130
579	1	P08237	P08237	ATP-dependent 6-phosphofructokinase, muscle type	PFKM	Homo sapiens	85.184	11	11	46267.8	63349.9	85285.2	85903.1	19330.9	188129	52941.4	72396.7	147365	71264.2	34999.9	40697.5
580	1	P08581	P08581	Hepatocyte growth factor receptor	MET	Homo sapiens	155.544	11	11	21822.4	13061	9561.96	0	136153	60867.4	0	0	0	12354.7	14445.8	12267.3
581	1	P08631	P08631	Tyrosine-protein kinase HCK	HCK	Homo sapiens	59.601	11	11	245171	168486	131967	237780	263678	173288	210657	186756	219440	195774	270031	369326
582	1	P08648	P08648	Integrin alpha-5	ITGA5	Homo sapiens	114.538	11	11	195846	216544	317481	170676	153503	134549	170357	180805	168982	219700	196963	218290
583	1	P08758	P08758	Annexin A5	ANXA5	Homo sapiens	35.937	11	11	525429	758173	444608	594856	438830	382078	554924	656130	555579	745307	562161	479294
584	1	P09972	P09972	Fructose-bisphosphate aldolase C	ALDOC	Homo sapiens	39.458	11	11	79007.4	106706	161292	80705.1	65849.6	65722.2	69091.9	97342.7	58214.7	90257.7	62895.4	87602.4
585	1	P10644	P10644	cAMP-dependent protein kinase type I-alpha regulatory subunit	PRKAR1A	Homo sapiens	42.981	12	11	1453200	597315	2511430	1187670	637059	623748	1106670	1145210	949032	1202850	688257	839092
586	1	P11498	P11498	Pyruvate carboxylase, mitochondrial	PC	Homo sapiens	129.633	11	11	0	20635.6	22342.7	58426.3	0	69336.4	138323	48950.6	0	20487.9	38461.9	59845.8
587	1	P12110	P12110	Collagen alpha-2(VI) chain	COL6A2	Homo sapiens	108.582	11	11	271030	255709	171320	294166	397695	296879	333694	321460	361551	241567	154166	188526
588	1	P12830	P12830	Cadherin-1	CDH1	Homo sapiens	97.457	11	11	26553000	49552700	28825100	24069100	35747400	41722900	53022800	46661100	44334900	51195900	41440700	55324500
589	1	P13671	P13671	Complement component C6	C6	Homo sapiens	104.789	11	11	114269	93431.7	64351.2	96413.3	765232	477687	113450	132528	93773.6	121210	120715	90253.4
590	1	P18124	P18124	60S ribosomal protein L7	RPL7	Homo sapiens	29.225	11	11	73868.3	110478	187143	78097.7	43109.2	100477	191992	124544	171936	102108	94095.5	134110
591	1	P19021	P19021	Peptidyl-glycine alpha-amidating monooxygenase	PAM	Homo sapiens	108.333	11	11	0	10639.6	0	0	90152.5	56521.5	0	0	0	0	0	0
592	1	P20020	P20020	Plasma membrane calcium-transporting ATPase 1	ATP2B1	Homo sapiens	134.687	12	11	215982	243189	163291	164033	154738	109638	225010	203844	187648	166361	223198	229274
593	1	P20073	P20073	Annexin A7	ANXA7	Homo sapiens	52.739	11	11	504321	274868	549183	320099	475858	1517950	322939	520111	395030	749218	269072	469312
594	1	P21980	P21980	Protein-glutamine gamma-glutamyltransferase 2	TGM2	Homo sapiens	77.328	12	11	2875940	8274190	1583410	2363980	4441690	2646660	2714980	2627850	3852890	4244170	3785750	4757190
595	1	P23743	P23743	Diacylglycerol kinase alpha	DGKA	Homo sapiens	82.632	11	11	17677	19780.5	31919.2	15088.7	0	17264.2	15211.5	20315.4	17005.3	18441.4	25150.6	27151.4
596	1	P26572	P26572	Alpha-1,3-mannosyl-glycoprotein 2-beta-N-acetylglucosaminyltransferase	MGAT1	Homo sapiens	50.878	11	11	85604.8	126030	61078.4	110458	561376	528163	142411	110324	144286	78153.5	114623	138324
597	1	P29122	P29122	Proprotein convertase subtilisin/kexin type 6	PCSK6	Homo sapiens	106.419	11	11	275763	104677	178955	456332	263659	309548	194516	179469	238817	162159	64514.7	215095
598	1	P29401	P29401	Transketolase	TKT	Homo sapiens	67.878	11	11	133848	112244	206669	141916	108431	94400	143047	129595	102024	154910	121130	131600
599	1	P30566	P30566	Adenylosuccinate lyase	ADSL	Homo sapiens	54.89	11	11	52744.4	27332	79003.5	46086	25032.5	50783.4	54483.8	44242.4	47650.5	99300.3	34867.7	35135.7
600	1	P35052	P35052	Glypican-1	GPC1	Homo sapiens	61.681	11	11	130541	130511	145304	136655	248759	339325	289626	316698	217674	254773	279487	81611.8
601	1	P38606	P38606	V-type proton ATPase catalytic subunit A	ATP6V1A	Homo sapiens	68.301	11	11	199088	129795	351742	220052	117881	195716	173155	203226	122964	183673	125548	196154
602	1	P40197	P40197	Platelet glycoprotein V	GP5	Homo sapiens	60.959	11	11	880596	285845	846760	941351	810344	889879	676715	593564	569634	738300	331545	757467
603	1	P43490	P43490	Nicotinamide phosphoribosyltransferase	NAMPT	Homo sapiens	55.523	11	11	71256.5	77868.7	68057.1	88004.9	73297.1	141374	83127.4	104690	85121.2	109061	75475.8	84989.5
604	1	P47897	P47897	Glutamine--tRNA ligase	QARS1	Homo sapiens	87.799	11	11	17066.4	11861.9	24758.3	17667.7	12977.8	15601.9	0	16237.7	15059.5	15473.2	13324.5	8724.68
605	1	P50453	P50453	Serpin B9	SERPINB9	Homo sapiens	42.403	11	11	111113	145090	278687	149269	135042	81396.3	120808	109680	107326	112120	143254	132831
606	1	P50895	P50895	Basal cell adhesion molecule	BCAM	Homo sapiens	67.407	11	11	104827	234687	58981.4	105543	81108.1	45638.9	119661	116033	128295	147217	162007	82512.1
607	1	P51659	P51659	Peroxisomal multifunctional enzyme type 2	HSD17B4	Homo sapiens	79.686	11	11	40559.2	32970.9	88652.2	88157.1	40025.6	28597	70666	77904.7	29625.3	91403.7	36416.2	52624.7
608	1	P52306	P52306	Rap1 GTPase-GDP dissociation stimulator 1	RAP1GDS1	Homo sapiens	66.316	11	11	63347.6	45166.9	128606	83416.4	45576.8	50623.3	57935.6	82083	42222.5	97056.9	52666.5	63648.6
609	1	P53618	P53618	Coatomer subunit beta	COPB1	Homo sapiens	107.143	11	11	12950.6	11862	30195.7	11234.8	7301.63	11169.9	0	15470.8	0	9408.21	14539.7	11558.6
610	1	P54920	P54920	Alpha-soluble NSF attachment protein	NAPA	Homo sapiens	33.233	14	11	859853	466041	1827590	734280	442324	869971	584192	651597	481486	631106	389902	546330
611	1	P55287	P55287	Cadherin-11	CDH11	Homo sapiens	87.967	11	11	74138.5	86386.4	44224	135336	269401	124100	82934.7	83827.7	218979	109293	135392	116767
612	1	P60174	P60174	Triosephosphate isomerase	TPI1	Homo sapiens	26.669	11	11	565170	431573	1044630	629690	309603	267871	460759	467898	366351	584819	397773	481934
613	1	Q02878	Q02878	60S ribosomal protein L6	RPL6	Homo sapiens	32.728	11	11	78444.8	132271	185312	112225	68184.8	272905	243516	142911	181926	114765	79175	136723
614	1	Q04695	Q04695	Keratin, type I cytoskeletal 17	KRT17	Homo sapiens	48.106	19	11	1449520	262948	2865670	997763	3485200	153423	5214590	460527	1395420	5629410	196452	464184
615	1	Q04917	Q04917	14-3-3 protein eta	YWHAH	Homo sapiens	28.216	11	11	701802	516653	1305150	586139	417226	580492	478866	698273	456418	682423	489731	664943
616	1	Q06323	Q06323	Proteasome activator complex subunit 1	PSME1	Homo sapiens	28.72	11	11	109390	99449.9	182509	118427	60083	68162.4	65803.2	88186.8	62350.8	94804.1	71711.1	86450.7
617	1	Q12959	Q12959	Disks large homolog 1	DLG1	Homo sapiens	100.456	12	11	45381.8	43556	53904.4	38371.6	27614.9	25047.9	30332.1	37439.6	36762.3	35381	38910.4	40210.5
618	1	Q13217	Q13217	DnaJ homolog subfamily C member 3	DNAJC3	Homo sapiens	57.58	11	11	174636	127421	96780.1	238324	209161	182906	179292	186314	127164	175702	134651	174234
619	1	Q13637	Q13637	Ras-related protein Rab-32	RAB32	Homo sapiens	24.997	13	11	809603	179702	1152300	1647420	278447	522301	256608	319382	460950	260949	210287	716332
620	1	Q13797	Q13797	Integrin alpha-9	ITGA9	Homo sapiens	114.49	11	11	170108	168262	96055.8	171253	199879	110954	234243	153702	161070	241324	187245	183225
621	1	Q14515	Q14515	SPARC-like protein 1	SPARCL1	Homo sapiens	75.208	11	11	70418.2	69245.2	30126.1	49790.1	71600.6	47026.8	86200.6	107214	91893.9	36464	40840.6	19573.1
622	1	Q14677	Q14677	Clathrin interactor 1	CLINT1	Homo sapiens	68.26	11	11	27816.1	27845.9	52675.7	25542.7	26412.4	59194.2	27691.9	33610.4	30920.5	23185.4	29031.4	27175.4
623	1	Q14847	Q14847	LIM and SH3 domain protein 1	LASP1	Homo sapiens	29.715	11	11	136947	147130	212563	129723	116716	93434.5	152255	161025	119020	146177	145115	140794
624	1	Q15084	Q15084	Protein disulfide-isomerase A6	PDIA6	Homo sapiens	48.121	11	11	106615	38121.3	164085	74235.9	45701	54805.4	217497	120398	60118.6	34370.4	56543	60080.8
625	1	Q15386	Q15386	Ubiquitin-protein ligase E3C	UBE3C	Homo sapiens	123.924	11	11	21635.3	22538.8	51176.8	22348	22012.5	30971	33573.2	26736.6	31235.4	28975.7	16500.5	14922.2
626	1	Q15389	Q15389	Angiopoietin-1	ANGPT1	Homo sapiens	57.513	11	11	86695.9	65675.7	116882	167042	40840.3	86813.3	43743.7	27360.9	48686	38246.3	29701.6	68043.2
627	1	Q16181	Q16181	Septin-7	SEPTIN7	Homo sapiens	50.682	13	11	209952	147873	442523	175315	79249.3	82527.7	110455	173551	109522	145090	108714	122242
628	1	Q5VYK3	Q5VYK3	Proteasome adapter and scaffold protein ECM29	ECPAS	Homo sapiens	204.294	11	11	49469.5	0	26961.6	36315.3	31083.5	46417.6	0	0	60821.5	50902.9	0	0
629	1	Q86TV6	Q86TV6	Tetratricopeptide repeat protein 7B	TTC7B	Homo sapiens	94.182	11	11	96100.3	82641.9	141496	94287.2	47358	117765	94067.4	97401.2	118997	105443	78105.5	88184.9
630	1	Q86X29	Q86X29	Lipolysis-stimulated lipoprotein receptor	LSR	Homo sapiens	71.439	11	11	282159	323142	307387	220427	359230	240400	323541	359457	314111	466584	284296	176565
631	1	Q86Y38	Q86Y38	Xylosyltransferase 1	XYLT1	Homo sapiens	107.568	11	11	170972	154910	101149	252039	195914	116555	135704	174438	189176	110165	140973	304669
632	1	Q8IZ83	Q8IZ83	Aldehyde dehydrogenase family 16 member A1	ALDH16A1	Homo sapiens	85.127	11	11	69508	43130.5	112473	69958.5	56262.4	46265	43358.8	51985.1	44736.1	73903.6	49516.4	59951.5
633	1	Q8N573	Q8N573	Oxidation resistance protein 1	OXR1	Homo sapiens	97.973	11	11	24599.3	14106.8	29349.3	22047.1	0	0	22032.9	24586.5	0	17712.4	0	0
634	1	Q8NE01	Q8NE01	Metal transporter CNNM3	CNNM3	Homo sapiens	76.121	11	11	70980.9	101316	39449.9	68208.8	70161	38742.8	61598.1	64781.2	70122.7	68793.7	103600	88879
635	1	Q8TAF3	Q8TAF3	WD repeat-containing protein 48	WDR48	Homo sapiens	76.211	11	11	60281.7	73356	59747.3	55046.8	42152.7	34305	58487.5	50855.1	41198.8	54231.2	46825.8	48318.9
636	1	Q8WVV4	Q8WVV4	Protein POF1B	POF1B	Homo sapiens	68.064	11	11	14693.2	7955.32	20329.5	52186.8	74187.8	0	43819.1	18262.3	13843.4	127092	0	37077
637	1	Q93084	Q93084	Sarcoplasmic/endoplasmic reticulum calcium ATPase 3	ATP2A3	Homo sapiens	109.257	11	11	58538.2	38840.5	95131.6	44536.1	35178.2	27750.6	43400.1	61982	46044.9	27332.8	39490.1	30854.6
638	1	Q99460	Q99460	26S proteasome non-ATPase regulatory subunit 1	PSMD1	Homo sapiens	105.837	11	11	141695	97091.9	232164	161981	125717	252921	205529	190211	149157	103374	111710	124348
639	1	Q99816	Q99816	Tumor susceptibility gene 101 protein	TSG101	Homo sapiens	43.944	11	11	514369	392029	439497	810679	370848	313825	377111	374377	424508	528183	399839	663311
640	1	Q9H3S7	Q9H3S7	Tyrosine-protein phosphatase non-receptor type 23	PTPN23	Homo sapiens	178.974	11	11	15668.3	12978.6	18413.3	20389	9719.87	23714.9	14801.7	11438.4	11257.9	12833.8	0	0
641	1	Q9HBI1	Q9HBI1	Beta-parvin	PARVB	Homo sapiens	41.715	13	11	1181700	589296	1418290	1202150	710257	1274010	1461340	1472710	1525580	1629750	827286	1365210
642	1	Q9UHB9	Q9UHB9	Signal recognition particle subunit SRP68	SRP68	Homo sapiens	70.73	11	11	24911	40273.1	46735.6	31620.7	18455.7	47536.6	50298.8	40180.6	69749.9	51843.1	32189.8	36254.1
643	1	Q9UJU6	Q9UJU6	Drebrin-like protein	DBNL	Homo sapiens	48.207	11	11	77385.1	52511.1	163239	91408.4	59837.4	57116.9	71060	82604.1	60150.8	77981.9	74421.8	72557.2
644	1	Q9UK55	Q9UK55	Protein Z-dependent protease inhibitor	SERPINA10	Homo sapiens	50.707	11	11	398936	435083	132948	230352	702198	501792	394761	395652	409470	418036	343256	460792
645	1	Q9UKG1	Q9UKG1	DCC-interacting protein 13-alpha	APPL1	Homo sapiens	79.664	11	11	76385.2	29352	82538.8	99508.8	16707.3	27052	20618.8	30789	26543.5	42476.5	29515.7	43581.7
646	1	Q9UPT5	Q9UPT5	Exocyst complex component 7	EXOC7	Homo sapiens	83.382	11	11	23692.8	32976.2	36937.7	26160.7	25763.2	23562.8	24034	32037.9	31014	24113.7	29135.6	35669.2
647	1	Q9Y240	Q9Y240	C-type lectin domain family 11 member A	CLEC11A	Homo sapiens	35.694	11	11	131315	160869	76625.2	182434	293976	189844	129011	137789	277067	103265	191499	175750
648	1	Q9Y4E8	Q9Y4E8	Ubiquitin carboxyl-terminal hydrolase 15	USP15	Homo sapiens	112.422	12	11	28995.5	8403.13	38416.7	24892.1	0	26782.7	22212	26808	18877	19414.5	0	21637.9
649	1	O00139	O00139	Kinesin-like protein KIF2A	KIF2A	Homo sapiens	79.955	11	10	151314	77634.8	315437	110802	77458.8	87761.8	97716.6	127465	103033	117277	94003	98639.8
650	1	O00232	O00232	26S proteasome non-ATPase regulatory subunit 12	PSMD12	Homo sapiens	52.906	10	10	21438.9	16748.9	53338.5	21099.7	17538.6	22415.2	10596.3	19698.8	13624.2	20867.9	11150.2	13713.6
651	1	O14617	O14617	AP-3 complex subunit delta-1	AP3D1	Homo sapiens	130.159	10	10	26182	14988.4	36043.9	20530.7	14220.3	28914.6	20594.2	29621.8	18094.2	14035.8	10139.1	13796.5
652	1	O14745	O14745	Na(+)/H(+) exchange regulatory cofactor NHE-RF1	SLC9A3R1	Homo sapiens	38.867	10	10	272767	318470	390850	271559	249959	192179	352144	329504	264621	393769	373240	464781
653	1	O43639	O43639	Cytoplasmic protein NCK2	NCK2	Homo sapiens	42.916	11	10	203686	107813	217480	188603	96110.9	161569	179507	185553	206816	289052	111745	211750
654	1	O43866	O43866	CD5 antigen-like	CD5L	Homo sapiens	38.085	10	10	658656	608336	110794	1455330	806605	1696660	1356260	1187700	1031040	738634	5640820	2669730
655	1	O60331	O60331	Phosphatidylinositol 4-phosphate 5-kinase type-1 gamma	PIP5K1C	Homo sapiens	73.26	10	10	41447.9	39020.9	40899.3	40942.7	30834.3	34776.4	42891.6	45090.5	43546.9	42832.9	37663.2	46036.8
656	1	O60749	O60749	Sorting nexin-2	SNX2	Homo sapiens	58.471	12	10	321590	300708	475325	279700	282318	213551	292788	365857	239176	377561	236655	311071
657	1	O75563	O75563	Src kinase-associated phosphoprotein 2	SKAP2	Homo sapiens	41.218	10	10	127091	63616.1	188250	76539.4	64043.4	98203.1	105682	105873	116293	100610	85622.9	124832
658	1	O94886	O94886	CSC1-like protein 1	TMEM63A	Homo sapiens	92.13	10	10	155642	46212.1	204225	273700	78242.3	116975	69291.3	98265	79137.3	53921.1	36593.2	107638
659	1	O94979	O94979	Protein transport protein Sec31A	SEC31A	Homo sapiens	133.018	10	10	40255.4	42953.3	73572.3	43153.4	33204.4	39737.5	32921.9	40427.5	30235	27221.5	32496.2	63809.7
660	1	O95373	O95373	Importin-7	IPO7	Homo sapiens	119.517	10	10	40068.6	25066.7	73995.4	33570.4	23430.6	76830.4	32806.6	37393.6	32550.1	48193.8	19837.5	29191.5
661	1	O95490	O95490	Adhesion G protein-coupled receptor L2	ADGRL2	Homo sapiens	163.351	10	10	60066.9	219074	39613.2	70269.3	67271.6	42718.6	52628.8	59471.7	65255.2	82041.6	113393	73333.4
662	1	P01133	P01133	Pro-epidermal growth factor	EGF	Homo sapiens	133.996	10	10	31652.5	0	31892.2	48724.4	13324.3	18358.5	13162.5	14776.3	14479.1	21616.5	0	14969.3
663	1	P01857	P01857	Immunoglobulin heavy constant gamma 1	IGHG1	Homo sapiens	36.105	19	10	409410000	526909000	262854000	979852000	1031240000	1285000000	612583000	821703000	1987350000	534184000	1458290000	889294000
664	1	P02545	P02545	Prelamin-A/C	LMNA	Homo sapiens	74.141	11	10	149453	108789	121657	239127	228718	75461.3	197573	168227	150326	284076	110270	144714
665	1	P02760	P02760	Protein AMBP	AMBP	Homo sapiens	39.001	10	10	1080520	1073540	2544800	1386510	2818720	3209030	1755700	2087860	1730260	1842570	8111910	1402170
666	1	P02766	P02766	Transthyretin	TTR	Homo sapiens	15.885	10	10	1913970	2336960	1360100	2101650	5145210	3558640	3097650	2451840	2287800	2475770	2571760	2104560
667	1	P05121	P05121	Plasminogen activator inhibitor 1	SERPINE1	Homo sapiens	45.06	10	10	180240	98202.9	215321	424668	329082	430989	90016.2	142852	184576	151039	66409.3	187933
668	1	P05198	P05198	Eukaryotic translation initiation factor 2 subunit 1	EIF2S1	Homo sapiens	36.114	10	10	63633.1	41826.9	81332.5	46778.4	51315.7	126751	54050.4	61699.8	47900.5	66080.3	39417.6	52172.8
669	1	P06127	P06127	T-cell surface glycoprotein CD5	CD5	Homo sapiens	54.579	10	10	1250280	753497	878925	1141000	691855	439363	780071	651867	715124	766321	897281	1186490
670	1	P06241	P06241	Tyrosine-protein kinase Fyn	FYN	Homo sapiens	60.762	12	10	451321	356985	754360	402292	284327	324131	375061	374240	371103	445784	365011	426042
671	1	P06858	P06858	Lipoprotein lipase	LPL	Homo sapiens	53.162	10	10	226072	424261	122816	259441	802808	358666	360352	269319	458292	541308	602537	146123
672	1	P07737	P07737	Profilin-1	PFN1	Homo sapiens	15.054	10	10	2583050	1757650	6287840	2864720	1834740	1722720	1949010	2502430	1402080	3004870	1975300	2344470
673	1	P08069	P08069	Insulin-like growth factor 1 receptor	IGF1R	Homo sapiens	154.798	12	10	57485.7	74891.1	60785.5	53669.3	37697.1	30514.6	54605.5	53117.4	56378.6	60633.5	69208.3	68083.7
674	1	P08183	P08183	ATP-dependent translocase ABCB1	ABCB1	Homo sapiens	141.479	11	10	42141.8	75553.2	30711	41474.7	23131.4	29541.2	26833.5	29825.8	28208.5	42408.4	40660.3	52129.2
675	1	P08567	P08567	Pleckstrin	PLEK	Homo sapiens	40.127	10	10	1297400	622650	2397800	1479260	795428	700229	1261390	1060000	842644	1130600	1021540	1188450
676	1	P09769	P09769	Tyrosine-protein kinase Fgr	FGR	Homo sapiens	59.478	10	10	61144.5	65533.3	43353.7	52451.5	47122.4	36342.7	53859.9	55794.6	52203.8	42418.2	85322.8	73516.6
677	1	P13497	P13497	Bone morphogenetic protein 1	BMP1	Homo sapiens	111.25	14	10	174139	106528	183540	169956	177902	140107	116014	122792	103617	81324.3	104927	19077.4
678	1	P15169	P15169	Carboxypeptidase N catalytic chain	CPN1	Homo sapiens	52.286	10	10	148531	156538	82694.2	168352	1523010	696733	249413	260705	179024	230808	216700	206390
679	1	P15498	P15498	Proto-oncogene vav	VAV1	Homo sapiens	98.315	11	10	48865.4	27648.1	72450	41168.3	14950.7	24558.6	46622.2	40320.2	33433.1	30897.7	34525.4	48557.5
680	1	P17174	P17174	Aspartate aminotransferase, cytoplasmic	GOT1	Homo sapiens	46.247	10	10	84231	70207.7	91118.4	77873.1	75723.7	36621.4	66296	74639.4	61862.3	88103.9	67129.8	83335.7
681	1	P17927	P17927	Complement receptor type 1	CR1	Homo sapiens	223.668	12	10	17245.3	24814.1	45235	53119.6	26782.6	11652.5	36399.4	32353.6	22605.4	33803.5	56732.1	78951.3
682	1	P20963	P20963	T-cell surface glycoprotein CD3 zeta chain	CD247	Homo sapiens	18.696	10	10	385918	575436	250315	328686	279609	263283	468561	449951	442422	321183	470488	488920
683	1	P21399	P21399	Cytoplasmic aconitate hydratase	ACO1	Homo sapiens	98.403	10	10	76856.1	62857.6	111071	78810.7	77074.4	46750.2	65307.9	84731.6	55159.3	78969.4	69586	71376.2
684	1	P22681	P22681	E3 ubiquitin-protein ligase CBL	CBL	Homo sapiens	99.634	10	10	54035.3	18297.1	53632.8	59703.5	33486.6	14860.7	32992.5	26586.2	30409	38596.6	41290.1	52042.3
685	1	P22748	P22748	Carbonic anhydrase 4	CA4	Homo sapiens	35.031	10	10	1062980	2680620	616490	928904	419174	152506	1163090	1164570	1172020	1273920	1391330	684719
686	1	P22792	P22792	Carboxypeptidase N subunit 2	CPN2	Homo sapiens	60.557	10	10	355884	295156	255499	256147	3360390	2052820	329071	320193	341184	337221	383058	322892
687	1	P23381	P23381	Tryptophan--tRNA ligase, cytoplasmic	WARS1	Homo sapiens	53.168	10	10	93555	193580	73254.1	70415.4	61305.6	29355.6	86647.9	99956.6	66394.5	116399	89018.3	129724
688	1	P25311	P25311	Zinc-alpha-2-glycoprotein	AZGP1	Homo sapiens	34.26	10	10	274846	275046	237664	218567	1654510	982674	543246	360451	235832	980522	250322	288748
689	1	P26010	P26010	Integrin beta-7	ITGB7	Homo sapiens	86.902	10	10	101265	108172	153442	127866	90908.1	79466	106882	105033	115485	113160	131674	168975
690	1	P26196	P26196	Probable ATP-dependent RNA helicase DDX6	DDX6	Homo sapiens	54.418	10	10	41847	26113.9	46795.8	40913	28872.3	21121.2	36145.3	31022.8	22995.5	33524.1	39648.6	38306.3
691	1	P29966	P29966	Myristoylated alanine-rich C-kinase substrate	MARCKS	Homo sapiens	31.554	10	10	1034590	3185410	870176	1221770	1212350	677625	1202100	1336320	1358560	1490350	1432200	1455880
692	1	P31431	P31431	Syndecan-4	SDC4	Homo sapiens	21.642	10	10	1903830	1453370	652878	3592180	2881880	2012540	2438960	1964410	1970610	1273210	1746900	681109
693	1	P36955	P36955	Pigment epithelium-derived factor	SERPINF1	Homo sapiens	46.31	10	10	48476.1	50862.8	50722.9	48377.7	855051	403989	64492.1	72436.4	59218.3	56325.1	74481.9	48508
694	1	P37173	P37173	TGF-beta receptor type-2	TGFBR2	Homo sapiens	64.568	10	10	42244.7	75783.5	28957.3	45273.4	39590	22670.4	42205.8	42340.9	47468.2	60145.9	61088.7	58281.6
695	1	P41240	P41240	Tyrosine-protein kinase CSK	CSK	Homo sapiens	50.707	11	10	234922	150026	369339	264643	132012	167432	190492	197829	183481	228395	155588	230987
696	1	P41250	P41250	Glycine--tRNA ligase	GARS1	Homo sapiens	83.167	10	10	82006.5	43880.7	169069	101069	32366	37709.3	56887.4	79038.3	51275.5	79519.6	56308	58019.5
697	1	P42680	P42680	Tyrosine-protein kinase Tec	TEC	Homo sapiens	73.581	10	10	37684	19503.7	28401	26432	30209.3	44210.6	35905	30324.5	37865.9	50424.4	25807.3	29326.3
698	1	P42768	P42768	Wiskott-Aldrich syndrome protein	WAS	Homo sapiens	52.912	10	10	369888	245138	750731	415610	223461	230384	311519	309913	235659	447711	279043	368153
699	1	P43034	P43034	Platelet-activating factor acetylhydrolase IB subunit beta	PAFAH1B1	Homo sapiens	46.639	10	10	62150.3	56701.1	130196	83229.7	58345.2	45205.9	49998.4	87842.6	41214.2	77134.6	52858.3	50218.1
700	1	P43652	P43652	Afamin	AFM	Homo sapiens	69.072	10	10	194054	139979	109504	121254	603287	437850	199045	175147	170624	159098	163027	113454
701	1	P47756	P47756	F-actin-capping protein subunit beta	CAPZB	Homo sapiens	31.351	10	10	1004080	868614	1736240	1017930	732048	634693	800100	978722	694889	1000550	742890	1083690
702	1	P48444	P48444	Coatomer subunit delta	ARCN1	Homo sapiens	57.212	10	10	19520.8	6047.6	39555.9	17919.6	8681.76	12318.9	13646.9	20093.3	8083.76	19447.4	13871.2	9908.51
703	1	P49591	P49591	Serine--tRNA ligase, cytoplasmic	SARS1	Homo sapiens	58.778	10	10	61487.6	48082.7	115902	58327.8	42885.4	35866.9	51206.8	64389.1	38954.1	60083.5	44717.3	55350
704	1	P50148	P50148	Guanine nucleotide-binding protein G(q) subunit alpha	GNAQ	Homo sapiens	42.143	13	10	945052	765965	1504960	865487	638450	554218	820530	945264	847090	947698	762700	765699
705	1	P51178	P51178	1-phosphatidylinositol 4,5-bisphosphate phosphodiesterase delta-1	PLCD1	Homo sapiens	85.663	10	10	86331.3	150693	52233.2	79535.6	73214.2	29479.9	64038.8	82834.1	65308.8	65085	86666.6	81151.2
706	1	P51812	P51812	Ribosomal protein S6 kinase alpha-3	RPS6KA3	Homo sapiens	83.737	14	10	27907.1	34795.4	39396.6	23943.3	23830.4	16922.7	27562.5	23975.6	29078	30346.3	30120.2	29017.8
707	1	P53992	P53992	Protein transport protein Sec24C	SEC24C	Homo sapiens	118.325	10	10	56703.7	61104.8	149174	60458.8	184106	35940.1	82632.1	82661.1	55545	95860.5	44511.7	65117.2
708	1	P55291	P55291	Cadherin-15	CDH15	Homo sapiens	88.914	10	10	39915.4	30622.3	15370.5	59106.3	116068	31122.9	30954.3	27971.4	118433	25123.2	49940.1	54323.6
709	1	P61158	P61158	Actin-related protein 3	ACTR3	Homo sapiens	47.371	13	10	333905	261032	615316	389594	183639	238133	276339	337618	219681	417716	277029	307130
710	1	P62191	P62191	26S proteasome regulatory subunit 4	PSMC1	Homo sapiens	49.185	10	10	49213.4	36707.8	108469	49832.6	27698.5	88853.1	32582.7	56916.7	56142.6	43538	32769.4	32235.3
711	1	P62495	P62495	Eukaryotic peptide chain release factor subunit 1	ETF1	Homo sapiens	49.03	10	10	50935.6	32982.1	90433.4	49405.2	21987.3	27299.5	37994	35630.7	30682.8	44782.6	26437.6	31328
712	1	Q07075	Q07075	Glutamyl aminopeptidase	ENPEP	Homo sapiens	109.246	10	10	24279	16704.5	39053.3	19676.3	8890.83	19391.4	15730.5	20451.8	23056.4	30457.8	19904.1	16343.5
713	1	Q13492	Q13492	Phosphatidylinositol-binding clathrin assembly protein	PICALM	Homo sapiens	70.755	12	10	91910.9	103372	85615.1	97455.1	95903.2	170300	99915	84958.2	91802.1	97575.7	102179	74486.7
714	1	Q13564	Q13564	NEDD8-activating enzyme E1 regulatory subunit	NAE1	Homo sapiens	60.247	10	10	39443.9	24321.3	58992.9	36006.4	16170.6	37366.5	45440.4	44095.8	40488.2	41205.4	32562.3	25872.8
715	1	Q13835	Q13835	Plakophilin-1	PKP1	Homo sapiens	82.86	10	10	36964.7	25400.9	67599.2	96514.6	208940	20837.8	274452	50410.8	32494.7	318869	12482.7	38438.1
716	1	Q13884	Q13884	Beta-1-syntrophin	SNTB1	Homo sapiens	58.063	10	10	67702.8	46362.6	117922	52885.9	38446.8	31073.3	70996.6	71491.2	45846.5	69643.4	44897	54463.6
717	1	Q14392	Q14392	Transforming growth factor beta activator LRRC32	LRRC32	Homo sapiens	71.98	10	10	112115	87944.9	200150	148866	81465.5	85816.8	109566	90719.1	103264	136455	84273.1	94908.3
718	1	Q14642	Q14642	Inositol polyphosphate-5-phosphatase A	INPP5A	Homo sapiens	47.818	10	10	210809	155010	300331	179494	137386	86679.9	198844	179729	191725	234159	162941	169411
719	1	Q15283	Q15283	Ras GTPase-activating protein 2	RASA2	Homo sapiens	96.618	10	10	219539	240811	154103	160983	148849	147428	254194	192053	241009	186532	258540	185227
720	1	Q15404	Q15404	Ras suppressor protein 1	RSU1	Homo sapiens	31.541	10	10	2491080	1225110	2929660	2319710	1058790	1583840	2845460	2918850	2848000	2936620	1697590	2338540
721	1	Q16512	Q16512	Serine/threonine-protein kinase N1	PKN1	Homo sapiens	103.933	10	10	46148.8	47451.2	66033.1	51686.8	27478.4	22902.5	49300.3	48386.1	42294.5	37073.1	37726.9	39354.6
722	1	Q6UY14	Q6UY14	ADAMTS-like protein 4	ADAMTSL4	Homo sapiens	116.545	10	10	279648	334508	85033.8	260339	359249	411272	345292	366223	332136	736497	282556	469787
723	1	Q6ZS17	Q6ZS17	Rho family-interacting cell polarization regulator 1	RIPOR1	Homo sapiens	132.309	10	10	36432.1	67370.6	18655.5	30118.1	23797.2	13291.7	27510	33060.3	33743.5	41735.8	45758	34253.6
724	1	Q7Z7G0	Q7Z7G0	Target of Nesh-SH3	ABI3BP	Homo sapiens	117.898	10	10	70660.1	152589	32955.3	62477.4	82998.4	55838.1	240651	212227	143142	107297	193794	95026.9
725	1	Q86VN1	Q86VN1	Vacuolar protein-sorting-associated protein 36	VPS36	Homo sapiens	43.816	10	10	47015.7	41832.9	59449.2	76532.5	44653.4	55176	40332.7	53012.6	52359.8	55956.3	42246.1	64639.5
726	1	Q86Y01	Q86Y01	E3 ubiquitin-protein ligase DTX1	DTX1	Homo sapiens	67.369	10	10	53151.7	28434.6	39002.9	218472	146834	27808.7	33587.5	58930.9	94252.2	30972.7	99854.8	150680
727	1	Q86YS7	Q86YS7	C2 domain-containing protein 5	C2CD5	Homo sapiens	110.448	10	10	19315.2	19306.2	21838.8	16675.6	12082.1	15965.2	17521.9	19761.4	17697.5	17561	19107.3	17473.6
728	1	Q8IVF7	Q8IVF7	Formin-like protein 3	FMNL3	Homo sapiens	117.213	16	10	51057.1	108720	34991.9	61376.4	52336.6	47191.1	54542.8	67205.6	66070.9	82612.1	110060	72843
729	1	Q8N1G4	Q8N1G4	Leucine-rich repeat-containing protein 47	LRRC47	Homo sapiens	63.473	10	10	59648	43462.6	98597.3	53103.1	54425.3	54975.5	47208.9	61741.9	39376.2	59613.5	44303.2	41024.6
730	1	Q8TAA9	Q8TAA9	Vang-like protein 1	VANGL1	Homo sapiens	59.975	10	10	95005.1	23622.3	29189.5	130874	24177.3	47899.5	28430.8	21719	57260.8	22610.7	20928.4	44124.8
731	1	Q92743	Q92743	Serine protease HTRA1	HTRA1	Homo sapiens	51.287	10	10	180530	322561	185550	268356	168936	76830.4	364417	332594	318150	110918	299954	419837
732	1	Q92824	Q92824	Proprotein convertase subtilisin/kexin type 5	PCSK5	Homo sapiens	206.947	10	10	96850.8	97024.7	39346.5	125701	152709	199490	128417	104585	154911	87458.7	122344	124405
733	1	Q93033	Q93033	Immunoglobulin superfamily member 2	CD101	Homo sapiens	115.111	10	10	34869.6	59063.9	38480.3	24242.7	40184.4	50102.9	64116.4	30047.9	50501.8	40355.6	63538.1	63829.5
734	1	Q96JQ0	Q96JQ0	Protocadherin-16	DCHS1	Homo sapiens	346.184	10	10	16746.3	28635.3	13934	22010.3	29228.7	22445	23721.4	24902.8	31481.3	43080.7	27488.4	33233.7
735	1	Q96PU5	Q96PU5	E3 ubiquitin-protein ligase NEDD4-like	NEDD4L	Homo sapiens	111.933	10	10	47262.4	26603.6	56462.1	63177.9	28832.9	34760.1	32751	25171.1	28105.4	44536.1	35670.8	40110.6
736	1	Q99536	Q99536	Synaptic vesicle membrane protein VAT-1 homolog	VAT1	Homo sapiens	41.921	10	10	550666	2005300	432433	679074	871462	431025	913550	664958	819230	787646	944179	721468
737	1	Q9BSQ5	Q9BSQ5	Cerebral cavernous malformations 2 protein	CCM2	Homo sapiens	48.836	10	10	23106.5	31990.8	15248	17697.1	10320.1	18765.4	22415.6	20449.7	21269.9	20431.5	21187.8	17161.9
738	1	Q9BT78	Q9BT78	COP9 signalosome complex subunit 4	COPS4	Homo sapiens	46.271	10	10	40179.3	24510.1	73829.8	37509.7	9548.49	28582.7	39294.7	31453.6	21132.5	33187.8	26417.2	30748.7
739	1	Q9BX10	Q9BX10	GTP-binding protein 2	GTPBP2	Homo sapiens	65.767	10	10	103417	47360.3	196973	102578	49544.9	57703.3	88057.4	97095.9	52003.1	93910.9	54292.8	57417.1
740	1	Q9C075	Q9C075	Keratin, type I cytoskeletal 23	KRT23	Homo sapiens	48.131	10	10	277858	284761	114114	269184	242812	0	399280	287820	327834	310328	0	206629
741	1	Q9H0B8	Q9H0B8	Cysteine-rich secretory protein LCCL domain-containing 2	CRISPLD2	Homo sapiens	55.921	11	10	37811.2	40152.6	14135.3	36804.9	111480	228284	80736.6	53744.6	80289.5	110506	0	493957
742	1	Q9H0M0	Q9H0M0	NEDD4-like E3 ubiquitin-protein ligase WWP1	WWP1	Homo sapiens	105.203	12	10	65547.8	41055.5	46281.1	69746.2	46031.7	42166.2	42800.3	43308.4	38694.5	60113.7	34260.5	46113
743	1	Q9H1B5	Q9H1B5	Xylosyltransferase 2	XYLT2	Homo sapiens	96.769	10	10	116079	44108.9	65288.2	125137	66215.3	67887.4	61148.9	50923.2	68725.1	63007.6	45449.5	41078.2
744	1	Q9H479	Q9H479	Fructosamine-3-kinase	FN3K	Homo sapiens	35.172	10	10	206920	287152	364105	279071	71309.5	1999620	194534	214340	392093	317717	231158	85851.6
745	1	Q9H4A4	Q9H4A4	Aminopeptidase B	RNPEP	Homo sapiens	72.598	10	10	62564.9	82937.8	41213.2	54924.3	67139.2	60277	85757.4	61143.5	50518.9	80899.6	68355.5	77887.6
746	1	Q9HCB6	Q9HCB6	Spondin-1	SPON1	Homo sapiens	90.977	10	10	76825.7	158274	35681.5	63624.2	323169	116497	134545	115934	126084	101641	101327	93389.2
747	1	Q9HCL0	Q9HCL0	Protocadherin-18	PCDH18	Homo sapiens	126.15	10	10	60866.6	71634.4	28421.1	73356.2	127051	96798.5	99098.9	97649	103270	111807	90253.1	104433
748	1	Q9NQ79	Q9NQ79	Cartilage acidic protein 1	CRTAC1	Homo sapiens	71.422	10	10	313090	722369	117614	457128	594714	506287	823872	566189	660539	521706	507391	511388
749	1	Q9NQW7	Q9NQW7	Xaa-Pro aminopeptidase 1	XPNPEP1	Homo sapiens	69.92	10	10	137552	93446.4	214979	180009	124581	103838	124895	174463	104809	136660	145941	141373
750	1	Q9NRF8	Q9NRF8	CTP synthase 2	CTPS2	Homo sapiens	65.679	11	10	30044.3	28288.8	33017	25997.6	22335.5	21974	26970.4	26909.1	40785.8	36913.8	44742	23902.1
751	1	Q9NRW7	Q9NRW7	Vacuolar protein sorting-associated protein 45	VPS45	Homo sapiens	65.075	10	10	20231.5	19021	26784.5	19304.2	16660.2	0	12788.4	19556.5	0	17738.5	15158	13987.1
752	1	Q9NTK5	Q9NTK5	Obg-like ATPase 1	OLA1	Homo sapiens	44.741	10	10	177510	149192	323116	178215	124347	123726	144912	214240	119825	176983	127756	165451
753	1	Q9NVG8	Q9NVG8	TBC1 domain family member 13	TBC1D13	Homo sapiens	46.555	10	10	27330.9	15168.2	42556.4	28646.6	0	21633.7	16783.4	20866.4	12292.6	18790.3	33076.3	18706.7
754	1	Q9NYL9	Q9NYL9	Tropomodulin-3	TMOD3	Homo sapiens	39.594	11	10	126727	105933	246007	95485.4	62778.2	55549.2	87682.8	117802	79935.5	87866.6	84066.1	115646
755	1	Q9NZ08	Q9NZ08	Endoplasmic reticulum aminopeptidase 1	ERAP1	Homo sapiens	107.238	10	10	13500.8	0	35016.7	16066.8	10904.2	14167.2	0	11894.2	0	0	12437.8	12180.5
756	1	Q9NZN5	Q9NZN5	Rho guanine nucleotide exchange factor 12	ARHGEF12	Homo sapiens	173.237	10	10	160871	124171	127599	120654	95737.4	200310	151990	173901	173781	129499	247414	150434
757	1	Q9P2J5	Q9P2J5	Leucine--tRNA ligase, cytoplasmic	LARS1	Homo sapiens	134.468	10	10	22855.2	0	26016.9	19370.2	0	0	28230.6	15643.6	0	0	0	0
758	1	Q9UBW5	Q9UBW5	Bridging integrator 2	BIN2	Homo sapiens	61.877	11	10	609647	224874	1638830	719373	292304	227622	356825	459314	186799	620052	296132	240961
759	1	Q9UEY8	Q9UEY8	Gamma-adducin	ADD3	Homo sapiens	79.157	10	10	93110.4	89054.2	75546.1	76481.1	71945.3	59877.8	73990.3	74296	72262.7	61739.5	95783.3	77903.4
760	1	Q9UHG3	Q9UHG3	Prenylcysteine oxidase 1	PCYOX1	Homo sapiens	56.64	10	10	121564	59196	48617.5	65292.2	350093	277487	94681.1	84620	96189.5	297163	90036.6	63415.7
761	1	Q9UJ70	Q9UJ70	N-acetyl-D-glucosamine kinase	NAGK	Homo sapiens	37.374	10	10	50759.6	45872.7	53012.5	49583.1	59420.8	44456.6	47085.6	43642	46484	60550.4	50338.7	55884.7
762	1	Q9ULV4	Q9ULV4	Coronin-1C	CORO1C	Homo sapiens	53.248	10	10	290546	115327	648756	174182	75116.7	119518	105411	267495	119680	185517	66309.6	157114
763	1	Q9UNF0	Q9UNF0	Protein kinase C and casein kinase substrate in neurons protein 2	PACSIN2	Homo sapiens	55.736	10	10	168699	160618	312390	213299	136420	89047	174017	172733	89990.1	185310	176691	190119
764	1	Q9Y262	Q9Y262	Eukaryotic translation initiation factor 3 subunit L	EIF3L	Homo sapiens	66.726	10	10	30250.9	20305.5	57125.2	40046.4	19517.6	19663.3	24003.2	31259.8	25658.8	25661.6	24762.4	20338.1
765	1	Q9Y263	Q9Y263	Phospholipase A-2-activating protein	PLAA	Homo sapiens	87.158	10	10	52675.4	32473.5	54615.5	46859.2	34023.8	70207.1	44875	49023.9	45930.6	54861.2	36662.8	37534.3
766	1	Q9Y376	Q9Y376	Calcium-binding protein 39	CAB39	Homo sapiens	39.87	11	10	54803	60416.4	57241	65721.3	38280.2	59478.8	59697.9	59915	68760.1	68534.7	58699	63778.2
767	1	O00187	O00187	Mannan-binding lectin serine protease 2	MASP2	Homo sapiens	75.705	9	9	977480	817662	649992	1070480	1724170	2182840	1392900	1287650	1329110	1072050	1419040	1077690
768	1	O00231	O00231	26S proteasome non-ATPase regulatory subunit 11	PSMD11	Homo sapiens	47.464	9	9	34772.2	17443.8	30305.2	33905.5	18984.1	51595.4	0	32157.8	0	25805.6	331067	23002.4
769	1	O00410	O00410	Importin-5	IPO5	Homo sapiens	123.633	10	9	23124.6	33277.3	52654.2	30135.2	17167.6	37621	0	24459.7	0	31093.1	30494.3	40481.7
770	1	O15067	O15067	Phosphoribosylformylglycinamidine synthase	PFAS	Homo sapiens	144.738	9	9	19439	17021.8	36675.9	27021.4	23898.7	29521.9	20845.8	19150.1	18616.2	32717	17400.2	19916.1
771	1	O15231	O15231	Zinc finger protein 185	ZNF185	Homo sapiens	73.527	9	9	14931.3	0	31929.4	13916.3	12884.8	9522.15	9732	12200	13898.1	10987.9	9749.64	16734.6
772	1	O43157	O43157	Plexin-B1	PLXNB1	Homo sapiens	232.302	9	9	26737.5	41158.9	14719	25013.2	163248	111553	35552.7	25195	28912.9	55395.5	27070.9	34364.9
773	1	O60603	O60603	Toll-like receptor 2	TLR2	Homo sapiens	89.836	9	9	62169.5	52863	41225.9	35522.1	63124.7	57066.6	63543.4	63428.5	41387.1	41941.7	52975.4	66726.8
774	1	O75131	O75131	Copine-3	CPNE3	Homo sapiens	60.129	9	9	72176.8	121924	109454	89891.6	91806.6	66900.4	91985.9	95072.6	92685.5	133109	108793	121697
775	1	O75369	O75369	Filamin-B	FLNB	Homo sapiens	278.167	10	9	18215.9	15076.5	8714.58	13873	26681.7	9314.05	12919.7	9394	13969.4	19651.2	16449.8	14898.3
776	1	O94989	O94989	Rho guanine nucleotide exchange factor 15	ARHGEF15	Homo sapiens	91.943	9	9	37401.4	86809.9	18497.4	36427.5	30093.8	0	49864.6	41199.5	42928.4	45576.1	61940.9	51052.5
777	1	O95747	O95747	Serine/threonine-protein kinase OSR1	OXSR1	Homo sapiens	58.023	9	9	52498.7	65589.1	103370	65301.8	43150.6	140075	49114.9	64284.9	78744.8	94479.9	64407.3	59958.1
778	1	P00352	P00352	Aldehyde dehydrogenase 1A1	ALDH1A1	Homo sapiens	54.862	10	9	86221.5	115584	157604	102964	88505.9	103969	95936.2	90187.8	87786.4	97039.9	80703.1	100744
779	1	P00568	P00568	Adenylate kinase isoenzyme 1	AK1	Homo sapiens	21.633	10	9	162551	160729	270689	200047	133801	317533	174058	173503	201817	214055	122982	140072
780	1	P02533	P02533	Keratin, type I cytoskeletal 14	KRT14	Homo sapiens	51.559	11	9	1509310	1074630	1963210	3787920	9454950	300417	9401110	877167	1304940	11752900	306234	1537690
781	1	P03952	P03952	Plasma kallikrein	KLKB1	Homo sapiens	71.368	10	9	401597	276110	253526	366981	2740600	1255260	461967	439424	387109	383814	556187	531737
782	1	P04278	P04278	Sex hormone-binding globulin	SHBG	Homo sapiens	43.779	9	9	384815	498782	60638.9	486549	715628	868926	218784	323760	1301100	455316	518006	948698
783	1	P04792	P04792	Heat shock protein beta-1	HSPB1	Homo sapiens	22.783	9	9	567629	589941	726752	488102	707813	354037	348100	394594	672403	534571	739670	338847
784	1	P05156	P05156	Complement factor I	CFI	Homo sapiens	65.75	9	9	145446	155831	122394	161887	552581	421755	232864	273430	217987	337833	228614	231743
785	1	P05543	P05543	Thyroxine-binding globulin	SERPINA7	Homo sapiens	46.325	9	9	60402.7	50935.4	53608.7	77308	869404	435114	75309.6	64365.1	99218.6	65985.3	102186	82577.3
786	1	P08571	P08571	Monocyte differentiation antigen CD14	CD14	Homo sapiens	40.076	9	9	115517	126049	69161.6	105240	364499	202636	97161.2	89555.6	150108	117921	132657	141682
787	1	P09104	P09104	Gamma-enolase	ENO2	Homo sapiens	47.271	9	9	129701	166363	228989	79202.4	45891.1	79282.6	100387	159459	42305.9	104722	71863.5	68206.8
788	1	P09211	P09211	Glutathione S-transferase P	GSTP1	Homo sapiens	23.355	9	9	388294	354477	576868	486147	299182	263607	367133	407076	232669	489315	372921	382102
789	1	P11678	P11678	Eosinophil peroxidase	EPX	Homo sapiens	81.042	9	9	23030.9	72026.2	28916.3	31017.2	12711.2	393626	101820	99954.3	120844	41743.3	68381	177024
790	1	P12277	P12277	Creatine kinase B-type	CKB	Homo sapiens	42.646	9	9	200676	226882	89619.3	84358.7	92801.6	110495	119508	264530	82038.8	107280	0	103260
791	1	P16333	P16333	Cytoplasmic protein NCK1	NCK1	Homo sapiens	42.865	9	9	106005	107520	96799.1	98252	78003.6	83708	81973.1	96508	85852.5	101389	114358	121608
792	1	P17655	P17655	Calpain-2 catalytic subunit	CAPN2	Homo sapiens	79.996	9	9	47722	108540	46110.1	53641.4	59867.3	77511.8	44450.1	50671.2	61290.6	65033.9	65171.3	51752.6
793	1	P17980	P17980	26S proteasome regulatory subunit 6A	PSMC3	Homo sapiens	49.204	9	9	30343.6	23892.4	48606	33831	13415.5	90010.1	20671.5	28213.2	39068.7	27903.2	27302.1	24528.3
794	1	P20273	P20273	B-cell receptor CD22	CD22	Homo sapiens	95.348	9	9	41365.3	41514.5	71915.7	89937.9	88032.1	50503.3	51066.3	52633.7	46462.8	54996.8	96003.1	117248
795	1	P21281	P21281	V-type proton ATPase subunit B, brain isoform	ATP6V1B2	Homo sapiens	56.5	13	9	75908.5	69215.8	83151	67077	52833.2	63077.2	42788.2	72541.3	41220.6	56816.7	37096.9	48373.1
796	1	P27797	P27797	Calreticulin	CALR	Homo sapiens	48.141	9	9	402958	122818	731341	308736	147328	162221	188963	334731	116264	134966	141907	176299
797	1	P27824	P27824	Calnexin	CANX	Homo sapiens	67.57	9	9	30343.2	27011.8	28083.3	24737.1	23036.2	27467.5	31335.2	37492	31587.9	25506.5	29001.8	26096.8
798	1	P29692	P29692	Elongation factor 1-delta	EEF1D	Homo sapiens	31.122	9	9	29841.2	28058.7	67866.2	26421.8	16287.6	34310.4	27731	30797.6	29795.3	26543.6	25563.1	18662.8
799	1	P30085	P30085	UMP-CMP kinase	CMPK1	Homo sapiens	22.222	9	9	108438	83341	186311	83625.2	50330.4	59787.7	78825.3	98805.9	67234	109290	73009.3	73208.2
800	1	P31150	P31150	Rab GDP dissociation inhibitor alpha	GDI1	Homo sapiens	50.585	9	9	223683	207905	470625	275133	158071	160437	184918	257363	149248	202781	163836	180773
801	1	P31944	P31944	Caspase-14	CASP14	Homo sapiens	27.681	9	9	86022.1	89768.2	98604.3	151043	393502	107891	496465	185804	164795	766379	79099.4	100415
802	1	P34896	P34896	Serine hydroxymethyltransferase, cytosolic	SHMT1	Homo sapiens	53.083	10	9	16043.4	20396	57800.8	32277.6	0	21179.5	18382.7	14980.7	11614.4	23768.3	0	19900.5
803	1	P35916	P35916	Vascular endothelial growth factor receptor 3	FLT4	Homo sapiens	152.758	10	9	52011	69085.4	20263.9	40880.1	46816.2	67338.4	47502.2	56744.9	40293.5	53409	59394.7	55191.4
804	1	P35998	P35998	26S proteasome regulatory subunit 7	PSMC2	Homo sapiens	48.634	9	9	37358.5	30942.8	66794.6	32551.1	18965.8	100492	30144.3	29299.5	38945	37298.1	28005.6	24682.3
805	1	P36269	P36269	Glutathione hydrolase 5 proenzyme	GGT5	Homo sapiens	62.259	9	9	154754	259879	128886	247055	200325	141292	187865	183461	218225	428432	214613	283671
806	1	P36915	P36915	Guanine nucleotide-binding protein-like 1	GNL1	Homo sapiens	68.661	9	9	69403.1	100052	67750.6	111053	107402	401608	109096	0	105148	89610.8	0	0
807	1	P37837	P37837	Transaldolase	TALDO1	Homo sapiens	37.54	9	9	365951	182525	763657	406102	240499	344874	330037	329690	214441	440367	276230	279348
808	1	P40925	P40925	Malate dehydrogenase, cytoplasmic	MDH1	Homo sapiens	36.427	9	9	405972	325584	600435	450218	226956	205028	334600	396819	237903	402421	220648	312680
809	1	P40926	P40926	Malate dehydrogenase, mitochondrial	MDH2	Homo sapiens	35.502	9	9	235586	334412	122348	216019	201214	186796	310496	274941	104492	211143	183661	226732
810	1	P42331	P42331	Rho GTPase-activating protein 25	ARHGAP25	Homo sapiens	73.435	9	9	48417.8	70792.6	50997.7	43363.4	48308.7	46914.9	63747.9	56518.5	43387.5	45211.6	62372.7	48864
811	1	P48736	P48736	Phosphatidylinositol 4,5-bisphosphate 3-kinase catalytic subunit gamma isoform	PIK3CG	Homo sapiens	126.454	9	9	54022.6	29985.3	86849.1	36890.4	0	0	25567.7	38238.6	0	34177.2	20425.2	34361.2
812	1	P48960	P48960	Adhesion G protein-coupled receptor E5	ADGRE5	Homo sapiens	91.868	9	9	41868	40876.4	30442	38292	50917.4	93761.5	45059.4	44128.1	45818.3	52459.8	53210.6	64236.5
813	1	P50991	P50991	T-complex protein 1 subunit delta	CCT4	Homo sapiens	57.924	9	9	108165	94003.7	206218	96437.6	58619.3	132831	94751.7	90008.1	126741	107014	77317.9	65730
814	1	P51884	P51884	Lumican	LUM	Homo sapiens	38.43	9	9	115948	141091	87886	157544	631313	212496	193301	155943	194207	115315	192684	154474
815	1	P51888	P51888	Prolargin	PRELP	Homo sapiens	43.812	9	9	65376.9	121776	37720.4	77242.6	142807	49288.9	108778	91492.8	140368	70454.6	91891	83472.1
816	1	P54136	P54136	Arginine--tRNA ligase, cytoplasmic	RARS1	Homo sapiens	75.378	9	9	35068.7	24830.3	48508.7	31626.2	12125.5	27788.3	48063.5	35956.3	28073.6	40211.7	22366.7	32256.9
817	1	P54578	P54578	Ubiquitin carboxyl-terminal hydrolase 14	USP14	Homo sapiens	56.069	9	9	53115.5	54464.3	97789	63960.6	37496.3	109310	53833.5	67107.6	53629.4	59122.6	61138.6	43340.5
818	1	P58166	P58166	Inhibin beta E chain	INHBE	Homo sapiens	38.56	9	9	214247	471695	430104	294563	396306	483209	491332	764520	644526	578124	436015	349764
819	1	P61106	P61106	Ras-related protein Rab-14	RAB14	Homo sapiens	23.898	9	9	5636990	2027450	10382400	5420420	2768840	2709020	2206280	3256520	2232330	2408010	2300720	3077010
820	1	P61978	P61978	Heterogeneous nuclear ribonucleoprotein K	HNRNPK	Homo sapiens	50.979	9	9	49533.2	34910.9	97523.5	42881	21467.6	29029	38314.7	42836.2	29966.3	41638.2	33410.6	35067.2
821	1	P62195	P62195	26S proteasome regulatory subunit 8	PSMC5	Homo sapiens	45.624	10	9	38277.7	24818.9	67221.4	39627	21504.3	117248	27127.6	37146.1	42741.3	39413.5	19432.2	29384.8
822	1	P78559	P78559	Microtubule-associated protein 1A	MAP1A	Homo sapiens	305.49	10	9	25432.2	38256	20340.3	12057.8	8891.35	25612.9	20190.7	23490	0	11526.3	0	0
823	1	P80723	P80723	Brain acid soluble protein 1	BASP1	Homo sapiens	22.693	9	9	539634	541288	598546	559291	595035	482153	865197	815076	654931	596236	778746	868219
824	1	Q04721	Q04721	Neurogenic locus notch homolog protein 2	NOTCH2	Homo sapiens	265.41	9	9	29694.6	31941.5	20696.2	31814	39120.1	23094.5	0	26553.9	33696.4	44606.7	30018.3	39274.9
825	1	Q05655	Q05655	Protein kinase C delta type	PRKCD	Homo sapiens	77.506	9	9	65905.4	36065	139026	57049.4	38764.6	38176.2	43411.3	68992.9	37663.8	63093.4	41817.3	54102.8
826	1	Q07157	Q07157	Tight junction protein ZO-1	TJP1	Homo sapiens	195.461	9	9	10906.8	21379.2	8623.92	10277.6	8407.52	2737.26	12862.1	10561.8	14019.7	21434.2	12985.4	5676.75
827	1	Q07912	Q07912	Activated CDC42 kinase 1	TNK2	Homo sapiens	114.569	9	9	28472.1	14587.1	15217.8	50432.5	31056.4	0	26558	21765	26377.9	31789.2	31907.1	39794.1
828	1	Q08211	Q08211	ATP-dependent RNA helicase A	DHX9	Homo sapiens	140.961	9	9	56492.9	27099.2	35818.6	47088	101914	79358.9	0	0	43800.8	41915.3	0	0
829	1	Q12860	Q12860	Contactin-1	CNTN1	Homo sapiens	113.322	9	9	23996.8	43776.4	15937.4	20433.1	72988.4	57675.7	23379.5	40971.7	26653.4	31243.3	20029	20850.2
830	1	Q12929	Q12929	Epidermal growth factor receptor kinase substrate 8	EPS8	Homo sapiens	91.884	9	9	27657.6	37943.7	26579.4	23901.6	0	32085.9	40778.1	0	28653.6	34057.1	37870.5	28399.8
831	1	Q13043	Q13043	Serine/threonine-protein kinase 4	STK4	Homo sapiens	55.63	15	9	94483.2	51499.1	139537	87639.5	57006.8	68914.6	69750.9	65322	63551.8	76043.4	68776.5	57269.2
832	1	Q13094	Q13094	Lymphocyte cytosolic protein 2	LCP2	Homo sapiens	60.188	9	9	185347	100916	346992	176069	75319.5	101766	145829	159603	131505	160065	87041.7	125386
833	1	Q13228	Q13228	Methanethiol oxidase	SELENBP1	Homo sapiens	52.39	9	9	48347.6	54906.4	26094.1	41390.6	35274.1	55710.2	53991.2	46553.3	43272.9	57201	38657.8	34994.5
834	1	Q13496	Q13496	Myotubularin	MTM1	Homo sapiens	69.931	9	9	41882.8	38570.2	50582.5	34424.1	24749.3	18490.1	42584.5	30193.8	34266.9	31831.4	33955.7	31536.6
835	1	Q13609	Q13609	Deoxyribonuclease gamma	DNASE1L3	Homo sapiens	35.504	9	9	33117.1	43253.3	17688.3	21398.5	333829	70706.4	51377.4	48997.1	45359.5	34014.7	55677.3	39192.6
836	1	Q14152	Q14152	Eukaryotic translation initiation factor 3 subunit A	EIF3A	Homo sapiens	166.569	9	9	17581.3	0	30741.3	13288.3	0	0	0	11365.9	0	12940.7	13092.6	0
837	1	Q14554	Q14554	Protein disulfide-isomerase A5	PDIA5	Homo sapiens	59.595	9	9	45606.3	25846.6	82676.1	26263.5	40869.2	28611.3	0	27517	13198.1	14170.7	28855.4	7838.51
838	1	Q14C86	Q14C86	GTPase-activating protein and VPS9 domain-containing protein 1	GAPVD1	Homo sapiens	164.979	9	9	31264.4	23814.3	61496.4	47866.6	24207.3	58886.5	25429.3	52749.5	36319.5	34082.4	21383	35254.3
839	1	Q15436	Q15436	Protein transport protein Sec23A	SEC23A	Homo sapiens	86.16	11	9	34454.9	25717.4	52558.2	31170	0	20236.8	26960.5	41782.5	30067.5	37188.6	13598	35216.2
840	1	Q15555	Q15555	Microtubule-associated protein RP/EB family member 2	MAPRE2	Homo sapiens	37.032	9	9	218973	155808	708753	232347	118806	93660.7	199248	271355	144482	207966	128758	188341
841	1	Q16401	Q16401	26S proteasome non-ATPase regulatory subunit 5	PSMD5	Homo sapiens	56.195	9	9	74634.8	58918.9	92124.3	73089.4	54037.9	208600	69752.3	70252.5	103793	167244	51854.6	73385.3
842	1	Q16881	Q16881	Thioredoxin reductase 1, cytoplasmic	TXNRD1	Homo sapiens	70.876	9	9	42690.7	33494.2	69736.3	53508.6	34589.5	44909	49220.5	50971.2	38643.3	50263.7	46304.2	59148.8
843	1	Q3LXA3	Q3LXA3	Triokinase/FMN cyclase	TKFC	Homo sapiens	58.946	9	9	129708	76758.2	212140	125628	73230.6	79347.2	92358.3	129282	100664	158383	57257.1	84082.7
844	1	Q4G0F5	Q4G0F5	Vacuolar protein sorting-associated protein 26B	VPS26B	Homo sapiens	39.155	9	9	37870	10813.5	63276.5	32548.9	32051.7	20982.8	19803.3	27842.6	17227.6	29246.6	11383.1	22091.2
845	1	Q5T0N5	Q5T0N5	Formin-binding protein 1-like	FNBP1L	Homo sapiens	70.066	9	9	16257.2	31648.3	25211.8	24863.2	24013	33837.3	12371.2	22198	13810.3	18850.9	21330.1	18740
846	1	Q684P5	Q684P5	Rap1 GTPase-activating protein 2	RAP1GAP2	Homo sapiens	80.056	9	9	82546.3	56629.4	151345	84943.7	62444.7	54593.4	90914.3	87042	95785.3	88307.4	75326.7	69861.8
847	1	Q6IQ22	Q6IQ22	Ras-related protein Rab-12	RAB12	Homo sapiens	27.248	9	9	63913.4	59124.4	103866	60281.1	55225.5	39014.7	52794.7	48993.5	51151.4	64128.9	61597.4	69532.8
848	1	Q6UWD8	Q6UWD8	Transmembrane protein C16orf54	C16orf54	Homo sapiens	24.359	9	9	2158270	1580140	2494810	5537050	2831990	1198300	1454090	1914860	2642850	2034090	3016950	4951340
849	1	Q6ZMP0	Q6ZMP0	Thrombospondin type-1 domain-containing protein 4	THSD4	Homo sapiens	112.453	9	9	33407.6	62212.1	29539.2	64777.9	66710.8	84599.9	63577.1	79930.7	74846.7	76682.6	70051.6	46177.4
850	1	Q6ZVM7	Q6ZVM7	TOM1-like protein 2	TOM1L2	Homo sapiens	55.557	9	9	297012	71935.9	248595	504243	83701.6	214578	121339	136654	162249	130174	84188.1	197578
851	1	Q76LX8	Q76LX8	A disintegrin and metalloproteinase with thrombospondin motifs 13	ADAMTS13	Homo sapiens	153.606	9	9	19084.3	18298.3	10615.2	18461.3	77565.2	56863.2	21955.7	20975	23212.2	17368.7	24716.3	17388.6
852	1	Q7KZI7	Q7KZI7	Serine/threonine-protein kinase MARK2	MARK2	Homo sapiens	87.911	12	9	55260.2	76499	48401	49020.3	51821.9	45570.9	66476.8	62959.2	63478.3	49530.2	56307.6	58240
853	1	Q86TP1	Q86TP1	Exopolyphosphatase PRUNE1	PRUNE1	Homo sapiens	50.201	9	9	75430.4	47956.8	131411	66393.5	38952	56832.9	52932.8	74442.9	39251.9	58164.1	31552.1	59343.5
854	1	Q8IW45	Q8IW45	ATP-dependent (S)-NAD(P)H-hydrate dehydratase	NAXD	Homo sapiens	36.575	9	9	193624	128255	148019	112844	377400	182216	212177	148776	154240	197086	217105	358091
855	1	Q8N9U0	Q8N9U0	Tandem C2 domains nuclear protein	TC2N	Homo sapiens	55.283	9	9	196006	62284.2	259546	269589	61870.3	108037	100416	111933	121847	70771.6	74178.9	144980
856	1	Q8NBF2	Q8NBF2	NHL repeat-containing protein 2	NHLRC2	Homo sapiens	79.446	9	9	55619.7	46069.8	125995	49034.2	22990	32361.1	53880.4	64750.3	34455.9	66687.6	44505.5	39927.8
857	1	Q8NBP7	Q8NBP7	Proprotein convertase subtilisin/kexin type 9	PCSK9	Homo sapiens	74.289	9	9	129946	98382.3	87926.3	108656	170350	182046	134255	147253	171070	253414	112366	77269.5
858	1	Q8WW52	Q8WW52	Protein FAM151A	FAM151A	Homo sapiens	64.025	9	9	328405	117670	343073	113724	78703.9	33187.6	95223.7	103529	170055	186766	233681	161966
859	1	Q8WXG6	Q8WXG6	MAP kinase-activating death domain protein	MADD	Homo sapiens	183.305	9	9	40426.3	24794	58501.7	31059.3	17885.5	21901.1	39315.7	50217.7	0	18200.1	28654.4	50850.3
860	1	Q92900	Q92900	Regulator of nonsense transcripts 1	UPF1	Homo sapiens	124.346	9	9	31811.2	31870.7	43214.5	34223	24583.1	41571.4	0	35264.4	20543.7	27169.7	23121	22617.7
861	1	Q93008	Q93008	Probable ubiquitin carboxyl-terminal hydrolase FAF-X	USP9X	Homo sapiens	290.467	19	9	44545.3	43052	71517.5	53239.1	0	54634.8	42319	47151.8	50659.5	48540.6	37965.7	63482.8
862	1	Q96A65	Q96A65	Exocyst complex component 4	EXOC4	Homo sapiens	110.499	9	9	58373.5	87654	105041	71241.1	61643.3	73695.6	55749.1	87818.9	83553	85878.6	64164	124209
863	1	Q96CW1	Q96CW1	AP-2 complex subunit mu	AP2M1	Homo sapiens	49.657	9	9	136956	150299	95419.4	92566.9	87864	214288	117344	135902	142188	130379	89457.6	118111
864	1	Q96FN4	Q96FN4	Copine-2	CPNE2	Homo sapiens	61.19	9	9	90976.5	131102	66510.7	93348.7	48361.1	53257	75603.4	98412.5	78064.1	130667	72624.8	97989.2
865	1	Q96MK2	Q96MK2	RIPOR family member 3	RIPOR3	Homo sapiens	105.292	9	9	29698.2	22037.8	41578.9	24809.9	0	0	26462.5	28358.9	25413.9	38476	20888.4	22802.5
866	1	Q99623	Q99623	Prohibitin-2	PHB2	Homo sapiens	33.294	9	9	12579.6	20063.8	7981.25	13433.9	21042.9	5184.71	20012.5	14895.4	0	8287.26	19047.4	18905.7
867	1	Q99747	Q99747	Gamma-soluble NSF attachment protein	NAPG	Homo sapiens	34.746	9	9	85435	80410.8	134898	78644.7	39394.8	58747	70200.9	93659.7	47817.8	78499.9	51644.8	51755.5
868	1	Q99795	Q99795	Cell surface A33 antigen	GPA33	Homo sapiens	35.631	9	9	68735.8	110539	120665	87742.6	73984.3	28795.6	146603	160631	100082	724681	85823.7	127145
869	1	Q9C0B5	Q9C0B5	Palmitoyltransferase ZDHHC5	ZDHHC5	Homo sapiens	77.544	9	9	52113	55952.2	52392.1	53510.1	39674.4	33907.9	51623.1	49129.3	50583.3	50720	55754.5	58315.8
870	1	Q9C0I1	Q9C0I1	Myotubularin-related protein 12	MTMR12	Homo sapiens	86.148	9	9	32336	24333.7	45059.7	25026.4	15638.2	11264.2	23471.2	29125.5	25402.9	29986.6	19466	22720.6
871	1	Q9NPH3	Q9NPH3	Interleukin-1 receptor accessory protein	IL1RAP	Homo sapiens	65.417	9	9	68404.7	73016.1	29596	58188.6	232156	94679.8	54379.5	81638.8	61658.9	63092.6	105667	62747.1
872	1	Q9NQT8	Q9NQT8	Kinesin-like protein KIF13B	KIF13B	Homo sapiens	202.792	12	9	10465.2	10874.9	18680.6	35601.9	28552.8	0	17341.5	7427.21	0	11186.8	0	12010.6
873	1	Q9NR46	Q9NR46	Endophilin-B2	SH3GLB2	Homo sapiens	43.977	9	9	44247.9	58066.5	95723.1	50823.7	57611.8	597754	54759.4	68469.6	106999	63666.8	34429.4	45683.3
874	1	Q9NUG4	Q9NUG4	Cerebral cavernous malformations 2 protein-like	CCM2L	Homo sapiens	62.179	9	9	31646.5	45319.5	18193.4	32663.4	13727.4	15882.8	29029.9	35720.2	38226.8	39550.5	43553.8	27354.4
875	1	Q9NY33	Q9NY33	Dipeptidyl peptidase 3	DPP3	Homo sapiens	82.589	9	9	41067.8	30946.4	76694.6	43189.3	30419.8	26787.1	30555.4	38322.5	21150.6	50381.5	25702.4	26894.3
876	1	Q9NZM1	Q9NZM1	Myoferlin	MYOF	Homo sapiens	234.713	9	9	0	23616.7	11011.3	0	25082.8	0	0	0	22821.8	0	21546.7	0
877	1	Q9UH65	Q9UH65	Switch-associated protein 70	SWAP70	Homo sapiens	68.998	9	9	57874.8	121744	70298.1	70502.5	60588.4	64477.2	67592.4	66303.1	70524.2	56096.7	94028.5	80662.7
878	1	Q9UHD8	Q9UHD8	Septin-9	SEPTIN9	Homo sapiens	65.402	9	9	76068.4	94687.3	85195.5	71097.2	52794.2	35076.4	63230.6	85610.5	66477.1	73242	68079.5	70285.5
879	1	Q9UN19	Q9UN19	Dual adapter for phosphotyrosine and 3-phosphotyrosine and 3-phosphoinositide	DAPP1	Homo sapiens	32.192	9	9	115966	43211.3	175345	121769	60665.2	60852.4	101526	120128	70385.7	99830.5	63955.2	107279
880	1	Q9UNF1	Q9UNF1	Melanoma-associated antigen D2	MAGED2	Homo sapiens	64.954	12	9	126346	77273.2	297980	104198	51441.3	78812.6	119808	137606	83827.5	99813.4	93871.9	69891.3
881	1	Q9UNQ0	Q9UNQ0	Broad substrate specificity ATP-binding cassette transporter ABCG2	ABCG2	Homo sapiens	72.315	9	9	23922.3	54869.5	15963.8	25916.9	10487.9	2301.57	0	22342.7	15802.5	14948.3	28919.3	23529.7
882	1	Q9UNZ2	Q9UNZ2	NSFL1 cofactor p47	NSFL1C	Homo sapiens	40.571	9	9	165322	119422	306780	177219	89149.3	117771	129413	155993	94478.3	138005	84925.2	121821
883	1	Q9Y266	Q9Y266	Nuclear migration protein nudC	NUDC	Homo sapiens	38.244	9	9	102696	76751.3	154277	105057	85734	67979	82181.6	74184.7	62008.9	96450	84826	66969.6
884	1	Q9Y3F4	Q9Y3F4	Serine-threonine kinase receptor-associated protein	STRAP	Homo sapiens	38.438	9	9	66190.8	40003	128947	69285.7	58321.6	61238.1	40557	42952.9	29179.3	42218.1	39422.3	51593.8
885	1	Q9Y5C1	Q9Y5C1	Angiopoietin-related protein 3	ANGPTL3	Homo sapiens	53.639	9	9	99236.7	263011	63723.1	151543	181156	160450	230736	141840	216905	259099	150104	245930
886	1	Q9Y696	Q9Y696	Chloride intracellular channel protein 4	CLIC4	Homo sapiens	28.771	10	9	293343	306562	392411	341657	175839	215229	288971	315680	208913	381055	412653	344064
887	1	O14964	O14964	Hepatocyte growth factor-regulated tyrosine kinase substrate	HGS	Homo sapiens	86.193	8	8	34302.4	28369.9	57717	52777.8	21632.9	113036	34718.1	31578.7	34258	47174.1	25876.4	27029.3
888	1	O15143	O15143	Actin-related protein 2/3 complex subunit 1B	ARPC1B	Homo sapiens	40.95	8	8	578375	437863	1120810	728470	517648	331646	546938	611318	314462	743932	461365	632333
889	1	O15327	O15327	Inositol polyphosphate 4-phosphatase type II	INPP4B	Homo sapiens	104.738	8	8	45522.5	51544.8	96569.7	89030.3	0	0	80741	80097.2	0	47821.1	44395.7	77524.3
890	1	O15335	O15335	Chondroadherin	CHAD	Homo sapiens	40.476	8	8	81778.7	200436	25009.7	121354	925382	111248	139364	96706.5	196322	47471.5	204626	315304
891	1	O15484	O15484	Calpain-5	CAPN5	Homo sapiens	73.171	8	8	34558.9	42998.8	32321.2	25645.7	24106.2	33788.9	27829.3	34435.6	31649.2	46463.2	25416.1	22703.8
892	1	O43776	O43776	Asparagine--tRNA ligase, cytoplasmic	NARS1	Homo sapiens	62.943	8	8	42009.4	44415.6	63628.2	41496.3	46022.3	23869.2	43278	48515.7	29983	41904.4	28320.7	30118.6
893	1	O60256	O60256	Phosphoribosyl pyrophosphate synthase-associated protein 2	PRPSAP2	Homo sapiens	40.924	8	8	38169.9	26340.2	56611.8	33328.2	29441.4	57089.9	25978.9	31171.1	37727.6	27891.7	18208.7	33794.3
894	1	O60496	O60496	Docking protein 2	DOK2	Homo sapiens	45.38	8	8	89992.9	65665.1	142164	56806.8	43540.2	61341.8	59740.3	73310.2	74730.2	95091	56257.9	96922.3
895	1	O60687	O60687	Sushi repeat-containing protein SRPX2	SRPX2	Homo sapiens	52.971	8	8	155862	174473	166187	105169	91232.5	76742.3	98923.2	87095.1	83399.9	67052.9	73183.3	48104.6
896	1	O75023	O75023	Leukocyte immunoglobulin-like receptor subfamily B member 5	LILRB5	Homo sapiens	64.128	9	8	72382.9	61578.2	30247.4	39385.2	56613.2	32215.2	69440.5	66976.4	42891.3	50612.3	25369.6	77465.7
897	1	O75347	O75347	Tubulin-specific chaperone A	TBCA	Homo sapiens	12.855	8	8	86344.4	58589.7	162504	84208.3	53424.9	42304.9	70109.6	53920.6	39113.9	85326.6	50573	58600.9
898	1	O75351	O75351	Vacuolar protein sorting-associated protein 4B	VPS4B	Homo sapiens	49.303	8	8	55944.8	26523	114693	71406.8	30894.9	12520.7	28712.7	30755.5	34878.1	40262.1	30352.4	39783.3
899	1	O75695	O75695	Protein XRP2	RP2	Homo sapiens	39.641	8	8	136259	142296	161678	103507	103698	85096.6	116081	105979	113253	110142	123010	129494
900	1	O94769	O94769	Extracellular matrix protein 2	ECM2	Homo sapiens	79.79	8	8	57063.8	63275.6	31535.2	50553.7	90986.9	83278.6	54428.7	89084.6	78453.5	38065.2	54658.2	28437.4
901	1	O94874	O94874	E3 UFM1-protein ligase 1	UFL1	Homo sapiens	89.597	8	8	5674.45	5349.07	21066.4	13421.8	7603.06	0	15703.5	10902.8	7322.04	0	5264.53	12119
902	1	O95219	O95219	Sorting nexin-4	SNX4	Homo sapiens	51.911	8	8	10275.6	0	24132	14183.2	0	0	0	0	0	15009.8	13983.6	0
903	1	O95342	O95342	Bile salt export pump	ABCB11	Homo sapiens	146.409	8	8	20634.8	33161.6	12011.3	0	0	0	0	0	19084.8	23555.7	0	0
904	1	O95834	O95834	Echinoderm microtubule-associated protein-like 2	EML2	Homo sapiens	70.68	9	8	40492.3	30329.7	82772.9	46303	33324.9	26633.4	30554.7	35889.9	26413.2	48124.7	26905.8	30125
905	1	O95866	O95866	Megakaryocyte and platelet inhibitory receptor G6b	MPIG6B	Homo sapiens	26.162	8	8	596837	200263	1044280	582095	253353	373795	217955	300006	296745	544045	139628	371237
906	1	P00387	P00387	NADH-cytochrome b5 reductase 3	CYB5R3	Homo sapiens	34.236	8	8	154878	107313	134824	95944.5	95076.4	301657	126492	134967	150669	156877	74629.6	93087.2
907	1	P00738	P00738	Haptoglobin	HP	Homo sapiens	45.205	8	8	4585150	2060740	3024890	3618460	63435400	52749400	3731630	4854320	4198120	7541640	5858650	4428360
908	1	P00915	P00915	Carbonic anhydrase 1	CA1	Homo sapiens	28.87	8	8	46625.6	31920	52520.4	48529.9	114533	861711	50841.6	59058.8	80924.7	72803.1	44284.7	20857
909	1	P01859	P01859	Immunoglobulin heavy constant gamma 2	IGHG2	Homo sapiens	35.902	11	8	9438880	5366290	4752030	13409300	30534900	14639700	63541400	43940900	43040300	7422670	18829800	6066930
910	1	P01876	P01876	Immunoglobulin heavy constant alpha 1	IGHA1	Homo sapiens	37.653	11	8	70692100	46414700	156288000	89400100	90367200	166432000	113791000	49075400	41572700	65635900	361909000	85952900
911	1	P02656	P02656	Apolipoprotein C-III	APOC3	Homo sapiens	10.853	8	8	363117000	317396000	356638000	514655000	590324000	518121000	626863000	508616000	456454000	469266000	609470000	555349000
912	1	P02747	P02747	Complement C1q subcomponent subunit C	C1QC	Homo sapiens	25.773	8	8	266951000	365404000	196419000	371261000	233290000	358549000	378467000	265529000	431492000	276824000	304783000	344671000
913	1	P04070	P04070	Vitamin K-dependent protein C	PROC	Homo sapiens	52.072	8	8	10365.6	8827.16	7838.73	0	266963	133148	16891.4	8148.24	0	11569.2	0	7658.51
914	1	P04217	P04217	Alpha-1B-glycoprotein	A1BG	Homo sapiens	54.252	8	8	274604	203002	203484	191343	1876260	1089520	288888	325370	294604	314045	299021	233514
915	1	P04839	P04839	Cytochrome b-245 heavy chain	CYBB	Homo sapiens	65.334	8	8	265826	261736	195241	253383	313294	208641	410469	374858	298264	239407	217360	362074
916	1	P05089	P05089	Arginase-1	ARG1	Homo sapiens	34.734	8	8	117536	86841.6	99936.4	186779	443038	115746	592219	130633	75750.9	716758	82398.3	92377
917	1	P05164	P05164	Myeloperoxidase	MPO	Homo sapiens	83.872	8	8	40158.6	65962.3	22186	35947.7	76183	69788.9	82201.1	83731.5	54422.4	70513.2	40609.4	73655.7
918	1	P06702	P06702	Protein S100-A9	S100A9	Homo sapiens	13.241	8	8	150761	299570	129208	237466	436111	460413	542255	346808	244134	1845930	426844	397554
919	1	P07339	P07339	Cathepsin D	CTSD	Homo sapiens	44.551	8	8	59648.7	73338.2	64831.8	88284	315070	85835.2	196040	92345.5	76776	292394	59759.5	53065
920	1	P07359	P07359	Platelet glycoprotein Ib alpha chain	GP1BA	Homo sapiens	71.539	8	8	525426	232278	1035310	457472	281121	412003	462483	527494	517485	444728	331277	488628
921	1	P07360	P07360	Complement component C8 gamma chain	C8G	Homo sapiens	22.276	8	8	175283	140774	115041	144902	1114420	610263	238375	265589	191846	232452	93676.2	172701
922	1	P08319	P08319	All-trans-retinol dehydrogenase [NAD(+)] ADH4	ADH4	Homo sapiens	40.223	8	8	164019	220444	276734	107830	208229	592839	340507	281007	186590	384507	117917	49958.1
923	1	P09603	P09603	Macrophage colony-stimulating factor 1	CSF1	Homo sapiens	60.18	8	8	180599	252099	135434	149467	220019	86344.1	234878	217854	215226	144131	141543	51686.7
924	3	P0DP23;P0DP24;P0DP25	P0DP23	Calmodulin-1	CALM1	Homo sapiens	16.836	8	8	571364	734879	999425	653191	472439	345521	562719	707412	447749	723119	679612	574588
925	1	P10301	P10301	Ras-related protein R-Ras	RRAS	Homo sapiens	23.479	8	8	518853	748488	465712	449800	284253	193928	455793	431321	425295	565360	471407	389118
926	1	P11836	P11836	B-lymphocyte antigen CD20	MS4A1	Homo sapiens	33.077	8	8	238817	441496	626594	583593	484604	406791	380085	461515	453956	342526	757071	721213
927	1	P14384	P14384	Carboxypeptidase M	CPM	Homo sapiens	50.515	8	8	92180.7	104723	80542.4	136953	127636	128421	97554.2	129084	135218	115943	155538	151964
928	1	P14550	P14550	Aldo-keto reductase family 1 member A1	AKR1A1	Homo sapiens	36.573	8	8	71921.6	71413.7	79439.6	63508.2	48079.4	44898	79610.4	65312.7	66954.9	66695.8	63296.5	69285.9
929	1	P18084	P18084	Integrin beta-5	ITGB5	Homo sapiens	88.056	8	8	75194	141182	70232.4	118768	36008.3	27388	58740.8	93353.6	92802.5	127110	108774	129753
930	1	P20618	P20618	Proteasome subunit beta type-1	PSMB1	Homo sapiens	26.49	8	8	373741	268509	580345	325547	258803	176996	302416	314518	240862	311510	206355	245828
931	1	P22059	P22059	Oxysterol-binding protein 1	OSBP	Homo sapiens	89.422	8	8	62010.3	74295.3	92383.3	57329.5	30910	47603.1	49161.9	51868.3	50668.8	55622	48973.3	50631.3
932	1	P22102	P22102	Trifunctional purine biosynthetic protein adenosine-3	GART	Homo sapiens	107.766	8	8	24689.6	15600.3	36375.2	23266.2	21742.1	23618	13578.5	24535.9	13309.7	17867.8	18581.4	16507.8
933	1	P22413	P22413	Ectonucleotide pyrophosphatase/phosphodiesterase family member 1	ENPP1	Homo sapiens	104.924	8	8	15246.8	47035.6	10704.9	20036.3	17342	0	0	15434.8	33215	23396.1	32463.3	29616.9
934	1	P23469	P23469	Receptor-type tyrosine-protein phosphatase epsilon	PTPRE	Homo sapiens	80.641	8	8	68177.1	64358.3	47527.8	56229.9	59510.5	55522.4	84997.6	58204.5	67058.9	52579.3	81301.7	96641.1
935	1	P25685	P25685	DnaJ homolog subfamily B member 1	DNAJB1	Homo sapiens	38.043	8	8	33782.5	16311.5	36813.9	44447.2	25771.8	94387.1	19068.9	19757	36532.5	28112.7	16297.3	18880
936	1	P26599	P26599	Polypyrimidine tract-binding protein 1	PTBP1	Homo sapiens	57.22	9	8	41121.8	25303	50959.6	42033.2	8246.98	57248.9	20725.3	37080.9	24389.6	33727.2	20815.8	20505.9
937	1	P27986	P27986	Phosphatidylinositol 3-kinase regulatory subunit alpha	PIK3R1	Homo sapiens	83.6	11	8	30315	17738	33032	26658.8	26106.6	31213.3	21503.5	24871.2	19587.3	25558.7	21891.9	28850.3
938	1	P28827	P28827	Receptor-type tyrosine-protein phosphatase mu	PTPRM	Homo sapiens	163.686	10	8	116614	311669	81736.7	141686	67839.4	37451.9	144373	142364	175974	199342	185122	131273
939	1	P28907	P28907	ADP-ribosyl cyclase/cyclic ADP-ribose hydrolase 1	CD38	Homo sapiens	34.328	8	8	405546	206335	288554	605919	440153	183000	321165	374184	483420	313460	496863	693872
940	1	P30511	P30511	HLA class I histocompatibility antigen, alpha chain F	HLA-F	Homo sapiens	39.061	8	8	56357.4	147690	44145.4	56341.4	25127.1	29943.3	80756.5	89281.7	93855.1	75060	136568	88088.7
941	1	P31689	P31689	DnaJ homolog subfamily A member 1	DNAJA1	Homo sapiens	44.866	8	8	43316.1	71377.3	47055.6	55282.6	33261.1	39280.3	42232.8	48058.5	41136.6	45713.9	49413.1	31158.4
942	1	P32019	P32019	Type II inositol 1,4,5-trisphosphate 5-phosphatase	INPP5B	Homo sapiens	112.853	8	8	85729.7	0	125280	152514	90079.4	0	0	74462.4	0	0	0	57124.4
943	1	P38646	P38646	Stress-70 protein, mitochondrial	HSPA9	Homo sapiens	73.682	8	8	39540.1	43439.7	31027.3	50438.8	54137.2	23134.3	133004	60398.6	0	25872.2	23248.6	56645.5
944	1	P39059	P39059	Collagen alpha-1(XV) chain	COL15A1	Homo sapiens	141.721	8	8	30946.8	32549.7	18389.8	45502	78940.3	35030.9	41196.2	36060.1	44669.8	19847.8	46392.4	23917.9
945	1	P43121	P43121	Cell surface glycoprotein MUC18	MCAM	Homo sapiens	71.611	8	8	136957	291503	83050	153132	92457	63049.2	132934	124414	138894	164282	202985	111197
946	1	P43250	P43250	G protein-coupled receptor kinase 6	GRK6	Homo sapiens	65.992	10	8	110463	109875	135699	98355	102891	89913	125016	112691	118127	125247	123952	138058
947	1	P48147	P48147	Prolyl endopeptidase	PREP	Homo sapiens	80.699	8	8	42548.2	33421.4	95047.8	48945	37061.3	49365.8	40866.9	35696.8	0	53927	30011.8	28857.1
948	1	P49593	P49593	Protein phosphatase 1F	PPM1F	Homo sapiens	49.83	8	8	76273.5	81284.4	108038	70944	56321.6	36197.1	60171.1	58415.4	49175	66545.4	54302.1	60590.5
949	1	P51828	P51828	Adenylate cyclase type 7	ADCY7	Homo sapiens	120.309	9	8	15286.3	15764.9	12019.2	9228.99	11596.1	9130.37	15448.8	14465.9	14190.4	11679.2	19048.5	19565.2
950	1	P52272	P52272	Heterogeneous nuclear ribonucleoprotein M	HNRNPM	Homo sapiens	77.518	8	8	49558.6	54520.9	30911.9	72604.9	42810.7	28743.9	66333.4	46622.9	53988.1	17447.7	43170.1	57472.4
951	1	P53004	P53004	Biliverdin reductase A	BLVRA	Homo sapiens	33.428	8	8	94844.7	68398.5	141635	98483.7	65727.1	71834.5	83093.9	85609.5	76247.2	89253.6	68083.2	97772.3
952	1	P54619	P54619	5'-AMP-activated protein kinase subunit gamma-1	PRKAG1	Homo sapiens	37.579	9	8	52830.5	40392.6	93918.5	59603.4	21802.4	32555.4	48556.4	53447.3	31855.5	57842.9	54818.9	53185.2
953	1	P54652	P54652	Heat shock-related 70 kDa protein 2	HSPA2	Homo sapiens	70.02	8	8	325666	577951	229204	333151	369265	391115	397444	319821	343177	341483	363037	284956
954	1	P54803	P54803	Galactocerebrosidase	GALC	Homo sapiens	77.063	8	8	65802.6	84562.4	63255.9	143150	72675.7	93136.5	92718	93055.7	92617.6	79268.1	74223.3	82632.3
955	1	P55010	P55010	Eukaryotic translation initiation factor 5	EIF5	Homo sapiens	49.224	8	8	51380.7	75265.1	49826.8	41430.7	32581.9	57783.4	96066.6	53349.8	43589.1	45559.4	35346.2	47522.3
956	1	P55285	P55285	Cadherin-6	CDH6	Homo sapiens	88.308	9	8	32396.4	54661.3	22919.7	40229.6	100984	63653.7	55881	54938.1	75857	66293.9	62816.1	64586.7
957	1	P55290	P55290	Cadherin-13	CDH13	Homo sapiens	78.286	8	8	43046	112287	16253.9	46646.8	149266	74859.1	68825.8	73767.3	87582.8	43141.7	126646	47366.9
958	1	P57729	P57729	Ras-related protein Rab-38	RAB38	Homo sapiens	23.713	8	8	787454	219806	1001480	1545800	244885	601694	335639	356328	494277	398733	256075	576152
959	1	P60842	P60842	Eukaryotic initiation factor 4A-I	EIF4A1	Homo sapiens	46.156	14	8	113743	80512.8	159957	123145	78702.6	183297	95168.9	95839.8	89881.9	111391	69733.1	102522
960	1	P61160	P61160	Actin-related protein 2	ACTR2	Homo sapiens	44.762	8	8	543445	355338	841641	548806	361883	288238	446074	535852	339912	577405	412964	430009
961	1	P61221	P61221	ATP-binding cassette sub-family E member 1	ABCE1	Homo sapiens	67.315	8	8	208666	177002	329530	126093	183685	169075	223045	241784	184754	179889	205644	174856
962	1	P62826	P62826	GTP-binding nuclear protein Ran	RAN	Homo sapiens	24.421	8	8	1395710	2456230	2245920	2324550	2123300	25972400	3517400	3101220	9632520	3427160	2104120	2213230
963	1	P98082	P98082	Disabled homolog 2	DAB2	Homo sapiens	82.449	8	8	77423.4	66611.2	105609	75552.4	58780.1	53802.4	81875.5	77966.6	65106.3	77677.8	58239.2	72558.5
964	1	Q04446	Q04446	1,4-alpha-glucan-branching enzyme	GBE1	Homo sapiens	80.474	8	8	35973	38397.3	64008.6	40006.8	24554.1	19632.9	30214	0	26364	45162.4	12403.1	47105.8
965	1	Q08357	Q08357	Sodium-dependent phosphate transporter 2	SLC20A2	Homo sapiens	70.391	8	8	60021.2	44409.7	45095.1	85443.3	62472.3	33358.9	41749.4	54884.5	48914.6	51361.2	72898.8	49905.6
966	1	Q08554	Q08554	Desmocollin-1	DSC1	Homo sapiens	99.986	8	8	30207.4	39461.5	89179	90482.1	512365	45072.8	732255	105644	70560.8	469266	25480.9	98772.9
967	1	Q10567	Q10567	AP-1 complex subunit beta-1	AP1B1	Homo sapiens	104.636	8	8	71796	78044.6	106673	97561.5	61415.1	126694	72333	91381.6	82466.4	90884.6	40526.9	90925.3
968	1	Q12846	Q12846	Syntaxin-4	STX4	Homo sapiens	34.18	8	8	378802	325745	407578	293976	286235	168949	296566	314716	319186	355301	287999	312486
969	1	Q13177	Q13177	Serine/threonine-protein kinase PAK 2	PAK2	Homo sapiens	58.044	10	8	112301	114627	153609	110640	91967.8	77529.7	84550.9	100698	85311.8	91896.1	90189.5	102532
970	1	Q13561	Q13561	Dynactin subunit 2	DCTN2	Homo sapiens	44.23	8	8	109867	51354.8	237149	94729.4	46242.3	60003.4	61536.8	67731.5	45574.3	59248.5	56182.9	68908.1
971	1	Q13867	Q13867	Bleomycin hydrolase	BLMH	Homo sapiens	52.563	8	8	92444.4	80109.3	218248	132941	248003	99035.8	160316	117487	65268.5	344337	65422.2	70394.1
972	1	Q14160	Q14160	Protein scribble homolog	SCRIB	Homo sapiens	174.887	9	8	30962.9	35706.5	18066.7	22575.7	41802.6	35436.4	26633.2	39502.6	33178.3	28725.9	41570.6	34915.1
973	1	Q14240	Q14240	Eukaryotic initiation factor 4A-II	EIF4A2	Homo sapiens	46.403	8	8	76125.3	84906.8	78527.5	80952.2	75419.8	76836	60844.9	78724.8	79134.1	65071.1	93263.3	55432.3
974	1	Q15008	Q15008	26S proteasome non-ATPase regulatory subunit 6	PSMD6	Homo sapiens	45.533	8	8	13045.7	10176.3	27130.8	12658.8	7415.31	26873.2	0	9059.71	13385.5	13859.1	9281.53	11943.5
975	1	Q15019	Q15019	Septin-2	SEPTIN2	Homo sapiens	41.488	8	8	30712.6	22019.9	55826.3	27860	21058.2	21612	30087.4	37980.1	17958.5	25582.8	21480.8	16078
976	1	Q15036	Q15036	Sorting nexin-17	SNX17	Homo sapiens	52.9	8	8	224570	104908	332605	208983	86586.8	94923.8	123134	143341	111246	141049	74764.8	122216
977	1	Q15172	Q15172	Serine/threonine-protein phosphatase 2A 56 kDa regulatory subunit alpha isoform	PPP2R5A	Homo sapiens	56.195	10	8	26251.6	26943.8	40718.2	21829.7	15633	10420.2	18708.3	20257	17521.2	26990.4	23236	22794.2
978	1	Q15942	Q15942	Zyxin	ZYX	Homo sapiens	61.277	8	8	955251	610407	2686220	667838	544996	404652	796031	1000320	780712	967139	688622	998070
979	1	Q16539	Q16539	Mitogen-activated protein kinase 14	MAPK14	Homo sapiens	41.295	8	8	167952	83772.1	315648	160065	96503.3	120287	154914	168806	132043	146251	105678	134819
980	1	Q16643	Q16643	Drebrin	DBN1	Homo sapiens	71.43	8	8	26414	27605.5	98264.7	19848.9	18843.1	11246.1	23632.7	43974.4	13219.2	21108.9	12809.8	26410.3
981	1	Q16658	Q16658	Fascin	FSCN1	Homo sapiens	54.531	8	8	139955	283075	108468	204772	222937	175400	161802	162839	225336	175121	179257	220639
982	1	Q32MZ4	Q32MZ4	Leucine-rich repeat flightless-interacting protein 1	LRRFIP1	Homo sapiens	89.253	9	8	27767.5	10859.7	44647	24115	0	23833.3	16375.7	22872.2	22590.3	20853.3	23211.7	12752.7
983	1	Q3YEC7	Q3YEC7	Rab-like protein 6	RABL6	Homo sapiens	79.549	8	8	72999.7	59480.6	115317	74061.6	53556.7	316743	110447	75036.5	144597	119203	51753.7	52721.3
984	1	Q4V328	Q4V328	GRIP1-associated protein 1	GRIPAP1	Homo sapiens	96.006	8	8	309810	0	264680	298138	0	0	480145	0	0	0	0	276016
985	1	Q53GL0	Q53GL0	Pleckstrin homology domain-containing family O member 1	PLEKHO1	Homo sapiens	46.234	8	8	29166.2	27219	39145.5	30173.2	20523.6	17929.8	32987.1	28172.8	31792.6	35305.8	32019.3	31198.1
986	1	Q5JWF2	Q5JWF2	Guanine nucleotide-binding protein G(s) subunit alpha isoforms XLas	GNAS	Homo sapiens	111.025	9	8	629159	917346	500111	578015	455328	298317	512983	592780	634395	672654	675362	713186
987	1	Q5M8T2	Q5M8T2	Solute carrier family 35 member D3	SLC35D3	Homo sapiens	44.184	8	8	203827	27416.3	78192.3	303474	72525.3	115507	107437	66879.7	125055	33708.8	51930.1	152810
988	1	Q5SW96	Q5SW96	Low density lipoprotein receptor adapter protein 1	LDLRAP1	Homo sapiens	33.883	8	8	35815.3	23798.2	74083.8	33634	21839.4	31617.3	40074.4	39646.3	30800	43110.6	26895.5	42214.6
989	1	Q5VUB5	Q5VUB5	Protein FAM171A1	FAM171A1	Homo sapiens	97.855	9	8	325941	486529	136759	277183	281671	355777	210184	303361	283924	298323	341351	388160
990	1	Q5VY43	Q5VY43	Platelet endothelial aggregation receptor 1	PEAR1	Homo sapiens	110.67	8	8	1409570	330216	983240	1394520	390445	710893	431480	516033	575907	743045	246487	761573
991	1	Q6IBS0	Q6IBS0	Twinfilin-2	TWF2	Homo sapiens	39.548	9	8	135794	84322.9	366980	152458	94178.7	93055	81068.1	127571	85539.3	121842	124767	98346.7
992	1	Q6PCE3	Q6PCE3	Glucose 1,6-bisphosphate synthase	PGM2L1	Homo sapiens	70.441	8	8	37073.7	23266.5	48576.9	17039.7	0	27952.4	23896.9	36682.2	23116.4	25241	16605.8	25330.4
993	1	Q6PGP7	Q6PGP7	Tetratricopeptide repeat protein 37	TTC37	Homo sapiens	175.491	8	8	11759.1	11834.5	26386.9	8717.64	0	19266.4	9639.25	18680.1	12106.2	10948.2	0	14986.5
994	1	Q6UWE0	Q6UWE0	E3 ubiquitin-protein ligase LRSAM1	LRSAM1	Homo sapiens	83.593	8	8	35062.9	58200.6	34935.9	82073.4	30405.5	39291.8	43395.5	43544.9	49140.3	66677.9	38141	29357
995	1	Q6UWL2	Q6UWL2	Sushi domain-containing protein 1	SUSD1	Homo sapiens	82.708	8	8	216370	67196.5	418294	155024	127797	112773	101147	141637	64391.7	225181	77523.9	152023
996	1	Q7L591	Q7L591	Docking protein 3	DOK3	Homo sapiens	53.29	8	8	124051	50310.4	160364	116732	75134.3	102194	101726	110734	103541	182756	64412.4	96386.4
997	1	Q86U17	Q86U17	Serpin A11	SERPINA11	Homo sapiens	46.989	8	8	48575.9	43601.7	15391.5	50184.7	105431	62680.4	72221.9	64910.8	78596.8	80189.8	44615.7	82917.5
998	1	Q86UX2	Q86UX2	Inter-alpha-trypsin inhibitor heavy chain H5	ITIH5	Homo sapiens	104.578	8	8	233170	418890	142039	182318	279998	259539	354219	352578	276985	228834	297306	162909
999	1	Q8IUI8	Q8IUI8	Cytokine receptor-like factor 3	CRLF3	Homo sapiens	49.769	8	8	37642.2	20876.3	81314.7	33047.6	24843.2	27603.8	32725.7	42588.5	23338.7	46368.1	21926.4	29966
1000	1	Q8N163	Q8N163	Cell cycle and apoptosis regulator protein 2	CCAR2	Homo sapiens	102.905	8	8	18979.2	22652.8	16481.2	12584.9	0	20220.5	23967.8	26626.5	39838.8	15248.8	0	27200.7
1001	1	Q8NG06	Q8NG06	E3 ubiquitin-protein ligase TRIM58	TRIM58	Homo sapiens	54.766	8	8	15630.8	13552.6	16371.4	22570.5	0	23056.1	17696.5	23537.4	7347.59	24957.2	10077.4	18047
1002	1	Q8NG11	Q8NG11	Tetraspanin-14	TSPAN14	Homo sapiens	30.69	8	8	1738590	818070	1574720	2132310	900626	789832	850912	863337	1072800	1146710	859926	1680810
1003	1	Q8WVM8	Q8WVM8	Sec1 family domain-containing protein 1	SCFD1	Homo sapiens	72.381	8	8	27327.4	9928.73	28364.1	24677.5	14870.4	39233.4	31276.7	31196.8	35269.9	39914.5	18056	26646.1
1004	1	Q92499	Q92499	ATP-dependent RNA helicase DDX1	DDX1	Homo sapiens	82.434	8	8	75259.3	0	96464.4	97458.1	0	0	0	88689.5	72121.2	81613.9	40878.4	7156.7
1005	1	Q92625	Q92625	Ankyrin repeat and SAM domain-containing protein 1A	ANKS1A	Homo sapiens	123.11	8	8	66160.5	74492.3	92607.1	60348.3	0	46997.4	83489.3	58519.6	52709	69323.9	124105	69754.6
1006	1	Q92911	Q92911	Sodium/iodide cotransporter	SLC5A5	Homo sapiens	68.668	8	8	250902	121446	105557	319089	324469	89301.9	79134.7	103871	160394	165353	271791	143049
1007	1	Q92973	Q92973	Transportin-1	TNPO1	Homo sapiens	102.357	9	8	56762.6	35417.3	69217.2	64012.4	47855.8	64778.7	49667.4	50139.5	33052.4	52236.9	38365.7	45716
1008	1	Q93050	Q93050	V-type proton ATPase 116 kDa subunit a1	ATP6V0A1	Homo sapiens	96.415	8	8	63355.1	62899.7	74230.6	77464.1	59728.4	72977.7	42793.6	87126.8	42219	51396.9	34907.8	48006
1009	1	Q96AX2	Q96AX2	Ras-related protein Rab-37	RAB37	Homo sapiens	24.815	10	8	961664	162174	1205540	1187460	246848	458931	283312	380170	360613	353771	220095	627508
1010	1	Q96B97	Q96B97	SH3 domain-containing kinase-binding protein 1	SH3KBP1	Homo sapiens	73.126	8	8	43278.7	27068.7	38270.4	44881.8	37174	20726.9	33080.2	28367.6	26026.7	43255.5	35635.1	42263.8
1011	1	Q96CN7	Q96CN7	Isochorismatase domain-containing protein 1	ISOC1	Homo sapiens	32.237	8	8	57752	35091.4	142125	82712.9	33772.2	34941.7	45851.4	53957.7	35728.7	71150.4	43614	42415.4
1012	1	Q96CX2	Q96CX2	BTB/POZ domain-containing protein KCTD12	KCTD12	Homo sapiens	35.702	9	8	122205	295053	60941.2	144003	127835	77616.5	151063	154197	164422	190123	188527	144082
1013	1	Q96L08	Q96L08	Sushi domain-containing protein 3	SUSD3	Homo sapiens	27.12	8	8	504207	115525	518447	693503	149780	334631	171910	193551	296984	292938	97359.5	538548
1014	1	Q96PD5	Q96PD5	N-acetylmuramoyl-L-alanine amidase	PGLYRP2	Homo sapiens	62.217	8	8	351741	250515	208623	557884	1356010	961796	737394	357753	945554	263424	693169	649252
1015	1	Q96PY5	Q96PY5	Formin-like protein 2	FMNL2	Homo sapiens	123.322	8	8	20798.7	45220.8	16711	18175.4	17099.4	0	26555	22872.1	22548.3	28468.1	29455.8	24836.9
1016	1	Q99999	Q99999	Galactosylceramide sulfotransferase	GAL3ST1	Homo sapiens	48.765	8	8	63430.4	310276	703893	125067	123718	115403	109914	123750	136553	70321.3	76098	336072
1017	1	Q9BUL8	Q9BUL8	Programmed cell death protein 10	PDCD10	Homo sapiens	24.7	8	8	218873	244348	275823	203326	131821	126718	188280	205820	194634	234476	217951	229745
1018	1	Q9BX97	Q9BX97	Plasmalemma vesicle-associated protein	PLVAP	Homo sapiens	50.596	8	8	225258	272667	156827	315191	146886	90840.5	253544	232561	195093	449709	265821	147307
1019	1	Q9BXS5	Q9BXS5	AP-1 complex subunit mu-1	AP1M1	Homo sapiens	48.586	10	8	37172.5	23145.3	67979.2	44003.2	31949	32208.6	20053.6	36349.2	23022.6	28469.3	25155.7	31044.4
1020	1	Q9H251	Q9H251	Cadherin-23	CDH23	Homo sapiens	369.497	8	8	12868.6	8793.1	7234.42	10274.6	8331.45	10582.5	13658.8	17751.3	17820.7	14413	14430.8	8952.98
1021	1	Q9H425	Q9H425	Uncharacterized protein C1orf198	C1orf198	Homo sapiens	36.346	8	8	110057	52476.4	205592	104825	52079.1	59375.3	46108.4	81266.6	84324.6	109847	97355.9	105508
1022	1	Q9H4A3	Q9H4A3	Serine/threonine-protein kinase WNK1	WNK1	Homo sapiens	250.797	9	8	14095.5	9421.14	23438.6	13057.6	14459.7	42849.8	0	0	17746.2	11959.7	25241.5	11527.5
1023	1	Q9H4F8	Q9H4F8	SPARC-related modular calcium-binding protein 1	SMOC1	Homo sapiens	48.161	8	8	426436	716766	157560	246658	624723	453432	599116	789482	634172	668286	446530	659936
1024	1	Q9NUQ9	Q9NUQ9	CYFIP-related Rac1 interactor B	CYRIB	Homo sapiens	36.75	10	8	180927	217482	193940	183619	213986	157996	244547	204415	213150	189115	235342	242693
1025	1	Q9NX57	Q9NX57	Ras-related protein Rab-20	RAB20	Homo sapiens	26.276	8	8	435043	236359	595221	436736	227650	297049	393672	366250	268453	341492	215578	366438
1026	1	Q9NZQ3	Q9NZQ3	NCK-interacting protein with SH3 domain	NCKIPSD	Homo sapiens	78.961	8	8	37651.1	22705.6	51514.1	35195.4	24234.1	28181.8	17299.9	40463.6	33810	38485.4	19807.5	23501.4
1027	1	Q9UBQ7	Q9UBQ7	Glyoxylate reductase/hydroxypyruvate reductase	GRHPR	Homo sapiens	35.668	8	8	46304.9	51793.3	100679	50423.5	52779.1	68842.4	59040.8	61151.2	30471.1	80104.1	32462.5	29167.9
1028	1	Q9UIB8	Q9UIB8	SLAM family member 5	CD84	Homo sapiens	38.783	8	8	282445	130273	342223	299321	169247	166269	220882	174336	180415	238092	151682	215638
1029	1	Q9UL46	Q9UL46	Proteasome activator complex subunit 2	PSME2	Homo sapiens	27.399	8	8	100704	92770.5	131704	102768	92170	105283	95354	92024.4	57079.1	76802.1	106850	122587
1030	1	Q9UN37	Q9UN37	Vacuolar protein sorting-associated protein 4A	VPS4A	Homo sapiens	48.899	9	8	331481	180734	467080	247679	178058	221659	143506	151913	196454	190169	105489	168742
1031	1	Q9UPR0	Q9UPR0	Inactive phospholipase C-like protein 2	PLCL2	Homo sapiens	125.866	8	8	33454.6	39114.5	20677.3	38358.9	37284.9	0	43035.8	39091	34759	26983.2	49585.8	40183.4
1032	1	Q9Y230	Q9Y230	RuvB-like 2	RUVBL2	Homo sapiens	51.156	8	8	22119.3	37091.7	40189.5	33458.7	16967.6	32351.6	34257.5	36575.1	34236.9	26033.4	25637.5	27009.5
1033	1	Q9Y274	Q9Y274	Type 2 lactosamine alpha-2,3-sialyltransferase	ST3GAL6	Homo sapiens	38.214	8	8	174479	48169.4	181948	249204	75240.9	70878.3	68514.6	64680.9	77508.6	76840.7	34958.6	138657
1034	1	Q9Y2H0	Q9Y2H0	Disks large-associated protein 4	DLGAP4	Homo sapiens	108.012	8	8	32538.4	15522.3	52604.4	21514.9	15833.9	25024.8	19810.5	14739.9	22418.9	19520.4	16792	17814
1035	1	Q9Y315	Q9Y315	Deoxyribose-phosphate aldolase	DERA	Homo sapiens	35.231	8	8	23654.9	15490.4	35628	30812.2	14100.8	23522.5	15633.2	23757.1	20952.3	29271.1	13076.1	21049.8
1036	1	Q9Y3I0	Q9Y3I0	RNA-splicing ligase RtcB homolog	RTCB	Homo sapiens	55.209	8	8	32411.2	18085.4	38839.5	25392.2	12180.1	14852.2	29514.1	36064.7	11849.7	23267	18686.9	20825.2
1037	1	Q9Y3Q0	Q9Y3Q0	N-acetylated-alpha-linked acidic dipeptidase 2	NAALAD2	Homo sapiens	83.593	8	8	33530.7	35121.9	34231.9	35015.4	0	25425.1	28322	60247.7	37780	43894.4	37801.5	31839
1038	1	Q9Y5S1	Q9Y5S1	Transient receptor potential cation channel subfamily V member 2	TRPV2	Homo sapiens	85.981	8	8	45747.1	68674.9	62124.2	50797.1	52717.7	51820.2	57138.4	59746.5	55783.6	52358.2	70933.1	69169
1039	1	Q9Y5X3	Q9Y5X3	Sorting nexin-5	SNX5	Homo sapiens	46.817	9	8	1181130	1222060	1698010	1047560	772897	771345	1006730	1274210	931556	1059160	1052640	853775
1040	1	Q9Y678	Q9Y678	Coatomer subunit gamma-1	COPG1	Homo sapiens	97.719	9	8	49331.2	26755.5	69408.4	40559.6	22016.1	27139.8	27986.4	53015.5	19975.8	27894.6	26182.2	38700.7
1041	1	Q9Y6D5	Q9Y6D5	Brefeldin A-inhibited guanine nucleotide-exchange protein 2	ARFGEF2	Homo sapiens	202.043	11	8	18124.4	0	21758.4	0	0	0	0	0	0	0	0	0
1042	1	A1A5C7	A1A5C7	Solute carrier family 22 member 23	SLC22A23	Homo sapiens	73.75	7	7	36995.3	28011.6	49294.5	30400.4	25759.7	39563.1	32774.1	31442.3	23373.2	32861.2	19173.1	40051.8
1043	1	O15357	O15357	Phosphatidylinositol 3,4,5-trisphosphate 5-phosphatase 2	INPPL1	Homo sapiens	138.6	7	7	25187.1	13933.7	17345.2	13201.2	10728.5	19798.6	17628.6	17944	15707.5	42335.8	0	22320.7
1044	1	O15400	O15400	Syntaxin-7	STX7	Homo sapiens	29.815	7	7	758669	248813	1751790	909194	231997	279192	228083	225391	253803	349845	208158	470704
1045	1	O15438	O15438	ATP-binding cassette sub-family C member 3	ABCC3	Homo sapiens	169.344	7	7	17279	0	8637.07	0	0	8178.72	0	5103.45	0	0	6211.91	0
1046	1	O43149	O43149	Zinc finger ZZ-type and EF-hand domain-containing protein 1	ZZEF1	Homo sapiens	331.083	7	7	23424.1	25873.9	28226	25624.6	0	50686.4	0	0	0	20056.5	0	0
1047	1	O43252	O43252	Bifunctional 3'-phosphoadenosine 5'-phosphosulfate synthase 1	PAPSS1	Homo sapiens	70.832	7	7	9718.93	0	16551.3	12909.4	0	9622.75	5933.41	0	4132.51	9049.19	0	0
1048	1	O43396	O43396	Thioredoxin-like protein 1	TXNL1	Homo sapiens	32.251	7	7	70969.9	36587.6	133077	71693.6	34149.5	109386	56130.4	57370.4	59890.2	69652.9	47212.2	39684.4
1049	1	O43516	O43516	WAS/WASL-interacting protein family member 1	WIPF1	Homo sapiens	51.258	7	7	261081	168338	549523	290972	154232	151961	202301	208995	151767	299376	183683	270440
1050	1	O43747	O43747	AP-1 complex subunit gamma-1	AP1G1	Homo sapiens	91.353	7	7	64577.8	60911.8	79538.7	77818.1	87572.9	51662.9	0	64498.2	37936.9	54897.6	49520.7	36189.9
1051	1	O60268	O60268	Uncharacterized protein KIAA0513	KIAA0513	Homo sapiens	46.639	7	7	49717.8	13627	103569	58149.7	15299.4	33908.2	21059.8	33811.5	20175.2	21771.5	21292.4	40245.2
1052	1	O60271	O60271	C-Jun-amino-terminal kinase-interacting protein 4	SPAG9	Homo sapiens	146.207	8	7	24214.2	19979	21255.5	20773.5	50755.5	0	0	21551.5	0	13437.8	0	18291.8
1053	1	O60449	O60449	Lymphocyte antigen 75	LY75	Homo sapiens	198.315	7	7	28926.7	27487.6	31943.8	28405.5	0	21347.7	21622.3	37958.4	34091.8	27624.4	27207.3	0
1054	1	O60506	O60506	Heterogeneous nuclear ribonucleoprotein Q	SYNCRIP	Homo sapiens	69.605	8	7	28127.4	18758.2	50547.9	25529	11955.3	16372.7	16352.5	30175.2	17728.9	29261.8	17440.2	19188.4
1055	1	O75051	O75051	Plexin-A2	PLXNA2	Homo sapiens	211.106	7	7	14548.7	32064.7	7552.06	18225.9	14024.9	0	22653.9	19305.7	12195.7	21793.2	24936.4	13532.4
1056	1	O75340	O75340	Programmed cell death protein 6	PDCD6	Homo sapiens	21.87	7	7	702107	281468	649440	507656	388074	300712	326585	364484	274015	475587	248981	458924
1057	1	O75787	O75787	Renin receptor	ATP6AP2	Homo sapiens	39.008	7	7	53135.9	38108.4	27681.4	84896.3	101969	80103.3	94388.1	72890.6	76851.8	103088	78321	103312
1058	1	O76003	O76003	Glutaredoxin-3	GLRX3	Homo sapiens	37.432	7	7	82274.5	51882.8	114428	67617.4	28823.8	43357.9	46363.5	64438.5	40810	65664	47490.8	48386.7
1059	1	O95819	O95819	Mitogen-activated protein kinase kinase kinase kinase 4	MAP4K4	Homo sapiens	142.103	7	7	20579.6	16625.6	18545.9	36225.1	16791.4	13228.4	17037.8	22051.6	20789.4	19114.4	24742.2	32135.3
1060	1	P00390	P00390	Glutathione reductase, mitochondrial	GSR	Homo sapiens	56.257	7	7	150189	127047	238406	192326	114080	132660	162909	142852	88267.1	120775	136538	128424
1061	1	P00505	P00505	Aspartate aminotransferase, mitochondrial	GOT2	Homo sapiens	47.519	7	7	74210.8	92206.9	42722.6	64065	0	103949	210431	115980	35126.9	33017.9	89124.7	72556.9
1062	1	P00739	P00739	Haptoglobin-related protein	HPR	Homo sapiens	39.03	15	7	2967830	3114910	769125	5271210	9182410	15475100	6368050	6569940	4499020	4180770	13547800	8159050
1063	1	P00742	P00742	Coagulation factor X	F10	Homo sapiens	54.731	7	7	142062	112825	113907	100556	853116	377088	121017	149761	152913	139154	93623	127159
1064	1	P01834	P01834	Immunoglobulin kappa constant	IGKC	Homo sapiens	11.764	7	7	161160000	128844000	49629400	281620000	203369000	200606000	272090000	226269000	261866000	128148000	299637000	247843000
1065	1	P01854	P01854	Immunoglobulin heavy constant epsilon	IGHE	Homo sapiens	47.017	7	7	49792.4	12002.4	5632.68	6118.67	51608.3	47836.2	35404.7	28625.3	166379	33355.5	1615440	177553
1066	1	P01920	P01920	HLA class II histocompatibility antigen, DQ beta 1 chain	HLA-DQB1	Homo sapiens	29.991	7	7	123793	97542.7	131336	134658	45938.5	71707.9	93397.8	92241.3	184971	86020.2	118526	131560
1067	1	P02652	P02652	Apolipoprotein A-II	APOA2	Homo sapiens	11.173	7	7	6424950	9810640	7200900	8452260	8151320	4567680	9057980	7537940	7809280	8125160	4948410	6086290
1068	1	P04899	P04899	Guanine nucleotide-binding protein G(i) subunit alpha-2	GNAI2	Homo sapiens	40.452	14	7	5390960	5329430	6107920	4472460	3709870	3634480	5012620	4983590	4252770	4608090	4245720	5313170
1069	1	P04920	P04920	Anion exchange protein 2	SLC4A2	Homo sapiens	137.012	8	7	41210.7	46208.6	33384.6	36682.1	32006.1	32538.9	41762.9	46589.4	41093.3	38631.4	37300.8	33654.4
1070	1	P06850	P06850	Corticoliberin	CRH	Homo sapiens	21.422	7	7	80925.7	168523	24000.9	147421	180427	65316.2	56025.9	110972	174357	12785.1	145554	38335.9
1071	1	P07203	P07203	Glutathione peroxidase 1	GPX1	Homo sapiens	22.061	7	7	134522	75044.9	228209	141234	70478	117648	106307	131182	97823.2	147630	72371.2	91614.5
1072	1	P08582	P08582	Melanotransferrin	MELTF	Homo sapiens	80.215	7	7	27244.3	29892.5	37122.9	34294.6	46126.3	8978.74	16279	13355.8	28662	27208.2	28644	26294.2
1073	1	P08709	P08709	Coagulation factor VII	F7	Homo sapiens	51.594	7	7	36933.2	40617.8	10862.5	16435.2	72201.8	77637.7	21984.9	16184.4	19382.1	28101.1	38172.2	16996.5
1074	1	P08913	P08913	Alpha-2A adrenergic receptor	ADRA2A	Homo sapiens	50.647	7	7	71974.7	14077.1	69904.9	69628.1	37718.8	39117.8	67032.9	52949.3	61811.6	85345.7	28243.1	63117.6
1075	1	P09693	P09693	T-cell surface glycoprotein CD3 gamma chain	CD3G	Homo sapiens	20.468	7	7	98337.5	71310.8	61137.9	79696	49926.4	49313.2	81211.6	50139.6	68406	62488.8	75031.8	105197
1076	1	P0C7P3	P0C7P3	Protein SLFN14	SLFN14	Homo sapiens	103.906	7	7	21040.7	0	53626.6	20163.7	17748.3	13894.7	0	19531.8	11495.9	20140	0	12512.4
1077	2	P0DMV8;P0DMV9	P0DMV8	Heat shock 70 kDa protein 1A	HSPA1A	Homo sapiens	70.056	15	7	450535	422362	549254	520315	311376	354354	409512	393602	405103	504240	323240	351730
1078	1	P10915	P10915	Hyaluronan and proteoglycan link protein 1	HAPLN1	Homo sapiens	40.166	7	7	95284.9	76895.6	67087.6	134759	121201	0	63970.4	92245.3	268285	24625.1	108871	11456.1
1079	1	P13716	P13716	Delta-aminolevulinic acid dehydratase	ALAD	Homo sapiens	36.294	7	7	98871.1	62822.7	304518	175594	55449.7	72801.3	99179.1	85134.2	55541.3	143906	48491.1	64883
1080	1	P13798	P13798	Acylamino-acid-releasing enzyme	APEH	Homo sapiens	81.229	7	7	84541.7	0	141727	90737.1	116251	113602	91022.6	88691.4	101044	144115	98502.6	69935.1
1081	1	P13861	P13861	cAMP-dependent protein kinase type II-alpha regulatory subunit	PRKAR2A	Homo sapiens	45.52	7	7	24390.9	25175.8	29547.4	23606.3	28376.5	20413.8	25521.6	23107.3	15505.5	30413	24952.1	26857.7
1082	1	P14317	P14317	Hematopoietic lineage cell-specific protein	HCLS1	Homo sapiens	54.014	7	7	45646.8	41731.8	60232.8	55589.9	51636	31052.6	69184.8	66858.1	47613.3	45600.2	64351.8	56663
1083	1	P14324	P14324	Farnesyl pyrophosphate synthase	FDPS	Homo sapiens	48.275	7	7	100360	100501	201872	140779	62887.1	53903.3	95676.2	111167	68391.6	156942	66171.6	74134.1
1084	1	P16070	P16070	CD44 antigen	CD44	Homo sapiens	81.539	7	7	220724	219908	176489	183747	176561	211566	227993	215310	193267	194569	243698	260327
1085	1	P16615	P16615	Sarcoplasmic/endoplasmic reticulum calcium ATPase 2	ATP2A2	Homo sapiens	114.757	15	7	84854	64457.8	116643	57798.5	54247.7	43461.1	68936.8	92601.6	85527.4	62206	53203.8	66714.8
1086	1	P16671	P16671	Platelet glycoprotein 4	CD36	Homo sapiens	53.054	7	7	751363	1385010	1187480	1451810	745740	386308	1283980	918901	896159	1385760	1054740	911312
1087	1	P17600	P17600	Synapsin-1	SYN1	Homo sapiens	74.112	7	7	59529.7	78908.6	19838.9	33076.8	26619.2	42550.8	17842.3	57948.5	20869.6	27974.3	7932.77	27829.3
1088	1	P17936	P17936	Insulin-like growth factor-binding protein 3	IGFBP3	Homo sapiens	31.673	7	7	4446130	7541940	1857960	3941810	15890600	8551510	8116150	7909550	7190900	5031770	7452700	6808210
1089	1	P19474	P19474	E3 ubiquitin-protein ligase TRIM21	TRIM21	Homo sapiens	54.171	7	7	22566	17874.8	48037.8	17465.4	25148.5	0	17864.3	28272.1	14781	15706.6	20476.2	19997.4
1090	1	P21854	P21854	B-cell differentiation antigen CD72	CD72	Homo sapiens	40.221	7	7	173660	70974.4	98583.2	400501	230703	61630.8	85344.8	127482	217565	71986.9	300096	471016
1091	1	P22061	P22061	Protein-L-isoaspartate(D-aspartate) O-methyltransferase	PCMT1	Homo sapiens	24.635	7	7	65528.3	51319.1	132852	85089.1	36515.6	160003	46676.2	75206	69976.6	63487.8	39746.3	52363.8
1092	1	P22234	P22234	Multifunctional protein ADE2	PAICS	Homo sapiens	47.077	7	7	44132	46462.4	109638	64291.2	53973.7	293623	52902.5	58500	44442.8	70853.8	45508.9	41235.2
1093	1	P23141	P23141	Liver carboxylesterase 1	CES1	Homo sapiens	62.523	8	7	0	0	39702.6	166031	64911.5	90322.3	164995	209514	0	39684.5	85580.9	48526.9
1094	1	P23396	P23396	40S ribosomal protein S3	RPS3	Homo sapiens	26.684	7	7	117529	148628	125631	150795	135746	149643	213118	179766	160083	133675	128692	159443
1095	1	P24298	P24298	Alanine aminotransferase 1	GPT	Homo sapiens	54.636	8	7	38339	30971.4	25000.8	20837.4	29730.2	27121.3	61701.6	35659.9	21258	112302	15471.4	47704.3
1096	1	P24723	P24723	Protein kinase C eta type	PRKCH	Homo sapiens	77.831	7	7	711316	1616210	334240	825631	610218	757780	749206	920008	791995	622447	1227890	947514
1097	1	P25686	P25686	DnaJ homolog subfamily B member 2	DNAJB2	Homo sapiens	35.581	8	7	120578	85766.8	224388	142068	77358.3	331148	75646.4	86989.9	137445	117150	72078.5	82954.2
1098	1	P27348	P27348	14-3-3 protein theta	YWHAQ	Homo sapiens	27.761	7	7	283309	224578	487243	235192	150552	215816	252044	276029	196831	235148	226801	268137
1099	1	P27361	P27361	Mitogen-activated protein kinase 3	MAPK3	Homo sapiens	43.134	7	7	63596.4	142899	62123.4	55844.9	72512.1	41763.7	57632.6	63718.9	71223	83097.6	72183.1	60760.2
1100	1	P28066	P28066	Proteasome subunit alpha type-5	PSMA5	Homo sapiens	26.412	7	7	219178	151245	325376	206419	207719	413385	206661	157979	177401	221115	138543	126579
1101	1	P28482	P28482	Mitogen-activated protein kinase 1	MAPK1	Homo sapiens	41.39	8	7	202764	279987	287496	233737	136439	166436	230782	256015	176991	218477	182791	204837
1102	1	P29508	P29508	Serpin B3	SERPINB3	Homo sapiens	44.564	12	7	22932.1	23273.2	31141.7	66831.7	97462.9	39255.3	136388	59468.6	46489.7	267512	23117.2	40972.2
1103	1	P29728	P29728	2'-5'-oligoadenylate synthase 2	OAS2	Homo sapiens	82.431	7	7	81380	112487	100514	58104.3	52269	25805.2	78572.4	88196	110223	69949.7	83620.5	94523.4
1104	1	P29965	P29965	CD40 ligand	CD40LG	Homo sapiens	29.273	7	7	51381.5	13533.9	75084.8	91703.9	0	32045.9	23296.1	20665.8	12428.4	21924.5	13324.7	60476.4
1105	1	P30154	P30154	Serine/threonine-protein phosphatase 2A 65 kDa regulatory subunit A beta isoform	PPP2R1B	Homo sapiens	66.213	7	7	0	0	0	0	0	102672	0	0	17739.3	71888.4	0	0
1106	1	P30530	P30530	Tyrosine-protein kinase receptor UFO	AXL	Homo sapiens	98.337	8	7	44470.3	52607	33510.1	28945.7	50803.9	50658.2	52603.6	47226.3	33652.3	33570.7	41443.1	40442.5
1107	1	P31146	P31146	Coronin-1A	CORO1A	Homo sapiens	51.029	7	7	306508	275486	786538	338956	203148	246501	344121	428202	283751	324870	381309	428409
1108	1	P31323	P31323	cAMP-dependent protein kinase type II-beta regulatory subunit	PRKAR2B	Homo sapiens	46.304	9	7	84336.2	56113.8	204035	97038.3	57572.9	84421.4	54860	70155.3	52161.7	98576.9	55313.9	90509.5
1109	1	P34913	P34913	Bifunctional epoxide hydrolase 2	EPHX2	Homo sapiens	62.616	7	7	20142.1	10724.7	51597	20055.5	16211.6	0	26711.4	14500.1	0	16251.2	20718.9	11000.6
1110	1	P34947	P34947	G protein-coupled receptor kinase 5	GRK5	Homo sapiens	67.787	7	7	43969	48098	46769.1	43952	35295.1	49245.2	58246.1	36369.9	42559.4	51522.1	50537.4	40622.1
1111	1	P35240	P35240	Merlin	NF2	Homo sapiens	69.692	7	7	59302.3	73335.1	36344.2	64019.8	43926.9	66500.8	48311.5	47283.3	72339.1	58088.4	70263.3	75125.8
1112	1	P35580	P35580	Myosin-10	MYH10	Homo sapiens	229.002	8	7	11922.3	20059.6	16234.1	14172.6	12313	0	15725.7	18616.8	0	12664.1	5311.45	13113.3
1113	1	P36543	P36543	V-type proton ATPase subunit E 1	ATP6V1E1	Homo sapiens	26.145	9	7	131534	136199	186873	117060	92674	107485	95110.7	121284	73270.6	115223	71084.8	93847.6
1114	1	P36578	P36578	60S ribosomal protein L4	RPL4	Homo sapiens	47.696	7	7	102220	118805	105218	90025.2	64526	132672	205074	142730	189231	98927.5	81811.2	116958
1115	1	P36959	P36959	GMP reductase 1	GMPR	Homo sapiens	37.419	7	7	56390.3	29593.2	139545	66014.8	29537.5	99226.8	49545.1	48542.6	31262.5	49251.2	25336.7	33983.1
1116	1	P40227	P40227	T-complex protein 1 subunit zeta	CCT6A	Homo sapiens	58.024	10	7	1971390	1587980	3562090	1987070	894662	2263310	1346770	1746450	2256230	2674930	1083440	1249000
1117	1	P42357	P42357	Histidine ammonia-lyase	HAL	Homo sapiens	72.699	7	7	0	0	6654.39	7935	59973	0	18005.9	13737.9	0	80121.6	0	0
1118	1	P46379	P46379	Large proline-rich protein BAG6	BAG6	Homo sapiens	119.41	7	7	14439.1	13807.2	28278.4	15168.3	8088.95	18218.2	0	23526.2	0	17079.9	0	6161.8
1119	1	P46777	P46777	60S ribosomal protein L5	RPL5	Homo sapiens	34.361	7	7	36184.7	38868	81585.1	40770	14835.2	74967.1	77548.7	56568.4	70101.1	47970.8	44830.5	71242.2
1120	1	P48357	P48357	Leptin receptor	LEPR	Homo sapiens	132.495	7	7	30591	52315.4	20789.5	28187.4	30526.9	30321.4	0	29852.7	33131.7	42573.2	43881.1	42609.1
1121	1	P49257	P49257	Protein ERGIC-53	LMAN1	Homo sapiens	57.547	7	7	51390	97612	37480.7	90698.4	486845	271281	99381.4	158587	149527	80092.8	79194.6	98608
1122	1	P49407	P49407	Beta-arrestin-1	ARRB1	Homo sapiens	47.065	7	7	81880	120531	149362	94743.4	56357.5	35183.1	80610.5	90869.4	58076.6	90212.9	64754.7	78220.5
1123	1	P49589	P49589	Cysteine--tRNA ligase, cytoplasmic	CARS1	Homo sapiens	85.474	7	7	16514.9	0	22191.3	14336.7	0	0	0	0	0	14479.8	7190.65	0
1124	1	P49721	P49721	Proteasome subunit beta type-2	PSMB2	Homo sapiens	22.835	7	7	79026.3	44477.1	151623	86495.4	78984.8	29267.7	74798.3	65766	46655	98006	51693.9	53712.1
1125	1	P49758	P49758	Regulator of G-protein signaling 6	RGS6	Homo sapiens	54.424	9	7	90202.8	50141.9	120065	85291.1	68414.1	51901.4	89102.5	84598.5	79138.2	87422.1	63948.1	80175.6
1126	1	P51570	P51570	Galactokinase	GALK1	Homo sapiens	42.273	7	7	52736.4	66172.5	78870.6	60353.1	59425.2	150067	64739.1	79818.4	80072.5	76149.1	58040.8	65127.5
1127	1	P52333	P52333	Tyrosine-protein kinase JAK3	JAK3	Homo sapiens	125.099	7	7	12519.3	0	18109.9	13255.8	0	9535.58	8034.14	13436.8	0	10035.7	9774.84	0
1128	1	P54709	P54709	Sodium/potassium-transporting ATPase subunit beta-3	ATP1B3	Homo sapiens	31.514	7	7	132444	228783	104470	122071	100311	104031	143633	125244	135546	116385	167801	135813
1129	1	P54727	P54727	UV excision repair protein RAD23 homolog B	RAD23B	Homo sapiens	43.172	8	7	112562	77829.4	216793	116456	52839.9	87861.3	84858.6	101417	79337.4	95979.4	70627.2	89624.6
1130	1	P54760	P54760	Ephrin type-B receptor 4	EPHB4	Homo sapiens	108.274	9	7	80328.7	137337	38093.3	72797.3	51198.1	35505.3	72642.4	75573.7	95869.7	84743.1	89256.7	64464.7
1131	1	P55209	P55209	Nucleosome assembly protein 1-like 1	NAP1L1	Homo sapiens	45.374	7	7	201903	61708.8	357284	226631	143756	217298	128461	210875	78526.1	195284	116697	101502
1132	1	P61981	P61981	14-3-3 protein gamma	YWHAG	Homo sapiens	28.302	7	7	1004120	880908	2385080	1227250	540123	779092	987415	1144340	821458	996267	734709	873200
1133	1	P62424	P62424	60S ribosomal protein L7a	RPL7A	Homo sapiens	29.994	7	7	83606.3	124204	163100	95700.7	64256.6	151832	216345	143910	206491	123252	98491.1	149933
1134	1	P62937	P62937	Peptidyl-prolyl cis-trans isomerase A	PPIA	Homo sapiens	18.013	8	7	3386250	2622530	5574360	2799690	1903170	2134710	2999050	3339730	2828420	3398960	2365430	2998760
1135	1	P62993	P62993	Growth factor receptor-bound protein 2	GRB2	Homo sapiens	25.205	7	7	668915	401466	712241	759454	504219	495158	509532	486528	622105	608850	539867	836282
1136	1	P69905	P69905	Hemoglobin subunit alpha	HBA2	Homo sapiens	15.257	7	7	2048320	2405100	2777080	2208510	2205560	18261200	2182920	25551600	4799730	1897150	2176820	1195430
1137	1	P78310	P78310	Coxsackievirus and adenovirus receptor	CXADR	Homo sapiens	40.032	7	7	60623.4	80484.1	76231.2	81119.9	74008.6	87676.4	85633.8	95731.6	85400.2	95301.9	66258.8	82453.9
1138	1	P78536	P78536	Disintegrin and metalloproteinase domain-containing protein 17	ADAM17	Homo sapiens	93.022	7	7	84040.7	82926.5	75611.7	72980.3	67021.8	60182.7	84261.2	80159.7	54546.7	85054.7	94656.1	78078.8
1139	1	P98095	P98095	Fibulin-2	FBLN2	Homo sapiens	126.574	7	7	42960.6	66404.8	18408.8	66204.2	115097	99884.7	50591.8	62583.3	73494.8	51733.7	61717.2	102114
1140	1	Q00688	Q00688	Peptidyl-prolyl cis-trans isomerase FKBP3	FKBP3	Homo sapiens	25.175	7	7	104511	74069.6	162862	146181	55934.8	78716.1	88254.9	92588.5	93399.3	100809	63403.3	87749.6
1141	1	Q02809	Q02809	Procollagen-lysine,2-oxoglutarate 5-dioxygenase 1	PLOD1	Homo sapiens	83.553	7	7	28202.2	23234.9	12316.9	58036.1	31290.4	33283.5	18821.6	19270.3	29443.7	22035.7	24306	34041.1
1142	1	Q08257	Q08257	Quinone oxidoreductase	CRYZ	Homo sapiens	35.205	7	7	18937.8	20614	34969.4	19394.8	12888.2	7513.49	24025.2	13933	0	27408.1	16668.1	18453.1
1143	1	Q13131	Q13131	5'-AMP-activated protein kinase catalytic subunit alpha-1	PRKAA1	Homo sapiens	64.009	8	7	55495.6	44530.3	95868.8	68558	46173.5	39494	46886.1	45863.4	37529.6	43173.6	40180.7	50919.6
1144	1	Q13444	Q13444	Disintegrin and metalloproteinase domain-containing protein 15	ADAM15	Homo sapiens	92.961	7	7	97357.8	180549	55175.4	99058.9	53304.6	48357.9	98633.2	96617.7	97230.8	119867	112462	82402.2
1145	1	Q13510	Q13510	Acid ceramidase	ASAH1	Homo sapiens	44.662	7	7	35499.5	46140.1	51333.9	127763	71340.4	72235.5	98640.2	56566.3	57646.3	121431	33941.9	51389.5
1146	1	Q13619	Q13619	Cullin-4A	CUL4A	Homo sapiens	87.68	12	7	25417.8	0	40360.5	25651.1	12475.3	42943.8	15455.1	18311.7	20320.4	35336.9	17131.2	15366.4
1147	1	Q13636	Q13636	Ras-related protein Rab-31	RAB31	Homo sapiens	21.57	7	7	28552.9	19158.3	44892.9	47890.7	25532.2	24545.2	15137.6	19749.8	22509.2	31618.5	22346.5	31587.1
1148	1	Q13740	Q13740	CD166 antigen	ALCAM	Homo sapiens	65.102	7	7	33957.5	37263	39505	37972.9	34307.8	27238.1	39852.5	34289.5	40493.5	37399.1	41299.4	37424.2
1149	1	Q13790	Q13790	Apolipoprotein F	APOF	Homo sapiens	35.399	7	7	193573	231782	96285.4	120160	337184	133204	203238	130972	188775	253890	138471	148665
1150	1	Q14012	Q14012	Calcium/calmodulin-dependent protein kinase type 1	CAMK1	Homo sapiens	41.337	9	7	45897	23472.9	98918.2	39738.8	25642.2	15676.7	30555.8	42957.4	15713	35483.9	21653	31212.1
1151	1	Q14195	Q14195	Dihydropyrimidinase-related protein 3	DPYSL3	Homo sapiens	61.962	7	7	12597.6	67037.1	7702.85	20014	14152.9	0	15274.3	21213.7	24807	19879.5	43384.5	23416.8
1152	1	Q14258	Q14258	E3 ubiquitin/ISG15 ligase TRIM25	TRIM25	Homo sapiens	70.975	7	7	348325	70125.1	106293	103456	116929	54528.5	0	336129	174900	98385.1	116208	58260.3
1153	1	Q14738	Q14738	Serine/threonine-protein phosphatase 2A 56 kDa regulatory subunit delta isoform	PPP2R5D	Homo sapiens	69.993	8	7	13932.9	10606.3	31589.6	14335.4	14113	19558.1	17597.4	15890	0	14875.8	16276.5	12803
1154	1	Q15042	Q15042	Rab3 GTPase-activating protein catalytic subunit	RAB3GAP1	Homo sapiens	110.526	7	7	6408.79	0	20405.3	17717.2	0	0	13245	0	0	12183.5	0	7021.92
1155	1	Q15166	Q15166	Serum paraoxonase/lactonase 3	PON3	Homo sapiens	39.608	7	7	1544040	741275	691408	738138	3075150	1165040	1145200	844587	1039390	1721980	1283990	783712
1156	1	Q15208	Q15208	Serine/threonine-protein kinase 38	STK38	Homo sapiens	54.19	7	7	62347.9	42366.3	61595.8	52090.6	29110.6	48050.3	35342.5	55204.3	50903.6	45863.2	38576.8	48603.5
1157	1	Q15257	Q15257	Serine/threonine-protein phosphatase 2A activator	PTPA	Homo sapiens	40.667	7	7	94161.4	77810.9	130461	89499.9	49302.6	54976	67085.3	72085.4	57987.2	79730.3	85169.8	67217.5
1158	1	Q15286	Q15286	Ras-related protein Rab-35	RAB35	Homo sapiens	23.024	7	7	912231	1097740	989812	1034660	687001	651315	834765	811000	856562	914908	1137340	1238710
1159	1	Q16204	Q16204	Coiled-coil domain-containing protein 6	CCDC6	Homo sapiens	53.291	7	7	51775.9	36844.3	61134.3	55371.1	0	0	0	50687.1	0	51829	46124.4	0
1160	1	Q1KMD3	Q1KMD3	Heterogeneous nuclear ribonucleoprotein U-like protein 2	HNRNPUL2	Homo sapiens	85.105	7	7	29519	14221.6	26942	31811	0	27376.4	14169.7	12523.7	20741.5	12401.7	16293.5	22128.9
1161	1	Q4KMP7	Q4KMP7	TBC1 domain family member 10B	TBC1D10B	Homo sapiens	87.2	7	7	67146.7	67786.2	54380.3	61564.9	40522.7	52864.8	84518.2	79478.6	76312.7	67170.4	50019.1	62603.4
1162	1	Q5H9R7	Q5H9R7	Serine/threonine-protein phosphatase 6 regulatory subunit 3	PPP6R3	Homo sapiens	97.671	7	7	64638.7	41010.4	80828.1	54195.7	0	0	52436.5	0	28724.5	74726	0	40298.3
1163	1	Q5TDH0	Q5TDH0	Protein DDI1 homolog 2	DDI2	Homo sapiens	44.522	7	7	21004.1	13737.5	39169	26880.1	38769.4	321293	26302.5	45603.8	70762.1	36507.5	0	28212.7
1164	1	Q5VW32	Q5VW32	BRO1 domain-containing protein BROX	BROX	Homo sapiens	46.476	7	7	55068.1	45892.7	97974.5	120774	79372.8	94648.2	64831	59719.8	76309.5	83351.9	80150	86254.6
1165	1	Q5VWZ2	Q5VWZ2	Lysophospholipase-like protein 1	LYPLAL1	Homo sapiens	26.316	7	7	57287.4	50601.7	82167.5	68476.9	60747.8	49858.1	73309	64510.7	63552	76474.2	53284.6	57490.3
1166	1	Q68EM7	Q68EM7	Rho GTPase-activating protein 17	ARHGAP17	Homo sapiens	95.437	8	7	52832.9	57588.6	80311.8	54654.3	38333.1	32261.3	54016.7	59366.7	41394.1	59792.4	50381.3	49392.5
1167	1	Q6E0U4	Q6E0U4	Dermokine	DMKN	Homo sapiens	47.082	7	7	72631.1	147597	25283.9	94589.6	140685	171236	131991	135846	118511	84660.1	89256.8	120039
1168	1	Q6P3W7	Q6P3W7	SCY1-like protein 2	SCYL2	Homo sapiens	103.711	7	7	60108.8	38238.6	96719.5	49877.7	38971.3	47260.3	55934	57698.7	50512.4	44705.2	41997.8	53542.8
1169	1	Q76M96	Q76M96	Coiled-coil domain-containing protein 80	CCDC80	Homo sapiens	108.177	7	7	36716.4	16151.1	14033.7	27664	53895	38522.1	32983.3	0	29790.9	0	44168.5	39870.4
1170	1	Q7L1Q6	Q7L1Q6	Basic leucine zipper and W2 domain-containing protein 1	BZW1	Homo sapiens	48.044	7	7	65224.4	62735.7	102146	70941.8	41041	35011.8	46042.1	66096.9	38931.9	66879.3	48436.4	54198.2
1171	1	Q7Z478	Q7Z478	ATP-dependent RNA helicase DHX29	DHX29	Homo sapiens	155.239	7	7	6195.56	0	12119	8334.17	0	13034.8	0	6998.73	7535.67	4381.24	0	0
1172	1	Q7Z5R6	Q7Z5R6	Amyloid beta A4 precursor protein-binding family B member 1-interacting protein	APBB1IP	Homo sapiens	73.18	7	7	44533.3	67878	26426.4	34531.9	36453.6	32751.2	50753.1	40252.9	39590.7	33368.1	64429.5	58895.5
1173	1	Q7Z6I6	Q7Z6I6	Rho GTPase-activating protein 30	ARHGAP30	Homo sapiens	118.585	8	7	56108.4	59996.5	40738.2	58460.3	48408.7	54773.3	68777.5	53402.9	60634.3	55382.6	72681	66791.5
1174	1	Q86YL5	Q86YL5	Testis development-related protein	TDRP	Homo sapiens	20.403	7	7	30293.3	25807.1	110009	52233.7	19342.7	24669.4	39506.7	35935.6	32334.2	69456.5	25841.1	25611.8
1175	1	Q8IWU5	Q8IWU5	Extracellular sulfatase Sulf-2	SULF2	Homo sapiens	100.456	7	7	76436.1	64114.2	35768.6	52677.7	38931.4	82070.1	127371	107550	99743.4	92518.8	62150.1	158523
1176	1	Q8N5I2	Q8N5I2	Arrestin domain-containing protein 1	ARRDC1	Homo sapiens	45.982	7	7	1242300	1048010	918400	2407900	1603570	761968	856878	966301	1318400	1305670	1366490	2118090
1177	1	Q8NB49	Q8NB49	Phospholipid-transporting ATPase IG	ATP11C	Homo sapiens	129.48	7	7	155904	143062	187406	194985	265585	249603	264837	156286	95907.8	152675	130803	235941
1178	1	Q8ND76	Q8ND76	Cyclin-Y	CCNY	Homo sapiens	39.336	8	7	161893	142844	205288	156558	105885	126114	144042	146896	137151	149387	170800	178110
1179	1	Q8NET6	Q8NET6	Carbohydrate sulfotransferase 13	CHST13	Homo sapiens	38.92	7	7	83337.5	110383	66947.1	72347.4	135279	70788.3	204345	214964	158032	108260	156084	110948
1180	1	Q92538	Q92538	Golgi-specific brefeldin A-resistance guanine nucleotide exchange factor 1	GBF1	Homo sapiens	206.45	7	7	46696.9	0	24339.5	10269	0	12036.4	0	197548	0	21183.6	0	0
1181	1	Q92597	Q92597	Protein NDRG1	NDRG1	Homo sapiens	42.836	7	7	578047	1049480	342938	585471	473579	430719	654626	642621	647380	692342	1020280	804814
1182	1	Q92626	Q92626	Peroxidasin homolog	PXDN	Homo sapiens	165.278	7	7	7354.58	29137.9	14152.5	7976.1	17929.5	12392.8	11410.7	0	20593.7	11585.5	12817.7	25611.2
1183	1	Q92692	Q92692	Nectin-2	NECTIN2	Homo sapiens	57.743	7	7	84537.5	73106.3	89666.1	83965.4	43305	53475.7	71872.7	46258	73350.4	84694.3	84336.8	80217.2
1184	1	Q92696	Q92696	Geranylgeranyl transferase type-2 subunit alpha	RABGGTA	Homo sapiens	65.075	7	7	27007.7	23926.6	39871	21744.5	0	26622.1	30748.1	26314.6	11337.7	33556.8	0	12109.3
1185	1	Q92905	Q92905	COP9 signalosome complex subunit 5	COPS5	Homo sapiens	37.579	7	7	22449.6	12426.2	39995.3	22622.8	0	14450.6	13857.8	18166.3	9384.19	21581.8	15039.4	14968.7
1186	1	Q92974	Q92974	Rho guanine nucleotide exchange factor 2	ARHGEF2	Homo sapiens	111.544	7	7	5313.94	25530.8	21445.5	13135.3	16218.9	7086.72	11198	15636.1	6846.3	14006.3	9240.69	14347.2
1187	1	Q96AP7	Q96AP7	Endothelial cell-selective adhesion molecule	ESAM	Homo sapiens	41.176	7	7	507483	221769	521084	515873	137398	268471	213326	215305	222128	254349	159877	293468
1188	1	Q96CV9	Q96CV9	Optineurin	OPTN	Homo sapiens	65.922	7	7	23709.8	0	42613.8	21130.4	0	8942.76	0	19631.7	0	30512.4	17690.3	0
1189	1	Q96F15	Q96F15	GTPase IMAP family member 5	GIMAP5	Homo sapiens	34.847	7	7	139852	274061	80097.9	112032	118410	94814.4	112100	138278	156441	132798	196353	189500
1190	1	Q96IJ6	Q96IJ6	Mannose-1-phosphate guanyltransferase alpha	GMPPA	Homo sapiens	46.29	7	7	31016.6	29457.5	52532.4	35138.4	18734.9	122316	39780.2	34747.4	61349.2	33644.3	24222.2	26811.2
1191	1	Q99683	Q99683	Mitogen-activated protein kinase kinase kinase 5	MAP3K5	Homo sapiens	154.537	8	7	0	0	10234.9	7838.81	0	0	14809.6	0	0	0	0	3722.94
1192	1	Q99798	Q99798	Aconitate hydratase, mitochondrial	ACO2	Homo sapiens	85.426	7	7	32161.4	45300.4	15767.1	29832.5	29291.8	30872	40383.9	40508	26747.4	24045.7	21624.1	33351.7
1193	1	Q99828	Q99828	Calcium and integrin-binding protein 1	CIB1	Homo sapiens	21.702	7	7	52616.4	51126.2	103419	66499.4	34693.3	48781.3	48064	54841.9	51476.5	44799	55464.6	72669.2
1194	1	Q99829	Q99829	Copine-1	CPNE1	Homo sapiens	59.059	7	7	96496.6	51695.8	110673	80449.8	82450.5	196619	76780.2	120854	124870	97259.3	90274.3	120714
1195	1	Q99959	Q99959	Plakophilin-2	PKP2	Homo sapiens	97.419	7	7	22732.5	15219.9	25014.7	34794	23543.3	0	38141.8	29245.7	25085.3	33428.9	26698.1	29577.9
1196	1	Q9BRK5	Q9BRK5	45 kDa calcium-binding protein	SDF4	Homo sapiens	41.808	7	7	26544	37487.7	16800.3	40925.7	72820.2	71032.5	21202.2	62303.7	20172.2	0	17912	27189.7
1197	1	Q9BTW9	Q9BTW9	Tubulin-specific chaperone D	TBCD	Homo sapiens	132.601	7	7	16838.7	24015.6	27160	23030.2	0	0	11586.7	32777.1	0	20955	31573.1	21601.9
1198	1	Q9BV20	Q9BV20	Methylthioribose-1-phosphate isomerase	MRI1	Homo sapiens	39.147	7	7	35108.7	23369.8	41624	25970.2	22709.4	199322	18110.6	0	30099.2	45436.9	21492	25777
1199	1	Q9BW04	Q9BW04	Specifically androgen-regulated gene protein	SARG	Homo sapiens	63.963	7	7	341830	0	593795	479868	0	0	431915	442642	280626	330298	0	417554
1200	1	Q9BX67	Q9BX67	Junctional adhesion molecule C	JAM3	Homo sapiens	35.021	7	7	1469610	868836	3775620	1806580	793603	1165830	931060	1038550	1149850	1591050	662454	1220020
1201	1	Q9BXN1	Q9BXN1	Asporin	ASPN	Homo sapiens	43.419	7	7	51649.5	60341.9	27883.3	70991.9	59180.5	87495.7	32031.7	34018.5	69444.8	28620	80482.1	46953.2
1202	1	Q9BY43	Q9BY43	Charged multivesicular body protein 4a	CHMP4A	Homo sapiens	25.097	7	7	65862.5	42527.2	82826.1	62256.6	35626.9	21730.2	46555.5	47821	46007.5	47039	43329.9	55411.4
1203	1	Q9BY44	Q9BY44	Eukaryotic translation initiation factor 2A	EIF2A	Homo sapiens	64.99	7	7	13722.6	6649.42	19571.2	12669.1	0	0	18718.3	16947.8	9048.94	23658.1	18229.2	10056
1204	1	Q9BZQ8	Q9BZQ8	Protein Niban 1	NIBAN1	Homo sapiens	103.136	7	7	47157.3	61583.3	70100.7	46578.5	40093.3	18634	39359.7	28462.4	24924.5	36937.8	57715	46090.2
1205	1	Q9H0E2	Q9H0E2	Toll-interacting protein	TOLLIP	Homo sapiens	30.283	7	7	253250	82970.5	130115	510315	131402	171215	120644	128022	213842	138412	118286	157530
1206	1	Q9H0X4	Q9H0X4	Protein FAM234A	FAM234A	Homo sapiens	59.661	7	7	35751.7	36567.4	44317.6	29807	31759	24939.3	63293.8	32208.3	35787.9	34092.6	37805.2	36472.8
1207	1	Q9H4G0	Q9H4G0	Band 4.1-like protein 1	EPB41L1	Homo sapiens	98.504	7	7	20619.4	33604	14645	25068.4	16482.2	0	21591.2	27065.5	30020.1	22397	26489.5	21961.4
1208	1	Q9H7P6	Q9H7P6	Multivesicular body subunit 12B	MVB12B	Homo sapiens	35.621	7	7	46413.8	41417.5	33310.8	59678.9	38798.7	49142.6	51363	49234.3	44948.3	74571.3	44637.1	49751.1
1209	1	Q9H939	Q9H939	Proline-serine-threonine phosphatase-interacting protein 2	PSTPIP2	Homo sapiens	38.858	7	7	200632	105644	568157	189084	81255.9	86524.3	126958	162540	101172	169540	164301	161912
1210	1	Q9H9H4	Q9H9H4	Vacuolar protein sorting-associated protein 37B	VPS37B	Homo sapiens	31.308	7	7	101779	93516.7	96898.7	194402	113294	53066.6	96775	75080.8	127205	124019	133472	148666
1211	1	Q9HAB8	Q9HAB8	Phosphopantothenate--cysteine ligase	PPCS	Homo sapiens	34.006	7	7	54735.8	32668.7	100589	70584.4	33209.2	33951.8	35179.7	54387.8	38062.7	80424.9	34082.8	43500.4
1212	1	Q9NP72	Q9NP72	Ras-related protein Rab-18	RAB18	Homo sapiens	22.977	7	7	110490	59646.2	178038	119090	62518.2	72672.2	87060.9	82023.2	69060.9	87035.6	68009	77311.9
1213	1	Q9NRV9	Q9NRV9	Heme-binding protein 1	HEBP1	Homo sapiens	21.097	7	7	69897.4	116897	91173.6	77676.4	83250.2	189749	101534	102246	89566.5	93343.8	76861.6	96633.3
1214	1	Q9NSD9	Q9NSD9	Phenylalanine--tRNA ligase beta subunit	FARSB	Homo sapiens	66.117	7	7	47940.8	0	61945.1	44243.5	21061	22114	0	37594.5	0	44641.3	27105.6	0
1215	1	Q9NTX5	Q9NTX5	Ethylmalonyl-CoA decarboxylase	ECHDC1	Homo sapiens	33.697	7	7	22660.5	21949.9	37202.7	18472.4	10641.7	27259.1	13876.9	18655.8	10673.5	14974.4	22889.4	16735.2
1216	1	Q9NV96	Q9NV96	Cell cycle control protein 50A	TMEM30A	Homo sapiens	40.686	7	7	108942	65238.4	135814	111446	44993.4	57844.7	58040.5	88126.9	79087.5	46586.4	48619.7	90265.8
1217	1	Q9NVA2	Q9NVA2	Septin-11	SEPTIN11	Homo sapiens	49.399	12	7	146148	82937.6	331610	127716	61649.2	86283.5	72713.1	111776	79474.9	86609.1	71806	79587.5
1218	1	Q9NVE7	Q9NVE7	4'-phosphopantetheine phosphatase	PANK4	Homo sapiens	85.992	7	7	11427.8	22297.7	11706.9	16844.7	0	23723.5	24750.1	11136.5	30300.6	12730.6	0	12762.2
1219	1	Q9UBB6	Q9UBB6	Neurochondrin	NCDN	Homo sapiens	78.864	7	7	65508.9	75869.4	21080.4	17139.1	8110.4	18702.3	36946.8	78971.7	18326.8	19659.2	0	31795.4
1220	1	Q9UBP0	Q9UBP0	Spastin	SPAST	Homo sapiens	67.199	7	7	23740	6660.25	38502.7	11370.2	9615.09	0	5958.9	11834.7	0	9646.49	0	11839.8
1221	1	Q9UGI8	Q9UGI8	Testin	TES	Homo sapiens	47.998	7	7	46935.2	72608.8	36428.3	40466.4	115634	39070.2	46766.1	52227.9	60648.4	44087.7	68519.1	57809.8
1222	1	Q9UHB6	Q9UHB6	LIM domain and actin-binding protein 1	LIMA1	Homo sapiens	85.228	7	7	6503.53	0	20024.3	7950.13	0	0	0	0	0	0	0	0
1223	1	Q9UHR4	Q9UHR4	Brain-specific angiogenesis inhibitor 1-associated protein 2-like protein 1	BAIAP2L1	Homo sapiens	56.884	7	7	30119.1	49852	12415.1	39481.3	0	0	30913.4	31573.5	33926.9	38879.8	51651	42602.9
1224	1	Q9UI12	Q9UI12	V-type proton ATPase subunit H	ATP6V1H	Homo sapiens	55.885	7	7	33081.5	21419.2	32378.2	26749.8	25502	23211.2	16794.8	22601.8	0	27042.3	15770	13422.9
1225	1	Q9UIW2	Q9UIW2	Plexin-A1	PLXNA1	Homo sapiens	211.069	9	7	56768	48360.8	29614.9	38758.1	41296.8	0	64894.3	32774	44971.8	51842.9	49795.3	58097.8
1226	1	Q9UKZ9	Q9UKZ9	Procollagen C-endopeptidase enhancer 2	PCOLCE2	Homo sapiens	45.718	7	7	31828.1	35958.8	21551.7	54282.7	182745	114091	67998.5	74408.1	77967.6	52014.7	69635.8	43672.1
1227	1	Q9UL26	Q9UL26	Ras-related protein Rab-22A	RAB22A	Homo sapiens	21.856	8	7	151719	150355	159150	163203	132405	116249	123907	153013	142883	129604	127590	166048
1228	1	Q9UQ53	Q9UQ53	Alpha-1,3-mannosyl-glycoprotein 4-beta-N-acetylglucosaminyltransferase B	MGAT4B	Homo sapiens	63.198	7	7	22822.6	15919	15477.6	41619.1	27101.9	36003.4	12688.3	14618	15408.2	92932.4	0	23429
1229	1	Q9Y265	Q9Y265	RuvB-like 1	RUVBL1	Homo sapiens	50.226	7	7	33903.6	28363	54547.5	39500.6	19852.5	39030	26896.9	33110.8	29771.4	27376	24024.9	32625.4
1230	1	Q9Y2G3	Q9Y2G3	Phospholipid-transporting ATPase IF	ATP11B	Homo sapiens	134.189	7	7	14280.6	0	21079.8	16457.2	12608.7	42663.1	0	9817.24	0	8982.15	0	16322.5
1231	1	Q9Y2L6	Q9Y2L6	FERM domain-containing protein 4B	FRMD4B	Homo sapiens	118.049	7	7	51467.4	0	91699.8	36568	0	29161.5	0	50829.1	51330	41139.8	0	61954.6
1232	1	Q9Y3P9	Q9Y3P9	Rab GTPase-activating protein 1	RABGAP1	Homo sapiens	121.737	7	7	7792.85	5831.78	20910.9	10498.9	0	0	0	0	0	0	0	7514.92
1233	1	Q9Y5X9	Q9Y5X9	Endothelial lipase	LIPG	Homo sapiens	56.794	7	7	0	0	23270	0	36343.4	53095.4	33483.8	76444.8	34788.8	128520	26240.6	44435.6
1234	1	Q9Y666	Q9Y666	Solute carrier family 12 member 7	SLC12A7	Homo sapiens	119.107	8	7	173295	236785	61936	111656	145299	102269	156195	143058	150983	130365	144152	192934
1235	1	O00151	O00151	PDZ and LIM domain protein 1	PDLIM1	Homo sapiens	36.07	6	6	232489	148885	511893	172807	126890	90569.1	164916	197934	125031	198653	113441	202915
1236	1	O00154	O00154	Cytosolic acyl coenzyme A thioester hydrolase	ACOT7	Homo sapiens	41.792	6	6	188911	183165	398624	206223	101933	275678	184096	232794	209066	249464	103104	153225
1237	1	O00587	O00587	Beta-1,3-N-acetylglucosaminyltransferase manic fringe	MFNG	Homo sapiens	36.203	6	6	42287.5	37844.4	18405	48999.8	78299.7	17963.1	56999.4	48652.1	46402.1	45491.3	45728.8	77766.6
1238	1	O00592	O00592	Podocalyxin	PODXL	Homo sapiens	58.636	6	6	770450	1678410	368952	635675	509447	295526	929861	696708	632738	1685600	899294	998097
1239	1	O15371	O15371	Eukaryotic translation initiation factor 3 subunit D	EIF3D	Homo sapiens	63.974	6	6	15524.2	10069.3	19431.6	18694.6	0	0	0	0	0	8806.35	19304.8	9014.38
1240	1	O43427	O43427	Acidic fibroblast growth factor intracellular-binding protein	FIBP	Homo sapiens	41.879	6	6	31341.7	32405.3	28073.8	16181.6	21946.2	0	0	28695.2	41175.7	22796.1	19389.5	21728.6
1241	1	O43665	O43665	Regulator of G-protein signaling 10	RGS10	Homo sapiens	21.21	6	6	70474.1	46547.6	146115	67518.7	78851.3	64259.9	49083.3	72927	60961.6	65160.1	47580.9	65331.3
1242	1	O60645	O60645	Exocyst complex component 3	EXOC3	Homo sapiens	85.567	6	6	15509.8	23462	31839.3	10649.5	0	0	0	21101.6	0	29137.4	0	14816.9
1243	1	O60784	O60784	Target of Myb protein 1	TOM1	Homo sapiens	53.817	6	6	32322.8	20168	25976.7	46721.8	0	38215.4	36912	28327.6	32807	38156.9	47108.3	34539.9
1244	1	O60826	O60826	Coiled-coil domain-containing protein 22	CCDC22	Homo sapiens	70.754	6	6	4292.42	19296.6	5481.66	0	0	0	0	0	0	0	0	0
1245	1	O75044	O75044	SLIT-ROBO Rho GTPase-activating protein 2	SRGAP2	Homo sapiens	120.871	15	6	333927	468086	237378	345821	195505	209051	328517	343410	364283	367804	388668	403668
1246	1	O75410	O75410	Transforming acidic coiled-coil-containing protein 1	TACC1	Homo sapiens	87.795	7	6	19568.7	16349.6	46290.8	24923.2	0	14486.9	16570.6	15908.4	18178.8	18881.3	12895.5	16333.4
1247	1	O75636	O75636	Ficolin-3	FCN3	Homo sapiens	32.902	6	6	405863	289202	234091	264979	1114660	984040	480422	495583	509376	303656	788954	210142
1248	1	O95297	O95297	Myelin protein zero-like protein 1	MPZL1	Homo sapiens	29.082	6	6	111762	188118	92145.4	157677	110275	42451.6	114055	115420	121541	166575	118456	129787
1249	1	O95336	O95336	6-phosphogluconolactonase	PGLS	Homo sapiens	27.546	6	6	101068	77198.2	184840	90924.5	58577.6	39845.8	80266.9	89134.9	54676.8	95905.3	57610.5	81080.6
1250	1	O95340	O95340	Bifunctional 3'-phosphoadenosine 5'-phosphosulfate synthase 2	PAPSS2	Homo sapiens	69.498	6	6	16401.6	22317	28500.7	22466.6	0	0	0	9259.51	10586.7	14663.5	15996.5	0
1251	1	O95497	O95497	Pantetheinase	VNN1	Homo sapiens	57.011	7	6	171074	99739.7	488087	50580.3	60910.6	99548.3	28939.3	82702	42871.2	18309.3	37490.5	14875.8
1252	1	O96013	O96013	Serine/threonine-protein kinase PAK 4	PAK4	Homo sapiens	64.073	7	6	39846.7	78846.1	32363.2	34991.7	24530.6	0	42589	52267	43477.7	52477.1	41915.2	52537.7
1253	1	P00492	P00492	Hypoxanthine-guanine phosphoribosyltransferase	HPRT1	Homo sapiens	24.579	6	6	80638.8	49958.7	159079	93943.8	62676.6	57785	50320	58260.7	46520.3	73472.9	53909.5	54629.7
1254	1	P00533	P00533	Epidermal growth factor receptor	EGFR	Homo sapiens	134.277	7	6	26324.5	40009.4	13636.3	25449.8	32519.6	33741.3	42283.3	72011.2	29680.5	26409.6	29335.5	22124.1
1255	1	P00740	P00740	Coagulation factor IX	F9	Homo sapiens	51.78	6	6	111572	102317	39684.3	92637.2	382775	272834	176009	93247.3	155457	133878	135534	134070
1256	1	P00746	P00746	Complement factor D	CFD	Homo sapiens	27.032	6	6	28943	55948.2	20004.7	33157.8	215084	129069	66612.8	41691.2	51949	47518.7	62429.5	57366.2
1257	1	P01591	P01591	Immunoglobulin J chain	JCHAIN	Homo sapiens	18.097	6	6	47419300	54051600	10545200	116232000	61919200	148957000	124486000	90564100	61082300	60673100	340393000	190015000
1258	1	P01730	P01730	T-cell surface glycoprotein CD4	CD4	Homo sapiens	51.112	6	6	188934	85970.5	198855	213752	169299	71391.6	149554	159650	115447	98053	102262	239573
1259	1	P01860	P01860	Immunoglobulin heavy constant gamma 3	IGHG3	Homo sapiens	41.288	6	6	1524790	4224450	704694	1713780	4641410	1169600	1157150	7385620	1879670	2074590	4283940	2958510
1260	1	P01861	P01861	Immunoglobulin heavy constant gamma 4	IGHG4	Homo sapiens	35.941	6	6	3322830	3104210	2197060	3202860	9092610	4463810	6244190	2992400	10304200	5060280	4891440	2368220
1261	1	P01877	P01877	Immunoglobulin heavy constant alpha 2	IGHA2	Homo sapiens	36.59	6	6	910788	766326	1764270	1337960	4597260	5957150	9383770	1679910	965898	1090790	14089100	1759410
1262	1	P02452	P02452	Collagen alpha-1(I) chain	COL1A1	Homo sapiens	138.942	6	6	0	0	0	0	0	0	88974.9	0	0	0	0	0
1263	1	P02654	P02654	Apolipoprotein C-I	APOC1	Homo sapiens	9.33	6	6	54684600	57892800	38450400	81287800	76438100	25398900	80693600	53851600	60903300	52360900	49017600	55654000
1264	1	P02741	P02741	C-reactive protein	CRP	Homo sapiens	25.038	6	6	20112200	13418400	24577300	12117700	8279080	72329600	18728300	36336900	5990910	101036000	134417000	251627000
1265	1	P02743	P02743	Serum amyloid P-component	APCS	Homo sapiens	25.387	6	6	334872	174717	256522	182039	984528	1707350	457172	428895	199101	500177	389832	263282
1266	1	P02750	P02750	Leucine-rich alpha-2-glycoprotein	LRG1	Homo sapiens	38.179	6	6	98865.1	116639	58147.7	60960.6	316267	563381	101963	77364.8	81977.5	133021	101580	116112
1267	1	P04843	P04843	Dolichyl-diphosphooligosaccharide--protein glycosyltransferase subunit 1	RPN1	Homo sapiens	68.57	6	6	0	0	16580	33985.9	53113.4	20306.8	0	28378.7	0	30163.3	22263.3	0
1268	1	P05026	P05026	Sodium/potassium-transporting ATPase subunit beta-1	ATP1B1	Homo sapiens	35.061	6	6	83670.4	135941	49656.2	96588.5	64465.6	45476.4	79954.7	84835.7	79862.5	93595.9	99229.1	81913.1
1269	1	P05062	P05062	Fructose-bisphosphate aldolase B	ALDOB	Homo sapiens	39.473	6	6	54923.5	42703	46835.4	46849.3	61421.4	54638.5	47635.7	61527.5	45633.8	94818.8	40622.3	76466
1270	1	P05090	P05090	Apolipoprotein D	APOD	Homo sapiens	21.276	6	6	1839850	3150260	863389	1511230	5031360	4924550	3804790	2728090	2240230	2900090	2373880	1904490
1271	1	P05091	P05091	Aldehyde dehydrogenase, mitochondrial	ALDH2	Homo sapiens	56.381	6	6	37062.6	34020.1	38170.7	79835.6	61708.6	52426.2	270299	75629.7	0	28110.4	89398.8	96374.3
1272	1	P05160	P05160	Coagulation factor XIII B chain	F13B	Homo sapiens	75.51	6	6	39015.1	33246	21051	49429.5	161276	149615	38485.8	49023.7	56070.2	40771.5	47878.1	36383.9
1273	1	P06132	P06132	Uroporphyrinogen decarboxylase	UROD	Homo sapiens	40.788	6	6	173507	85113.8	151782	186231	108737	591639	193945	228473	234762	147844	103376	140459
1274	1	P06729	P06729	T-cell surface antigen CD2	CD2	Homo sapiens	39.447	6	6	211685	263768	157775	152154	134708	130407	158796	172323	162005	150108	235409	250045
1275	1	P07333	P07333	Macrophage colony-stimulating factor 1 receptor	CSF1R	Homo sapiens	107.986	6	6	41931.7	19543.8	18435.2	15681.6	33771.1	18165.8	28376.8	27040.6	20365.9	30548	14945.8	50527.6
1276	1	P07686	P07686	Beta-hexosaminidase subunit beta	HEXB	Homo sapiens	63.112	6	6	11972.9	0	18462.5	28552.5	25840.5	19416	50120	21781.5	0	33743.5	0	24083.8
1277	1	P07766	P07766	T-cell surface glycoprotein CD3 epsilon chain	CD3E	Homo sapiens	23.146	6	6	557680	479435	397227	463612	276632	242648	447638	304040	361013	401985	433351	653913
1278	1	P08238	P08238	Heat shock protein HSP 90-beta	HSP90AB1	Homo sapiens	83.267	15	6	612846	610698	970664	722346	403876	464426	434063	573658	449497	633546	483276	514567
1279	1	P08311	P08311	Cathepsin G	CTSG	Homo sapiens	28.836	6	6	312481	481771	225551	469301	415286	559563	1013490	1040880	612191	573512	501793	831205
1280	1	P09172	P09172	Dopamine beta-hydroxylase	DBH	Homo sapiens	69.067	6	6	41717.1	30405.5	25070.3	0	117579	97337	72943.8	54157.3	53730	97452.5	94831.9	60898.5
1281	1	P09471	P09471	Guanine nucleotide-binding protein G(o) subunit alpha	GNAO1	Homo sapiens	40.048	6	6	40906.9	51506.7	21690.7	14632.3	0	28488.5	0	24867.6	0	20627.2	13121.4	26018.5
1282	1	P10645	P10645	Chromogranin-A	CHGA	Homo sapiens	50.689	6	6	34550.5	38582.4	6587.99	0	92117.9	37352.8	27452.6	22511	25095.9	45475.2	46354.4	58813.9
1283	1	P11166	P11166	Solute carrier family 2, facilitated glucose transporter member 1	SLC2A1	Homo sapiens	54.085	6	6	846978	1140120	506618	816753	896076	658667	871543	846351	811217	851077	764924	850144
1284	1	P11172	P11172	Uridine 5'-monophosphate synthase	UMPS	Homo sapiens	52.22	6	6	90330.8	64863.3	72479	72214.9	57037.2	53690.6	83656.5	80583.5	77043.9	72709.8	61583	72548.9
1285	1	P11226	P11226	Mannose-binding protein C	MBL2	Homo sapiens	26.142	6	6	82069.2	72237.4	21010.6	115779	350404	305504	87004.8	131467	69519	127577	134577	46745.1
1286	1	P11274	P11274	Breakpoint cluster region protein	BCR	Homo sapiens	142.823	7	6	15462.6	25740.9	17536.1	19327.8	0	16627.3	0	21309.7	17073	18831	35222.9	22578.5
1287	1	P11717	P11717	Cation-independent mannose-6-phosphate receptor	IGF2R	Homo sapiens	274.381	6	6	0	20349.2	14441	0	52948	59464	0	0	0	0	27951.8	0
1288	1	P12081	P12081	Histidine--tRNA ligase, cytoplasmic	HARS1	Homo sapiens	57.411	10	6	48726.2	36531.4	86974.5	50839.8	47310.4	28531.5	44541.4	52590.3	34992.8	67576.8	28099.1	35255.6
1289	1	P12268	P12268	Inosine-5'-monophosphate dehydrogenase 2	IMPDH2	Homo sapiens	55.806	6	6	25888.1	0	35492.7	14488.4	0	0	0	0	7996.68	28405.6	0	0
1290	1	P13637	P13637	Sodium/potassium-transporting ATPase subunit alpha-3	ATP1A3	Homo sapiens	111.75	7	6	93292.8	225619	46455.5	84347.4	53048	74607.2	100601	166321	59132.1	63837	52828.8	82175.8
1291	1	P13747	P13747	HLA class I histocompatibility antigen, alpha chain E	HLA-E	Homo sapiens	40.058	6	6	163319	163602	126219	289853	73044.2	155797	131905	116421	243385	64337.5	115043	196298
1292	1	P14314	P14314	Glucosidase 2 subunit beta	PRKCSH	Homo sapiens	59.428	6	6	132001	29941.2	194022	95424.4	136954	97094.1	53085.4	99058.7	58869.2	33465.7	65606.4	53492.9
1293	1	P15391	P15391	B-lymphocyte antigen CD19	CD19	Homo sapiens	61.129	6	6	94056	96465.1	126201	231913	172439	54259.3	67570.6	114148	136594	76624.4	187535	271636
1294	1	P16066	P16066	Atrial natriuretic peptide receptor 1	NPR1	Homo sapiens	118.921	6	6	30203	44993.7	16351.5	27010.8	28299.9	0	27562.9	34378.1	28596.7	38619.2	40396.6	26197.2
1295	1	P16591	P16591	Tyrosine-protein kinase Fer	FER	Homo sapiens	94.641	6	6	15753	20116.8	25628.7	16347.3	16142.5	13380	21706.9	20617.7	10034.9	19333.6	22232.9	11309
1296	1	P16930	P16930	Fumarylacetoacetase	FAH	Homo sapiens	46.374	6	6	99181.5	29714.7	197549	108901	43397.3	78798.8	40636.4	105887	25168.8	92943.2	54158.2	60842.7
1297	1	P17252	P17252	Protein kinase C alpha type	PRKCA	Homo sapiens	76.753	6	6	31492.6	23831.9	79397.6	26599.7	16137.7	15023.6	20743	35706.3	10618.2	40304.5	16220.5	22717.4
1298	1	P17948	P17948	Vascular endothelial growth factor receptor 1	FLT1	Homo sapiens	150.772	6	6	38562.7	29677.6	18180.1	29077.4	19893.7	14830.1	16491.7	11394	22292.2	17290.1	24000.7	22330.9
1299	1	P18621	P18621	60S ribosomal protein L17	RPL17	Homo sapiens	21.397	6	6	62900.7	86934.7	113858	66952	27686.2	135391	167937	83816.2	126975	77393.6	77640.2	111933
1300	1	P19022	P19022	Cadherin-2	CDH2	Homo sapiens	99.809	8	6	28836.3	125440	207146	32086.6	0	80294.6	46052.9	40997.2	47567.3	78916.8	34731.2	34876.5
1301	1	P19525	P19525	Interferon-induced, double-stranded RNA-activated protein kinase	EIF2AK2	Homo sapiens	62.095	6	6	6364.77	0	14024.8	0	0	0	0	0	0	0	0	0
1302	1	P19634	P19634	Sodium/hydrogen exchanger 1	SLC9A1	Homo sapiens	90.765	7	6	61822	60720.8	74640	60409.2	40749.6	66303.9	60068.4	54212.3	62820.6	70169.5	57142.5	60650.1
1303	1	P20810	P20810	Calpastatin	CAST	Homo sapiens	76.573	6	6	47547	57579.7	80817.1	52546.1	63745.5	55173.3	27096.1	35093.1	30052	52132.6	36549.7	39898.3
1304	1	P21283	P21283	V-type proton ATPase subunit C 1	ATP6V1C1	Homo sapiens	43.943	6	6	29514.2	36036.6	24534.7	32199.1	0	10293.5	0	29938.4	0	26204.3	20776.7	24261.6
1305	1	P21439	P21439	Phosphatidylcholine translocator ABCB4	ABCB4	Homo sapiens	141.524	6	6	9022.96	19334.6	24143.5	0	0	0	0	0	0	12538.3	0	0
1306	1	P22891	P22891	Vitamin K-dependent protein Z	PROZ	Homo sapiens	44.744	6	6	192367	155266	71519.9	138183	167894	121416	260965	247840	86727.8	515555	97682	84728
1307	1	P23284	P23284	Peptidyl-prolyl cis-trans isomerase B	PPIB	Homo sapiens	23.741	6	6	259829	108860	391720	241983	340633	193102	152955	243181	123251	108729	113028	140659
1308	1	P23528	P23528	Cofilin-1	CFL1	Homo sapiens	18.501	8	6	3059220	2208340	5263280	2889110	1516470	1923190	1981320	3160150	2228780	2911320	1688470	2893740
1309	1	P24557	P24557	Thromboxane-A synthase	TBXAS1	Homo sapiens	60.519	6	6	35992.9	28721.4	44158.6	24207.7	11427.5	23003.3	27970.7	40803.2	30974.3	19337	25853.4	0
1310	1	P24752	P24752	Acetyl-CoA acetyltransferase, mitochondrial	ACAT1	Homo sapiens	45.197	6	6	0	13600.9	28758.8	19554.5	0	16166	17553.4	16796.6	14084.1	14418.3	0	9725.62
1311	1	P25098	P25098	Beta-adrenergic receptor kinase 1	GRK2	Homo sapiens	79.574	10	6	45571	58291.6	59645.1	41236.7	41810.8	24849.5	44695.1	45280.1	40004.8	34932.8	44158.2	45401
1312	1	P25325	P25325	3-mercaptopyruvate sulfurtransferase	MPST	Homo sapiens	33.181	6	6	196454	180371	501418	223237	145513	248715	192931	261779	183675	254281	175490	203971
1313	1	P25786	P25786	Proteasome subunit alpha type-1	PSMA1	Homo sapiens	29.556	6	6	231340	179708	495051	259166	155988	481540	195765	183836	246190	224931	126400	160140
1314	1	P25788	P25788	Proteasome subunit alpha type-3	PSMA3	Homo sapiens	28.435	6	6	72227.5	37578.5	116871	57315.8	59981.7	43788.5	55556.5	58026.6	47865.9	66160.8	54844.3	49911.4
1315	1	P27448	P27448	MAP/microtubule affinity-regulating kinase 3	MARK3	Homo sapiens	84.429	8	6	40079.6	45968.4	34769.3	37276.5	28067.4	45486.2	37521.1	39195.9	43527.1	37844.6	43976.4	45532.9
1316	1	P28062	P28062	Proteasome subunit beta type-8	PSMB8	Homo sapiens	30.354	6	6	52894.1	28891.5	113446	42279.8	25016.7	25262.4	31053.5	34333	19109.7	42220.5	26162.7	26867.9
1317	1	P28074	P28074	Proteasome subunit beta type-5	PSMB5	Homo sapiens	28.48	6	6	21593.4	23432.9	41019.8	38184.1	56230.7	25801.9	55089.5	26528.8	21227.8	79085.9	0	23053.3
1318	1	P28676	P28676	Grancalcin	GCA	Homo sapiens	24.01	6	6	89267.6	52243.3	70457.3	102056	98243.1	188607	78034.2	95896	85917.5	116396	79335.7	96260.7
1319	1	P29992	P29992	Guanine nucleotide-binding protein subunit alpha-11	GNA11	Homo sapiens	42.125	8	6	219799	508024	117822	198694	157712	82797.2	227363	239677	305640	239012	341533	232481
1320	1	P30040	P30040	Endoplasmic reticulum resident protein 29	ERP29	Homo sapiens	28.992	6	6	16010.1	0	40166.7	8833.72	0	7550.2	0	14944.9	0	4082.57	0	11826.9
1321	1	P30044	P30044	Peroxiredoxin-5, mitochondrial	PRDX5	Homo sapiens	22.085	6	6	166117	122427	282674	210144	113249	84829.7	123956	155932	91963.3	150911	136221	128343
1322	1	P30086	P30086	Phosphatidylethanolamine-binding protein 1	PEBP1	Homo sapiens	21.056	6	6	220472	213016	269512	222768	161882	183155	224576	242429	181186	264768	236683	208915
1323	1	P30626	P30626	Sorcin	SRI	Homo sapiens	21.674	6	6	1060980	493893	790224	855634	742945	3352870	554464	870409	787682	1148470	479334	871489
1324	1	P31153	P31153	S-adenosylmethionine synthase isoform type-2	MAT2A	Homo sapiens	43.663	6	6	17872.7	22573.6	15788.4	19345.1	0	11350.2	10670.3	18680.1	0	11492.4	0	0
1325	1	P31645	P31645	Sodium-dependent serotonin transporter	SLC6A4	Homo sapiens	70.327	6	6	724667	1418720	820046	722278	523890	504103	830867	662323	888900	937961	812218	721776
1326	1	P31946	P31946	14-3-3 protein beta/alpha	YWHAB	Homo sapiens	28.083	7	6	1023780	994716	2047850	989515	676044	403101	977293	1070660	957367	905700	839370	898028
1327	1	P32119	P32119	Peroxiredoxin-2	PRDX2	Homo sapiens	21.89	6	6	165988	220060	173508	160820	332850	601577	305393	190444	273803	360347	158108	126906
1328	1	P32455	P32455	Guanylate-binding protein 1	GBP1	Homo sapiens	67.93	9	6	43879.6	67985.2	24209	28920.8	26536.8	12492.2	29647.2	29345.3	32383.3	25798.4	38372.9	42379.1
1329	1	P33908	P33908	Mannosyl-oligosaccharide 1,2-alpha-mannosidase IA	MAN1A1	Homo sapiens	72.969	6	6	86056.6	70052	47864.1	139369	386577	368119	83091.8	59454	51925.5	185349	64715.7	109636
1330	1	P35612	P35612	Beta-adducin	ADD2	Homo sapiens	80.856	6	6	15361.4	16228.2	9414.78	5556.47	13691.9	31845.1	15661	28639.1	16532	19373.6	7839.06	0
1331	1	P35613	P35613	Basigin	BSG	Homo sapiens	42.198	6	6	1176370	933225	1491340	1014590	910202	681147	919394	874661	857313	1161050	895202	911184
1332	1	P35813	P35813	Protein phosphatase 1A	PPM1A	Homo sapiens	42.449	8	6	66842	40031.8	135521	81240.6	53336	78202.7	60548.7	63762.8	49536.3	58125.6	48493.8	52991.5
1333	1	P36969	P36969	Phospholipid hydroperoxide glutathione peroxidase	GPX4	Homo sapiens	22.146	6	6	111076	100199	157398	180148	100207	149475	136078	149460	120995	148647	130638	154403
1334	1	P37840	P37840	Alpha-synuclein	SNCA	Homo sapiens	14.46	6	6	159954	103398	420014	303365	93403.7	1942340	273955	217609	283486	248475	103497	94835.7
1335	1	P39656	P39656	Dolichyl-diphosphooligosaccharide--protein glycosyltransferase 48 kDa subunit	DDOST	Homo sapiens	50.801	6	6	13248.8	10441.8	19526.2	21669	27366	9320.32	35833.4	19922.8	27183.3	17590.1	23339.3	28095.1
1336	1	P41252	P41252	Isoleucine--tRNA ligase, cytoplasmic	IARS1	Homo sapiens	144.498	6	6	17910.3	8502.04	11847.4	0	0	0	0	8891.91	5692.3	0	0	9933.95
1337	1	P42338	P42338	Phosphatidylinositol 4,5-bisphosphate 3-kinase catalytic subunit beta isoform	PIK3CB	Homo sapiens	122.764	7	6	21030.4	0	36236.3	25353.7	7734.01	14874.7	28687.8	26337.3	16936.9	28067.7	23116.8	21250.8
1338	1	P43004	P43004	Excitatory amino acid transporter 2	SLC1A2	Homo sapiens	62.105	6	6	36447.6	30512.9	9665.54	13728.6	0	8738	17573.3	49871.7	6634.72	13660	0	17405.4
1339	1	P46781	P46781	40S ribosomal protein S9	RPS9	Homo sapiens	22.592	6	6	74139.8	77703	221465	95114.6	23117.4	125934	179215	114994	109988	69524.3	90735.1	130196
1340	1	P49757	P49757	Protein numb homolog	NUMB	Homo sapiens	70.804	6	6	47719.2	97436.8	52732.9	49969.4	41223.7	33251.3	51482	54437.3	55117.3	68911.7	58007.1	57499.4
1341	1	P49915	P49915	GMP synthase [glutamine-hydrolyzing]	GMPS	Homo sapiens	76.718	6	6	0	0	20938.1	0	0	30569.2	0	20781.6	7618.27	0	0	8507.17
1342	1	P51452	P51452	Dual specificity protein phosphatase 3	DUSP3	Homo sapiens	20.476	6	6	97949.9	51230.6	205204	86445	50520.8	66217.5	67634.8	88789.4	55453.4	123554	57842.1	62483.1
1343	1	P51665	P51665	26S proteasome non-ATPase regulatory subunit 7	PSMD7	Homo sapiens	37.025	6	6	63346.9	34139.7	123988	62411.5	32681.1	78291.1	36987.2	62736.7	58935.8	54944	0	68333.7
1344	1	P51790	P51790	H(+)/Cl(-) exchange transporter 3	CLCN3	Homo sapiens	90.966	8	6	70561.5	40285.1	75409.8	88985.3	49155.8	64552	67590.3	70993.5	55946.2	78930.1	58176.3	80772.6
1345	1	P51809	P51809	Vesicle-associated membrane protein 7	VAMP7	Homo sapiens	24.934	6	6	280420	52713.5	296307	452855	86897.5	136251	106106	107151	141517	87851.1	67318.6	184575
1346	1	P52565	P52565	Rho GDP-dissociation inhibitor 1	ARHGDIA	Homo sapiens	23.208	6	6	474617	486508	602069	545177	393365	418488	513635	497340	537423	457785	682366	677757
1347	1	P52566	P52566	Rho GDP-dissociation inhibitor 2	ARHGDIB	Homo sapiens	22.991	6	6	957620	864641	1894690	1018130	914639	680301	863652	861727	778324	934381	948167	984321
1348	1	P52594	P52594	Arf-GAP domain and FG repeat-containing protein 1	AGFG1	Homo sapiens	58.261	6	6	10078.9	10514	18219.2	14793.2	9757.82	72005.7	12115.8	11002.6	30627.4	11448.4	13871.4	16317.7
1349	1	P52907	P52907	F-actin-capping protein subunit alpha-1	CAPZA1	Homo sapiens	32.924	8	6	334765	231101	575035	329942	234360	250530	287073	282350	226216	317001	257823	303120
1350	1	P53985	P53985	Monocarboxylate transporter 1	SLC16A1	Homo sapiens	53.943	6	6	103529	127045	75221.5	127628	74213.4	76397.7	86290.7	84310	90243.5	99940.9	111467	110117
1351	1	P53990	P53990	IST1 homolog	IST1	Homo sapiens	39.749	6	6	329370	142259	373075	257098	151282	152683	169083	176098	165499	217271	130351	187534
1352	1	P58335	P58335	Anthrax toxin receptor 2	ANTXR2	Homo sapiens	53.663	6	6	54659.5	84800.5	29073.1	74584.9	81397.9	58857.1	69259.5	64606.3	78058.9	77832	81394.4	92444.4
1353	1	P59998	P59998	Actin-related protein 2/3 complex subunit 4	ARPC4	Homo sapiens	19.666	6	6	408514	295988	835673	442719	243062	272803	327952	370980	270026	493076	315295	347872
1354	1	P60660	P60660	Myosin light polypeptide 6	MYL6	Homo sapiens	16.93	8	6	1089340	468814	2604480	907461	455087	414530	584734	609702	430449	715937	415773	629180
1355	1	P61026	P61026	Ras-related protein Rab-10	RAB10	Homo sapiens	22.542	6	6	926442	566721	1692840	981197	546140	588453	804474	814241	790707	875159	558069	777336
1356	1	P61266	P61266	Syntaxin-1B	STX1B	Homo sapiens	33.245	6	6	18308	33570.4	9234.42	13084.2	0	16811.2	7608.77	26680.5	8670.24	0	0	13051.4
1357	1	P61313	P61313	60S ribosomal protein L15	RPL15	Homo sapiens	24.145	6	6	44755.2	67214.1	80563.6	48278.5	32070.8	62996.7	102601	84247.3	86484.9	59360.8	37883.9	65215
1358	1	P62081	P62081	40S ribosomal protein S7	RPS7	Homo sapiens	22.126	6	6	29960.6	41461.2	35815.7	43317.7	63613.8	92016.1	42272.1	37525.1	39710.2	41535.7	25659.3	43768
1359	1	P62750	P62750	60S ribosomal protein L23a	RPL23A	Homo sapiens	17.695	6	6	201799	355854	354200	296544	184529	421621	440795	324643	517324	356664	233593	409613
1360	1	P62805	P62805	Histone H4	H4-16	Homo sapiens	11.365	6	6	848203	1141070	362523	583812	759498	322991	966821	1043490	959629	792425	567899	1842750
1361	1	P62906	P62906	60S ribosomal protein L10a	RPL10A	Homo sapiens	24.829	6	6	253253	397607	321914	315219	469798	682934	643069	465565	577889	380678	369149	595299
1362	1	P63208	P63208	S-phase kinase-associated protein 1	SKP1	Homo sapiens	18.657	6	6	42205.3	45346.3	53985.7	46906.9	26379.4	154601	31145.2	42508.2	32132.2	59097.1	38963.5	35168.3
1363	1	P67936	P67936	Tropomyosin alpha-4 chain	TPM4	Homo sapiens	28.519	14	6	2317560	690826	7120590	2038460	914161	435534	876752	1215640	340071	1503050	500002	716498
1364	3	P69849;Q15155;Q5JPE7	P69849	Nodal modulator 3	NOMO3	Homo sapiens	134.133	6	6	11336.3	7253.91	8592.52	13670	9891.15	18628.6	9936.12	24362.8	8694.07	17320.9	11111.3	14326.4
1365	1	P98194	P98194	Calcium-transporting ATPase type 2C member 1	ATP2C1	Homo sapiens	100.577	6	6	14818.3	0	15232.8	18739.4	0	0	13156.8	7109.81	0	5114.25	0	33334.6
1366	1	P98196	P98196	Phospholipid-transporting ATPase IH	ATP11A	Homo sapiens	129.758	7	6	10499.6	14416.7	27968.3	9232.22	11132	9900.5	8397.23	8445.79	8856.08	0	9450.27	13501.6
1367	1	Q02790	Q02790	Peptidyl-prolyl cis-trans isomerase FKBP4	FKBP4	Homo sapiens	51.805	6	6	15979.5	17540.6	33352.8	21581	13178.6	21553.9	16918.4	19513.1	12979	17064.2	22509.8	17348
1368	1	Q03113	Q03113	Guanine nucleotide-binding protein subunit alpha-12	GNA12	Homo sapiens	44.279	6	6	25323.4	44687.7	24584.7	24579.5	25672.7	15670.6	25865.7	27225.6	27198.8	36304.1	27384.6	30529.3
1369	1	Q06481	Q06481	Amyloid beta precursor like protein 2	APLP2	Homo sapiens	86.956	6	6	30923.7	16772.2	22657.5	60263.7	36517.8	44822.8	19391.3	14373.8	22649	19065.8	20695.7	15843.7
1370	1	Q06830	Q06830	Peroxiredoxin-1	PRDX1	Homo sapiens	22.111	7	6	501958	596691	652685	529282	549845	335553	524283	508918	413566	634315	460656	488494
1371	1	Q08830	Q08830	Fibrinogen-like protein 1	FGL1	Homo sapiens	36.38	6	6	40816.1	85621.1	0	37547.1	251203	149046	50748.1	21268.5	26746.6	35705.8	41555.5	45650
1372	1	Q09019	Q09019	Dystrophia myotonica WD repeat-containing protein	DMWD	Homo sapiens	70.437	6	6	8327.39	7170.59	8501.6	8479.67	0	6915.11	19048.6	0	0	7802.78	0	0
1373	1	Q12794	Q12794	Hyaluronidase-1	HYAL1	Homo sapiens	48.371	6	6	643609	696453	394298	578372	1488830	1116070	957509	884227	908312	1168570	1071180	792230
1374	1	Q12884	Q12884	Prolyl endopeptidase FAP	FAP	Homo sapiens	87.714	6	6	0	6654.91	0	20219.6	21842.2	11551.4	0	17105.4	31385.5	7966.43	12836.9	10322.9
1375	1	Q12904	Q12904	Aminoacyl tRNA synthase complex-interacting multifunctional protein 1	AIMP1	Homo sapiens	34.354	6	6	40572.5	31270.7	73720.3	44813.5	54732.5	63419.7	191892	52209.6	42306.9	110137	12875.2	20260.6
1376	1	Q13057	Q13057	Bifunctional coenzyme A synthase	COASY	Homo sapiens	62.327	6	6	31760.8	22914.5	35465.2	31807.3	45693.8	39745.5	0	0	36637.6	31550.5	71786.6	38798.7
1377	1	Q13098	Q13098	COP9 signalosome complex subunit 1	GPS1	Homo sapiens	55.537	6	6	68553.7	36220.3	138283	61913.1	33314.4	46547.1	37334.1	86719.3	33411.6	65386.9	43169.8	36016.9
1378	1	Q13103	Q13103	Secreted phosphoprotein 24	SPP2	Homo sapiens	24.337	6	6	746334	741356	194273	664160	6893420	1095460	927751	823921	617766	1103980	827847	1119550
1379	1	Q13114	Q13114	TNF receptor-associated factor 3	TRAF3	Homo sapiens	64.49	6	6	10015.4	7539.37	14340.4	17235.4	0	0	0	0	31392.4	14908.2	0	24307
1380	1	Q13191	Q13191	E3 ubiquitin-protein ligase CBL-B	CBLB	Homo sapiens	109.452	6	6	23903.1	0	21846.4	25408.8	40338.3	0	0	0	0	9446.04	16313.7	22109.8
1381	1	Q13347	Q13347	Eukaryotic translation initiation factor 3 subunit I	EIF3I	Homo sapiens	36.503	6	6	19651.5	8494.68	23720.5	18827.1	0	16650.7	14803.4	16147.8	0	14944.2	8488.23	15108.2
1382	1	Q13451	Q13451	Peptidyl-prolyl cis-trans isomerase FKBP5	FKBP5	Homo sapiens	51.214	6	6	17008.1	0	25989	12863	0	0	8240.76	0	0	14417.8	0	0
1383	1	Q13596	Q13596	Sorting nexin-1	SNX1	Homo sapiens	59.069	6	6	13001.2	14260.9	17456.7	11602.2	0	11652	0	0	0	15644.8	15985	19876.1
1384	1	Q13616	Q13616	Cullin-1	CUL1	Homo sapiens	89.679	6	6	12605.1	0	19670	14701.4	0	42143.6	0	0	0	16658.7	0	0
1385	1	Q13630	Q13630	GDP-L-fucose synthase	GFUS	Homo sapiens	35.893	6	6	74133	66727.8	122261	117662	29388.9	705799	95324.8	211598	202692	112563	49291.2	59650.6
1386	1	Q13683	Q13683	Integrin alpha-7	ITGA7	Homo sapiens	128.948	6	6	29368.5	54911.6	18962.9	33801.2	45779.1	52300.4	54051.6	35751.2	41411.9	45651.1	37922.1	37313.4
1387	1	Q14005	Q14005	Pro-interleukin-16	IL16	Homo sapiens	141.752	6	6	0	31091.9	30484.7	50516.6	55715.3	0	39425.3	44508.8	34725.9	34086.6	67541.3	58912.9
1388	1	Q14019	Q14019	Coactosin-like protein	COTL1	Homo sapiens	15.942	6	6	150500	152988	454726	196329	163985	133251	113219	163566	129479	219300	184937	229641
1389	1	Q14088	Q14088	Ras-related protein Rab-33A	RAB33A	Homo sapiens	26.591	8	6	157654	41038.9	267367	278234	33354.1	139488	85877.8	77047.1	71641.8	70589.7	43334.7	141435
1390	1	Q14289	Q14289	Protein-tyrosine kinase 2-beta	PTK2B	Homo sapiens	115.875	6	6	14168.4	18100.1	10644.4	15057.5	13858.8	0	16266.3	14760.8	14385	13198.7	4488.46	13684.2
1391	1	Q14574	Q14574	Desmocollin-3	DSC3	Homo sapiens	99.968	7	6	14689.1	18385.5	30105.8	30666	162315	13415	121559	21575.2	23368.7	143928	13568.8	30069.7
1392	1	Q14689	Q14689	Disco-interacting protein 2 homolog A	DIP2A	Homo sapiens	170.37	7	6	30185.6	32862.9	29057.6	34056.6	40631.2	0	17285.8	37475.1	32065.4	34666.8	26337	44620.5
1393	1	Q15124	Q15124	Phosphoglucomutase-like protein 5	PGM5	Homo sapiens	62.225	6	6	12567.4	17870.2	7831.98	14851.5	16058.4	0	17924	19899.7	16435.9	18035	19516	18037.2
1394	1	Q15334	Q15334	Lethal(2) giant larvae protein homolog 1	LLGL1	Homo sapiens	115.419	6	6	98339.6	170947	79677.1	82009.3	90694.9	66377	104572	115268	101565	72918.2	101600	95823.3
1395	1	Q15365	Q15365	Poly(rC)-binding protein 1	PCBP1	Homo sapiens	37.497	8	6	186421	172583	249065	175154	156890	240981	172122	167843	139141	251779	154796	174362
1396	1	Q15435	Q15435	Protein phosphatase 1 regulatory subunit 7	PPP1R7	Homo sapiens	41.564	6	6	55754.3	45276.6	75489.5	55763.5	39752.4	65113.2	35187.6	53392.9	48938.6	42390.6	53545.2	39665.3
1397	1	Q15631	Q15631	Translin	TSN	Homo sapiens	26.182	6	6	35998	30123.5	64173.6	32616	14583.1	43555.7	26258.5	33441.8	26286.4	40936.8	31892.2	29227.4
1398	1	Q15758	Q15758	Neutral amino acid transporter B(0)	SLC1A5	Homo sapiens	56.599	6	6	89892.2	104359	74967.1	82298.4	57391.2	46553.8	82460.1	59412	59929.3	73740.5	69981.5	98716
1399	1	Q16543	Q16543	Hsp90 co-chaperone Cdc37	CDC37	Homo sapiens	44.467	6	6	95123.9	91815.9	146541	85460.2	0	77664.9	67208.1	70000.2	60339.5	100089	68258.1	44842.3
1400	1	Q16853	Q16853	Membrane primary amine oxidase	AOC3	Homo sapiens	84.621	6	6	187447	488561	163162	227859	241658	148850	312033	348849	317223	305871	296317	214142
1401	1	Q4ZHG4	Q4ZHG4	Fibronectin type III domain-containing protein 1	FNDC1	Homo sapiens	205.561	6	6	13779.7	16213.7	0	10787.4	13925.4	8049.41	19889.2	18766.1	68972.5	10365.9	12993.3	9654.14
1402	1	Q53QZ3	Q53QZ3	Rho GTPase-activating protein 15	ARHGAP15	Homo sapiens	54.545	7	6	21488.9	23015.2	25768	23718	21806	33348.6	24549.8	25032	23919.3	21233.4	22384.4	33097.6
1403	1	Q567U6	Q567U6	Coiled-coil domain-containing protein 93	CCDC93	Homo sapiens	73.196	6	6	0	0	46077.5	44012	0	0	44082	0	0	49536.3	0	0
1404	1	Q5SGD2	Q5SGD2	Protein phosphatase 1L	PPM1L	Homo sapiens	41.054	6	6	36480	52905.8	26829.8	70374.6	68812.7	44197.6	59969.9	55985.7	74444.3	37725.1	36971.8	45645.6
1405	1	Q5T2E6	Q5T2E6	Armadillo-like helical domain-containing protein 3	ARMH3	Homo sapiens	78.709	6	6	14961.9	11853.6	18554.7	12922.8	0	0	0	11390.5	13069.6	12430.5	0	16995.1
1406	1	Q5T2T1	Q5T2T1	MAGUK p55 subfamily member 7	MPP7	Homo sapiens	65.522	6	6	18400.3	11207	25460.8	10289.9	0	9612.43	0	15006.4	11745	10328.9	4656.3	14242.4
1407	1	Q5XPI4	Q5XPI4	E3 ubiquitin-protein ligase RNF123	RNF123	Homo sapiens	148.518	6	6	0	0	9541.5	0	0	44030.7	0	0	11653.7	24896.8	0	0
1408	1	Q658P3	Q658P3	Metalloreductase STEAP3	STEAP3	Homo sapiens	54.601	6	6	121905	92140.9	89246.4	104087	91274.2	52814.1	103724	85685.7	96609.6	105431	54912.9	82979.4
1409	1	Q68BL7	Q68BL7	Olfactomedin-like protein 2A	OLFML2A	Homo sapiens	73.056	6	6	66007.7	38178.5	0	236915	140243	151727	71865.6	74763.7	63687.3	44182.1	94267.4	65289.1
1410	1	Q6IAA8	Q6IAA8	Ragulator complex protein LAMTOR1	LAMTOR1	Homo sapiens	17.743	6	6	378622	67226.3	396172	637595	130271	347591	132328	108596	273302	111750	105992	216584
1411	1	Q6P988	Q6P988	Palmitoleoyl-protein carboxylesterase NOTUM	NOTUM	Homo sapiens	55.7	6	6	23042.7	50594.1	18232.4	29165.4	181069	167445	33203.6	20843.6	64968.3	39792	56013	77383.6
1412	1	Q6PJF5	Q6PJF5	Inactive rhomboid protein 2	RHBDF2	Homo sapiens	96.686	6	6	83252.3	48169.1	76339.3	45332.6	45042.6	36576.6	49492.8	72589	44627.3	56183.9	27231.1	52260.8
1413	1	Q6UVK1	Q6UVK1	Chondroitin sulfate proteoglycan 4	CSPG4	Homo sapiens	250.54	6	6	12418.7	36878.9	33059.6	18207.4	60609.7	38156.5	0	27909.5	45931.4	41808.7	17638	0
1414	1	Q6WRI0	Q6WRI0	Immunoglobulin superfamily member 10	IGSF10	Homo sapiens	290.843	6	6	9567.42	17260.2	15890.8	15383.6	21617.9	23158.2	30562.7	24020.1	32917.2	18426.1	21390.6	0
1415	1	Q6XQN6	Q6XQN6	Nicotinate phosphoribosyltransferase	NAPRT	Homo sapiens	57.578	6	6	10281.5	28198.1	62577.7	33687.2	8141.33	22090	11955.2	25807.2	17471	28805.4	18048.4	14333.3
1416	1	Q6ZVF9	Q6ZVF9	G protein-regulated inducer of neurite outgrowth 3	GPRIN3	Homo sapiens	82.441	6	6	21478.2	25740.6	16451	16216.2	25184.2	14518.9	28890	28312.6	22765.7	25744.8	29392.1	33121.2
1417	1	Q7L1W4	Q7L1W4	Volume-regulated anion channel subunit LRRC8D	LRRC8D	Homo sapiens	98.2	6	6	7468.34	5611.05	10445.9	8017.88	0	0	0	0	0	0	9474.71	6255.67
1418	1	Q7Z4W1	Q7Z4W1	L-xylulose reductase	DCXR	Homo sapiens	25.911	6	6	34443.9	17800	37467.5	24399	32724.4	62973.8	30337.2	29277.5	24250.3	75014	11802.2	19746.7
1419	1	Q7Z5G4	Q7Z5G4	Golgin subfamily A member 7	GOLGA7	Homo sapiens	15.823	6	6	177353	158954	184593	195651	124534	97904.8	132322	139888	132190	177896	187569	185820
1420	1	Q86UF1	Q86UF1	Tetraspanin-33	TSPAN33	Homo sapiens	31.539	6	6	121233	46209.7	197245	72581.6	97040.3	85369	79316.9	104463	54255.9	104558	68456.1	76104.3
1421	1	Q86X55	Q86X55	Histone-arginine methyltransferase CARM1	CARM1	Homo sapiens	65.854	6	6	40045.2	0	31142.6	0	39308.9	223480	13687.4	27939.8	44614.5	35454.7	0	0
1422	1	Q86YQ8	Q86YQ8	Copine-8	CPNE8	Homo sapiens	63.108	13	6	209607	250860	100069	198967	135332	95680.5	183682	190403	186483	311201	214976	183614
1423	1	Q8IUN9	Q8IUN9	C-type lectin domain family 10 member A	CLEC10A	Homo sapiens	35.445	6	6	44700.7	14333.7	40415	37571.6	36724.7	19537.5	43988.7	61562.7	62016.3	59398.7	43829.1	54576.2
1424	1	Q8IZ07	Q8IZ07	Ankyrin repeat domain-containing protein 13A	ANKRD13A	Homo sapiens	67.619	6	6	14898.2	6466.51	24162.5	17188.9	6008.45	5197.33	21096.5	0	9106.55	11449.5	0	18015.9
1425	1	Q8IZP0	Q8IZP0	Abl interactor 1	ABI1	Homo sapiens	55.081	10	6	319189	261037	522058	372566	174186	199828	303086	295809	309277	293288	232624	358081
1426	1	Q8N128	Q8N128	Protein FAM177A1	FAM177A1	Homo sapiens	23.756	6	6	106397	82135.7	156602	117552	48551.6	118091	81130.9	68425.5	56988.4	75487.6	38073	85496.6
1427	1	Q8TAT6	Q8TAT6	Nuclear protein localization protein 4 homolog	NPLOC4	Homo sapiens	68.121	6	6	15185.6	6777.62	28913	21407.6	0	10870.8	14702.4	19942.4	9423.52	14652.5	9786.71	15132.9
1428	1	Q8TD19	Q8TD19	Serine/threonine-protein kinase Nek9	NEK9	Homo sapiens	107.169	6	6	184439	179845	201121	247391	261556	219155	258120	230618	250848	206955	249965	190546
1429	1	Q8TD55	Q8TD55	Pleckstrin homology domain-containing family O member 2	PLEKHO2	Homo sapiens	53.349	6	6	285812	321266	316352	269704	162784	130044	284350	309265	275463	226619	173627	258940
1430	1	Q8WUA8	Q8WUA8	Tsukushi	TSKU	Homo sapiens	37.808	6	6	1200730	4648410	5917790	1056310	2367440	22160100	3169390	4498540	2716080	3387780	1507000	1267020
1431	1	Q8WWZ8	Q8WWZ8	Oncoprotein-induced transcript 3 protein	OIT3	Homo sapiens	60.024	6	6	26913	24563.5	15233.1	31805.4	67439.4	47075	40770.4	38684.4	35288.9	37044.7	35532.3	40467.6
1432	1	Q92542	Q92542	Nicastrin	NCSTN	Homo sapiens	78.411	6	6	89461.9	95016.5	86355	82121.2	53355.4	56826.1	101925	74626.3	87946.4	101725	90071.7	98755.7
1433	1	Q92747	Q92747	Actin-related protein 2/3 complex subunit 1A	ARPC1A	Homo sapiens	41.57	6	6	19124.6	33665.2	30023.8	26048.2	12578	25760.7	25310.3	31916.3	21750.8	33341.4	20950.5	27829.5
1434	1	Q92820	Q92820	Gamma-glutamyl hydrolase	GGH	Homo sapiens	35.965	6	6	50092	56290.9	83920.3	145829	185686	135782	154933	96460.4	88189.3	238911	164549	81788.7
1435	1	Q92859	Q92859	Neogenin	NEO1	Homo sapiens	160.018	6	6	27029.1	68558.8	15749.4	34990.4	58570.6	0	34353.5	27311.5	42059.5	37837.7	41541.9	36827.8
1436	1	Q92890	Q92890	Ubiquitin recognition factor in ER-associated degradation protein 1	UFD1	Homo sapiens	34.5	6	6	32028.6	0	64796.6	27560.2	19816	41736.5	18819.6	20052.6	0	24371.6	10628.6	16000.7
1437	1	Q96FW1	Q96FW1	Ubiquitin thioesterase OTUB1	OTUB1	Homo sapiens	31.285	6	6	2517820	2196400	3948920	2737420	1227520	810350	2090800	2881490	1591260	2651860	1836790	1945330
1438	1	Q96HC4	Q96HC4	PDZ and LIM domain protein 5	PDLIM5	Homo sapiens	63.946	6	6	59144.7	42100.1	96298.4	54730	28680	23327.9	68067.9	67394.2	34303.6	43385.5	34125.9	62637
1439	1	Q96IU4	Q96IU4	Protein ABHD14B	ABHD14B	Homo sapiens	22.344	6	6	66160.8	62363.5	128761	82301.3	65145.8	71455.1	74843.2	63774	63764.4	82925.9	52761.7	69492.3
1440	1	Q96IY4	Q96IY4	Carboxypeptidase B2	CPB2	Homo sapiens	48.424	6	6	152525	97995.4	80495.6	144709	629686	399776	145000	175083	147563	124748	127591	128423
1441	1	Q96KP1	Q96KP1	Exocyst complex component 2	EXOC2	Homo sapiens	104.066	6	6	11293.6	14953.4	24056.3	19502.5	11084.6	0	14227.5	15670.4	20642.3	11030.2	17414.5	15818
1442	1	Q96L92	Q96L92	Sorting nexin-27	SNX27	Homo sapiens	61.264	6	6	10547.1	16541.1	17092.8	15983	7482.86	5322.76	0	20701	0	24166.6	0	17786.8
1443	1	Q96M96	Q96M96	FYVE, RhoGEF and PH domain-containing protein 4	FGD4	Homo sapiens	86.63	6	6	16065.4	31384.3	13126.7	0	0	0	0	25798.4	26590.6	0	18849.1	22514.8
1444	1	Q96P63	Q96P63	Serpin B12	SERPINB12	Homo sapiens	46.276	6	6	48836.9	57189.1	128508	162282	541336	41300.8	435637	123679	84649.6	672203	18978.4	94790.7
1445	1	Q96RQ3	Q96RQ3	Methylcrotonoyl-CoA carboxylase subunit alpha, mitochondrial	MCCC1	Homo sapiens	80.472	6	6	56492.8	134501	62096.5	29122.9	120804	0	59320	99503.8	45945.7	150438	0	147603
1446	1	Q96RU3	Q96RU3	Formin-binding protein 1	FNBP1	Homo sapiens	71.309	6	6	32517	60239	21295.7	26384.6	34499.9	11427.2	45236.4	45971.7	35237.5	33128	36156.3	44693.1
1447	1	Q96T49	Q96T49	Protein phosphatase 1 regulatory inhibitor subunit 16B	PPP1R16B	Homo sapiens	63.55	6	6	141064	134985	116653	238890	249647	64462.3	155403	142381	173789	163578	161140	269267
1448	1	Q99436	Q99436	Proteasome subunit beta type-7	PSMB7	Homo sapiens	29.966	6	6	72485.6	28343.3	133991	81208.3	61094.4	33814.4	58520.1	62528.2	23355.5	79030.6	32612.9	37279.9
1449	1	Q99439	Q99439	Calponin-2	CNN2	Homo sapiens	33.699	7	6	221325	82586.5	599980	178772	120352	68492.9	165573	236578	70847.2	239846	196617	158080
1450	1	Q99572	Q99572	P2X purinoceptor 7	P2RX7	Homo sapiens	68.587	6	6	25054.1	88248.1	18592.6	40923.3	49008	21159.8	38164.6	33570.6	29554.4	41439.4	39562.7	66191.2
1451	1	Q99614	Q99614	Tetratricopeptide repeat protein 1	TTC1	Homo sapiens	33.525	6	6	112577	72534.2	142699	100802	40459.2	72550.3	80486.1	78912.8	59912	72921.7	93900	79638.8
1452	1	Q99719	Q99719	Septin-5	SEPTIN5	Homo sapiens	42.777	7	6	40837.7	21407	129990	52427	14079.6	20438	22377.2	37357.7	20172.2	31694.4	17949.2	25997.8
1453	1	Q99808	Q99808	Equilibrative nucleoside transporter 1	SLC29A1	Homo sapiens	50.222	6	6	244322	259571	152834	196650	142137	99035	197840	251676	231139	254051	222048	272832
1454	1	Q9BRG1	Q9BRG1	Vacuolar protein-sorting-associated protein 25	VPS25	Homo sapiens	20.748	6	6	97840.3	61829.9	73947.4	122625	59963.9	60461	69570.3	68675.8	79897.3	81674.2	67521.6	94062.6
1455	1	Q9BSW2	Q9BSW2	EF-hand calcium-binding domain-containing protein 4B	CRACR2A	Homo sapiens	83.193	6	6	0	0	25882.9	16812.8	0	0	0	0	0	10131.2	0	0
1456	1	Q9BYE9	Q9BYE9	Cadherin-related family member 2	CDHR2	Homo sapiens	141.544	6	6	0	0	9222.51	0	0	10842.6	0	0	0	0	0	0
1457	1	Q9BYI3	Q9BYI3	Hyccin	FAM126A	Homo sapiens	57.628	6	6	29792.2	34001.5	43917.4	22375.7	0	32192.1	35599	33361.2	0	31873.4	43293.3	33785.9
1458	1	Q9BZG1	Q9BZG1	Ras-related protein Rab-34	RAB34	Homo sapiens	29.045	6	6	41118	42845.4	55586.8	34931	26773.3	24495.3	27894.8	30996.4	35193.3	30960.7	39011.1	29212.5
1459	1	Q9H3P7	Q9H3P7	Golgi resident protein GCP60	ACBD3	Homo sapiens	60.594	6	6	11537.4	0	16224.3	0	0	0	0	0	0	3201.12	0	0
1460	1	Q9H4G4	Q9H4G4	Golgi-associated plant pathogenesis-related protein 1	GLIPR2	Homo sapiens	17.217	6	6	618856	969713	561376	602317	482921	558404	769308	667635	778020	607606	1138310	867977
1461	1	Q9H6A0	Q9H6A0	DENN domain-containing protein 2D	DENND2D	Homo sapiens	53.672	6	6	45369.7	68803.2	36592.3	46075.4	50624.7	38942	73783.1	55468	70169.1	69094	93265.2	103943
1462	1	Q9H6X2	Q9H6X2	Anthrax toxin receptor 1	ANTXR1	Homo sapiens	62.789	6	6	24575.7	61697.8	20358.6	79964.7	60335.6	65014.5	41791.2	49549.3	90660.3	46700.1	66518.6	67736.1
1463	1	Q9H8L6	Q9H8L6	Multimerin-2	MMRN2	Homo sapiens	104.41	6	6	348332	396962	188272	301400	690504	547778	717705	428253	581769	537654	621499	472493
1464	1	Q9HA64	Q9HA64	Ketosamine-3-kinase	FN3KRP	Homo sapiens	34.415	6	6	54552.8	44153.1	83752.1	70539	0	191230	58101.6	65143.3	110372	75048.8	100504	0
1465	1	Q9HB71	Q9HB71	Calcyclin-binding protein	CACYBP	Homo sapiens	26.21	6	6	391281	262932	705317	459627	413395	290137	433484	351327	403975	452514	359897	384794
1466	1	Q9HBW9	Q9HBW9	Adhesion G protein-coupled receptor L4	ADGRL4	Homo sapiens	77.813	6	6	136757	190892	71470.9	129817	120735	140010	169191	149623	177622	198226	176695	133335
1467	1	Q9HC35	Q9HC35	Echinoderm microtubule-associated protein-like 4	EML4	Homo sapiens	108.916	6	6	10343.6	0	27599	0	0	0	0	0	0	0	0	0
1468	1	Q9HCN6	Q9HCN6	Platelet glycoprotein VI	GP6	Homo sapiens	36.865	6	6	161976	75462.8	154596	259424	73664.7	107348	170969	127592	171579	175510	99052.8	78928.6
1469	1	Q9NP58	Q9NP58	ATP-binding cassette sub-family B member 6	ABCB6	Homo sapiens	93.885	6	6	28999.5	28535.6	19935.8	21466.1	0	19664.4	0	15529	18980.3	0	22087.6	12566.7
1470	1	Q9NQ76	Q9NQ76	Matrix extracellular phosphoglycoprotein	MEPE	Homo sapiens	58.42	6	6	97958.4	26313.2	24061.3	122396	113831	0	128473	92277	104000	22033.1	108020	0
1471	1	Q9NQ84	Q9NQ84	G-protein coupled receptor family C group 5 member C	GPRC5C	Homo sapiens	48.195	6	6	161251	93858.6	105841	116156	70226.8	53482.6	59312.7	68841.5	106815	142090	116922	76212.9
1472	1	Q9NR12	Q9NR12	PDZ and LIM domain protein 7	PDLIM7	Homo sapiens	49.847	6	6	37399.2	26742.2	78392.7	47941.6	32864.2	25380.8	41495.3	63883.1	33229	45091	28435.3	52404.4
1473	1	Q9NRW1	Q9NRW1	Ras-related protein Rab-6B	RAB6B	Homo sapiens	23.461	8	6	1027840	248846	2520620	1312130	411547	387687	486841	591515	479423	732545	440270	485080
1474	1	Q9NSC5	Q9NSC5	Homer protein homolog 3	HOMER3	Homo sapiens	39.836	7	6	26828.9	36648.6	12502	23602.5	15233	23142.1	31480.1	21316.4	14848.8	21779.2	22113.3	24747
1475	1	Q9NUV9	Q9NUV9	GTPase IMAP family member 4	GIMAP4	Homo sapiens	37.534	7	6	40093.7	142239	34030.2	67365.7	99491.6	27903.6	80575.1	66001	59727	72925	69320.4	75092.2
1476	1	Q9NVS9	Q9NVS9	Pyridoxine-5'-phosphate oxidase	PNPO	Homo sapiens	29.989	6	6	59839.2	67346	72793.4	74477.5	55287.6	83723.9	0	65855.7	72515.3	58473	0	50958.1
1477	1	Q9NWZ3	Q9NWZ3	Interleukin-1 receptor-associated kinase 4	IRAK4	Homo sapiens	51.529	6	6	33150.2	0	36403.3	34105.3	0	0	0	52916.9	0	17860.4	21631.3	0
1478	1	Q9NY59	Q9NY59	Sphingomyelin phosphodiesterase 3	SMPD3	Homo sapiens	71.08	6	6	14233.6	27313.6	5985.95	8718.29	11395.8	6391.08	18501.3	6759.8	13484.6	16541.3	31828.5	18223.5
1479	1	Q9NZL9	Q9NZL9	Methionine adenosyltransferase 2 subunit beta	MAT2B	Homo sapiens	37.551	6	6	24063.1	27130.5	23107.6	26479.1	0	14344.1	17226.8	23300.7	21525.5	21598.8	0	15522.6
1480	1	Q9P2A4	Q9P2A4	ABI gene family member 3	ABI3	Homo sapiens	39.034	6	6	192327	238933	99683.8	165088	140260	156246	174284	158015	158219	146540	194943	174961
1481	1	Q9P2R3	Q9P2R3	Rabankyrin-5	ANKFY1	Homo sapiens	128.399	6	6	10026.4	13066	13242.3	10570.4	0	24022.7	0	15783.2	12144.1	10309.6	7882.64	11011.7
1482	1	Q9UBW8	Q9UBW8	COP9 signalosome complex subunit 7a	COPS7A	Homo sapiens	30.277	6	6	55062.4	62234.8	127899	70242.9	0	0	0	44330.7	0	43993.6	0	0
1483	1	Q9UEU0	Q9UEU0	Vesicle transport through interaction with t-SNAREs homolog 1B	VTI1B	Homo sapiens	26.69	6	6	37435	0	42924.8	26816.2	0	17150.5	26240.3	24309.4	0	22048.4	0	19055.9
1484	1	Q9UHY1	Q9UHY1	Nuclear receptor-binding protein	NRBP1	Homo sapiens	59.844	6	6	38985.1	31125.6	120167	77190	42450.9	102927	40494.3	58283.8	0	44126.9	10630	52855.2
1485	1	Q9UL25	Q9UL25	Ras-related protein Rab-21	RAB21	Homo sapiens	24.346	6	6	230922	131889	296396	358284	118029	159469	135005	156361	131741	171502	126857	199676
1486	1	Q9UM54	Q9UM54	Unconventional myosin-VI	MYO6	Homo sapiens	149.694	6	6	12964.5	17122.8	16193.3	19147.3	0	0	0	12888.1	0	0	0	13592.8
1487	1	Q9UNM6	Q9UNM6	26S proteasome non-ATPase regulatory subunit 13	PSMD13	Homo sapiens	42.944	6	6	36974.8	15575.7	52423.2	32987.6	10648.9	24260.8	19286.3	31294.4	25468.7	29145.1	23501.8	16578.6
1488	1	Q9UP52	Q9UP52	Transferrin receptor protein 2	TFR2	Homo sapiens	88.755	6	6	44456.4	64742.8	35121	79188.3	0	60520.4	97377.1	87326.9	120914	34133.4	134108	82663.8
1489	1	Q9UQ16	Q9UQ16	Dynamin-3	DNM3	Homo sapiens	97.746	6	6	0	106562	117734	35360.7	0	0	0	0	0	35888.7	0	0
1490	1	Q9UQM7	Q9UQM7	Calcium/calmodulin-dependent protein kinase type II subunit alpha	CAMK2A	Homo sapiens	54.089	8	6	109064	217344	51687.9	76268.5	67066.3	81777.3	68695.5	188975	63804.1	59154.8	49026.4	90182.9
1491	1	Q9UQP3	Q9UQP3	Tenascin-N	TNN	Homo sapiens	144.037	6	6	0	0	0	12422.8	30590.3	26174	15476.7	0	11169.6	13972.7	0	0
1492	1	Q9Y287	Q9Y287	Integral membrane protein 2B	ITM2B	Homo sapiens	30.338	6	6	66313.6	47981.1	43982.1	75617.5	110636	139575	92680.8	83785.1	84993.9	104371	117374	126926
1493	1	Q9Y2S2	Q9Y2S2	Lambda-crystallin homolog	CRYL1	Homo sapiens	35.417	6	6	68947.6	41425	67476.5	69949.5	47849.5	37317.7	64235.8	73000.8	48904.4	80862.5	38148.4	47604.4
1494	1	Q9Y3R5	Q9Y3R5	Protein dopey-2	DOP1B	Homo sapiens	258.235	7	6	40479.9	0	28139.6	42116.5	0	0	0	0	0	0	0	0
1495	1	Q9Y4K4	Q9Y4K4	Mitogen-activated protein kinase kinase kinase kinase 5	MAP4K5	Homo sapiens	95.026	6	6	0	13581.8	21580.3	13110.2	0	0	0	0	0	11342	0	0
1496	1	Q9Y608	Q9Y608	Leucine-rich repeat flightless-interacting protein 2	LRRFIP2	Homo sapiens	82.173	6	6	26988.6	16270.5	41974.1	25008.9	16748.7	12085.9	24839.6	15395.3	13877.1	16384.5	17969.5	20387.8
1497	1	Q9Y624	Q9Y624	Junctional adhesion molecule A	F11R	Homo sapiens	32.583	6	6	2083950	1428150	2961280	1756320	810061	1466470	1882860	1763820	1791240	2052090	1211830	1853640
1498	1	Q9Y625	Q9Y625	Glypican-6	GPC6	Homo sapiens	62.736	6	6	49889.9	59735.8	60299	42234.2	87243.4	122260	100941	121377	68322.3	84867.3	115600	34813.9
1499	1	Q9Y653	Q9Y653	Adhesion G-protein coupled receptor G1	ADGRG1	Homo sapiens	77.738	6	6	52374.4	53655	66807.1	75474.3	25896.2	35785.3	47418.3	45471.4	42521.9	48157.3	49657.4	51090.1
1500	1	Q9Y6D6	Q9Y6D6	Brefeldin A-inhibited guanine nucleotide-exchange protein 1	ARFGEF1	Homo sapiens	208.77	6	6	0	0	11987.4	0	0	0	0	0	0	0	0	0
1501	1	Q9Y6E0	Q9Y6E0	Serine/threonine-protein kinase 24	STK24	Homo sapiens	49.309	9	6	100263	91144.7	143536	103762	60799	63535.8	92080.3	108418	85004.8	112947	106111	129910
1502	1	Q9Y6G9	Q9Y6G9	Cytoplasmic dynein 1 light intermediate chain 1	DYNC1LI1	Homo sapiens	56.579	6	6	27715.2	30540.3	25247.6	39101.7	0	0	31984.5	35380.2	25987.3	15123.4	0	25643.8
1503	1	A6NDG6	A6NDG6	Glycerol-3-phosphate phosphatase	PGP	Homo sapiens	34.003	5	5	86936.3	49914.8	81350	89560.7	61118.5	79350.6	81673.8	91740.1	65822.2	59503.7	72738.4	63151.7
1504	1	O00214	O00214	Galectin-8	LGALS8	Homo sapiens	35.804	5	5	14938.2	12263.2	22396.7	136777	19091.8	0	0	16343.6	13813.7	14744.7	19746.8	11391.6
1505	1	O00299	O00299	Chloride intracellular channel protein 1	CLIC1	Homo sapiens	26.922	5	5	1483230	903956	2540890	1652760	950814	1213460	1169350	1390940	1002060	1571530	1096280	1353490
1506	1	O00303	O00303	Eukaryotic translation initiation factor 3 subunit F	EIF3F	Homo sapiens	37.562	5	5	19001.7	12873.5	22048	23340.3	0	17721.5	0	26654.2	27007.9	19120.1	17416.4	0
1507	1	O00408	O00408	cGMP-dependent 3',5'-cyclic phosphodiesterase	PDE2A	Homo sapiens	105.718	5	5	36448.5	28855.3	51065.8	38648.4	22459.9	7585.67	36177	24763.4	38876.4	30308.5	36603.3	42453.5
1508	1	O00481	O00481	Butyrophilin subfamily 3 member A1	BTN3A1	Homo sapiens	57.679	7	5	86803.5	113267	76655.8	61789.7	35597.5	46191.1	63388.7	73187.6	67896.9	71039.2	65993	73497.6
1509	1	O00571	O00571	ATP-dependent RNA helicase DDX3X	DDX3X	Homo sapiens	73.246	16	5	64634.1	63099.1	75772.7	59404.6	62162.6	32016.4	47123.2	44665.5	52240.8	63744	34126.7	65012.8
1510	1	O14498	O14498	Immunoglobulin superfamily containing leucine-rich repeat protein	ISLR	Homo sapiens	45.998	5	5	25308.6	45868	18542	54494.7	33970.2	127988	44289.5	38633.5	66107.3	31463.2	39490.1	77500.9
1511	1	O14727	O14727	Apoptotic protease-activating factor 1	APAF1	Homo sapiens	141.843	5	5	10952.6	8139.56	18525.9	10177.8	0	0	6530.88	10412.3	9477.9	7552.83	7109.36	4892.14
1512	1	O14744	O14744	Protein arginine N-methyltransferase 5	PRMT5	Homo sapiens	72.684	5	5	16885.9	14086	23940.2	18967.5	18653.3	44755.9	21901.9	24772.7	31527.8	38544.4	11466.8	15855.1
1513	1	O14908	O14908	PDZ domain-containing protein GIPC1	GIPC1	Homo sapiens	36.05	6	5	34316.1	43055.8	39467.8	52912.9	30677.6	56022	45939.4	30765.3	47740.9	42430.5	58857.5	36720.2
1514	1	O15020	O15020	Spectrin beta chain, non-erythrocytic 2	SPTBN2	Homo sapiens	271.33	5	5	25488.7	0	4765.35	10018.2	0	9526.06	17205	20447.6	26789.3	26173.5	0	0
1515	1	O15194	O15194	CTD small phosphatase-like protein	CTDSPL	Homo sapiens	31.127	5	5	72854.9	28163.6	149598	67502.2	37329.9	45335.8	50344.6	51218.9	34809.6	66342.6	46184.7	46196.8
1516	1	O15247	O15247	Chloride intracellular channel protein 2	CLIC2	Homo sapiens	28.355	5	5	137313	179226	50426.5	121627	103887	85824.2	130378	133963	118367	141814	231094	157391
1517	1	O15427	O15427	Monocarboxylate transporter 4	SLC16A3	Homo sapiens	49.47	5	5	289198	206503	484579	235208	181843	164052	241379	280176	252788	231977	203254	231544
1518	1	O15498	O15498	Synaptobrevin homolog YKT6	YKT6	Homo sapiens	22.417	5	5	66736.5	46394.5	77763.1	69909.8	32679.7	60545	58065.9	50276.3	51899	78996.7	43277.6	60936
1519	1	O15511	O15511	Actin-related protein 2/3 complex subunit 5	ARPC5	Homo sapiens	16.321	5	5	460919	323522	873499	510098	215534	195637	343594	471216	249145	501668	316365	427325
1520	1	O43310	O43310	CBP80/20-dependent translation initiation factor	CTIF	Homo sapiens	67.588	5	5	0	0	6757.02	0	0	0	0	0	0	0	0	0
1521	1	O43399	O43399	Tumor protein D54	TPD52L2	Homo sapiens	22.237	5	5	120532	68973.1	381015	138611	98146.2	63799.1	96397.6	119486	91223.3	99077.2	72204.6	85139.2
1522	1	O43488	O43488	Aflatoxin B1 aldehyde reductase member 2	AKR7A2	Homo sapiens	39.588	6	5	113176	80176.1	287942	123496	94460.3	274889	106801	113531	130724	119646	109892	119231
1523	1	O43566	O43566	Regulator of G-protein signaling 14	RGS14	Homo sapiens	61.446	5	5	15738.8	18816.7	13711.4	15655.3	0	16517.3	27198.8	18913	32158.1	19682	24833.8	30853.9
1524	1	O43820	O43820	Hyaluronidase-3	HYAL3	Homo sapiens	46.503	5	5	38708	41886.4	34191.4	83342.6	18948.1	41015.3	11180.7	22471.9	13243	38388.8	21445.5	30530.5
1525	1	O43847	O43847	Nardilysin	NRDC	Homo sapiens	131.705	5	5	20793.4	21595.7	17594.9	27867.9	0	0	101801	16788.4	12836.1	19349.4	0	0
1526	1	O60240	O60240	Perilipin-1	PLIN1	Homo sapiens	55.99	5	5	4272.35	0	8296.42	8804.81	9140.08	10786.6	9679.43	19065.1	14138.7	22599.4	10950.3	10728.1
1527	1	O60245	O60245	Protocadherin-7	PCDH7	Homo sapiens	116.071	5	5	30788.2	21545.4	0	38263.2	21389.9	16595.9	0	0	33185.6	41966.5	8031.55	17272.6
1528	1	O60701	O60701	UDP-glucose 6-dehydrogenase	UGDH	Homo sapiens	55.026	5	5	8951.56	21028.3	22529.2	0	0	0	40704.8	0	0	26037.7	0	0
1529	1	O60884	O60884	DnaJ homolog subfamily A member 2	DNAJA2	Homo sapiens	45.748	5	5	24468.4	26974.2	26214.3	26324.1	24640.4	15691.9	20291.1	28805.6	22204.5	22842.7	30085.5	28508.3
1530	1	O75154	O75154	Rab11 family-interacting protein 3	RAB11FIP3	Homo sapiens	82.44	5	5	0	0	21712.4	8845.4	0	0	0	0	0	0	0	0
1531	1	O75223	O75223	Gamma-glutamylcyclotransferase	GGCT	Homo sapiens	21.007	5	5	77273.6	88968.7	114004	133133	217920	78834.1	274061	132097	95107.6	284899	69731.5	93970.1
1532	1	O75368	O75368	SH3 domain-binding glutamic acid-rich-like protein	SH3BGRL	Homo sapiens	12.772	5	5	228975	152791	388516	244851	128626	158809	162184	230552	142368	226683	168625	197676
1533	1	O75387	O75387	Large neutral amino acids transporter small subunit 3	SLC43A1	Homo sapiens	61.474	5	5	44530.2	61294.9	40617.4	36229.9	45921.3	19886.9	61779.9	61455.6	46983	78201.4	29441.4	49822.7
1534	1	O75635	O75635	Serpin B7	SERPINB7	Homo sapiens	42.905	5	5	10077.1	9931.04	9123	19634.6	34244.9	0	43723.6	19482.8	20489.6	53020.4	0	0
1535	1	O75674	O75674	TOM1-like protein 1	TOM1L1	Homo sapiens	52.989	5	5	79042.8	28422.4	48003.1	104362	50442.6	46212.1	40722.4	49206.9	63476.9	117582	52919.3	45106.7
1536	1	O75822	O75822	Eukaryotic translation initiation factor 3 subunit J	EIF3J	Homo sapiens	29.063	5	5	142656	49737.1	129497	162219	100316	155775	70756.7	836396	96251.7	126866	84388	89344.2
1537	1	O94903	O94903	Pyridoxal phosphate homeostasis protein	PLPBP	Homo sapiens	30.344	5	5	29127.3	29447.8	52142.1	34777.3	20105.1	11281.3	19586.8	29851.9	16868	24139.6	27451.6	19511
1538	1	O94956	O94956	Solute carrier organic anion transporter family member 2B1	SLCO2B1	Homo sapiens	76.713	5	5	40602.5	49341.3	23060	38548.5	35618.4	52320.2	40333.3	41597.7	45206.2	63832.6	43442.1	67203.8
1539	1	O95260	O95260	Arginyl-tRNA--protein transferase 1	ATE1	Homo sapiens	59.093	5	5	21649.3	13020.5	33494.7	19421.6	20170.9	20244.8	23258.7	19352.9	18636.4	28002.5	0	27991.2
1540	1	O95428	O95428	Papilin	PAPLN	Homo sapiens	137.702	5	5	0	0	0	0	14455.5	8074.46	0	0	0	0	0	0
1541	1	O95433	O95433	Activator of 90 kDa heat shock protein ATPase homolog 1	AHSA1	Homo sapiens	38.273	5	5	29255.2	33996.3	48526.8	27974.8	26903.2	23980.9	27860.3	32715.9	21517	27737.5	28865.8	25192.1
1542	1	O95445	O95445	Apolipoprotein M	APOM	Homo sapiens	21.253	5	5	393825	350860	266451	472278	533543	766593	520899	432750	548183	557431	533422	443087
1543	1	O95793	O95793	Double-stranded RNA-binding protein Staufen homolog 1	STAU1	Homo sapiens	63.183	5	5	30574.5	25151.4	19190.2	24436.3	57420.3	35749.5	41355.3	53213.4	40130.7	28335.1	20461	18730.1
1544	1	O95865	O95865	N(G),N(G)-dimethylarginine dimethylaminohydrolase 2	DDAH2	Homo sapiens	29.645	5	5	263181	393481	180182	240305	266746	177340	319040	303899	278362	283708	251416	285227
1545	1	O96019	O96019	Actin-like protein 6A	ACTL6A	Homo sapiens	47.46	6	5	35235.3	36614.5	43929.1	45830.5	38683.7	41053.5	39302.6	51088.1	50271.4	23443.2	50318.2	81936.3
1546	1	P01732	P01732	T-cell surface glycoprotein CD8 alpha chain	CD8A	Homo sapiens	25.73	5	5	126026	193899	122167	157535	103493	145613	141621	104330	113553	198389	143631	100642
1547	1	P01780	P01780	Immunoglobulin heavy variable 3-7	IGHV3-7	Homo sapiens	12.941	7	5	9737040	21522400	4466180	27043500	16099400	13849300	40482200	32172700	13934000	13643900	38803200	31376300
1548	1	P01880	P01880	Immunoglobulin heavy constant delta	IGHD	Homo sapiens	42.35	5	5	852978	158186	113903	177601	512271	216283	449808	464431	197170	69510.6	374554	211962
1549	1	P02655	P02655	Apolipoprotein C-II	APOC2	Homo sapiens	11.283	5	5	22638100	15641000	32992800	23256800	24852700	27088800	31125400	27667200	31335300	25471000	32159600	31032500
1550	1	P02686	P02686	Myelin basic protein	MBP	Homo sapiens	33.117	5	5	192295	329616	255927	271722	177501	123910	232886	300722	184850	208139	150452	283168
1551	1	P02763	P02763	Alpha-1-acid glycoprotein 1	ORM1	Homo sapiens	23.512	5	5	515821	373000	602732	285160	1010550	983106	444041	600905	316020	1111800	1024310	579048
1552	1	P02765	P02765	Alpha-2-HS-glycoprotein	AHSG	Homo sapiens	39.342	5	5	2552090	1930360	1275760	2517410	16215500	9619480	1600150	921131	1727280	1088670	1876080	962398
1553	1	P02775	P02775	Platelet basic protein	PPBP	Homo sapiens	13.893	5	5	2229860	929605	1493530	2617980	2915360	4871450	1463740	1159070	936301	1798590	1435020	1190760
1554	1	P02794	P02794	Ferritin heavy chain	FTH1	Homo sapiens	21.223	5	5	43453.4	47392.6	57188.2	21568.9	35370.9	19213.5	22097.7	16561.8	21193.8	28754	23485.1	15635.1
1555	1	P04062	P04062	Lysosomal acid glucosylceramidase	GBA	Homo sapiens	59.718	5	5	23331.5	14909.3	18069	38455	34128.5	50451.6	58125.2	10243.4	26850.7	48719.7	0	60759.8
1556	1	P04180	P04180	Phosphatidylcholine-sterol acyltransferase	LCAT	Homo sapiens	49.58	5	5	154781	107828	110718	151157	1422730	1232260	196071	178474	174916	200340	154824	115501
1557	1	P04234	P04234	T-cell surface glycoprotein CD3 delta chain	CD3D	Homo sapiens	18.931	5	5	204737	166885	141864	172887	83887.3	77807	166000	107838	136002	135825	194371	237416
1558	1	P04439	P04439	HLA class I histocompatibility antigen, A alpha chain	HLA-A	Homo sapiens	40.84	8	5	3315010	4461700	2158850	3303090	2515390	2506150	3111650	3411390	4581830	5155060	2951380	3804340
1559	1	P06213	P06213	Insulin receptor	INSR	Homo sapiens	156.336	5	5	55096.7	46914.1	36483.8	45209.3	20918.1	28253.5	46245.4	37607.4	40065.5	62647.4	52780.7	54582.9
1560	1	P06753	P06753	Tropomyosin alpha-3 chain	TPM3	Homo sapiens	32.95	5	5	311942	124534	1019700	302367	205936	93051	156923	193107	67840.7	268320	106085	131804
1561	1	P07357	P07357	Complement component C8 alpha chain	C8A	Homo sapiens	65.165	5	5	664143	298028	153978	409336	1658750	1246610	570923	509285	385616	612464	627545	438582
1562	1	P07902	P07902	Galactose-1-phosphate uridylyltransferase	GALT	Homo sapiens	43.363	5	5	42219.6	28780.2	50130	40884.8	0	0	42570.1	58892.8	0	35394.1	0	32111.7
1563	1	P07949	P07949	Proto-oncogene tyrosine-protein kinase receptor Ret	RET	Homo sapiens	124.319	5	5	0	0	12437.3	0	0	0	0	9100.38	0	0	0	0
1564	1	P07954	P07954	Fumarate hydratase, mitochondrial	FH	Homo sapiens	54.636	5	5	19426.9	17523.6	29091.4	27230	43051.5	0	24649.4	20757	0	19084.3	22536.7	15397.9
1565	1	P08034	P08034	Gap junction beta-1 protein	GJB1	Homo sapiens	32.024	5	5	20442.4	6954.69	26689.6	12642.8	19027.5	42341.8	18898.9	45943.6	14531	197007	30351.4	0
1566	1	P09326	P09326	CD48 antigen	CD48	Homo sapiens	27.684	5	5	437737	463201	343782	476171	517843	409156	465509	462964	607480	439141	742564	626993
1567	1	P09417	P09417	Dihydropteridine reductase	QDPR	Homo sapiens	25.792	5	5	91433.4	99066.9	131343	94506	82684	47051.3	90764.3	94673.6	77820.9	93912.1	65868.3	91145.1
1568	1	P09493	P09493	Tropomyosin alpha-1 chain	TPM1	Homo sapiens	32.708	10	5	146586	37467.1	412210	123184	60529.4	37614.1	75379.9	115460	33656.9	195926	40894.9	68699
1569	1	P0CG12	P0CG12	Decreased expression in renal and prostate cancer protein	DERPC	Homo sapiens	51.392	5	5	34822.5	25809.9	31029.3	42617.2	30384.1	37801.4	47793.7	29849.7	30622	45987.3	22964.4	57276.8
1570	2	P0DMM9;P0DMN0	P0DMM9	Sulfotransferase 1A3	SULT1A3	Homo sapiens	34.196	5	5	57778.1	113132	95551.8	134311	0	106162	78966.1	105294	0	124496	92440.3	0
1571	1	P10124	P10124	Serglycin	SRGN	Homo sapiens	17.651	5	5	2080640	1497090	1986750	1992280	2829040	6060600	2768240	1952250	3845590	3127310	1404040	8793460
1572	1	P10321	P10321	HLA class I histocompatibility antigen, C alpha chain	HLA-C	Homo sapiens	40.649	5	5	255956	312131	293445	209189	213465	235757	202442	274079	260674	514641	248041	244823
1573	1	P10646	P10646	Tissue factor pathway inhibitor	TFPI	Homo sapiens	35.016	5	5	2300800	1788680	1007000	1673140	6065540	2486410	3046760	3544490	2471680	2475090	2132190	3075350
1574	1	P10721	P10721	Mast/stem cell growth factor receptor Kit	KIT	Homo sapiens	109.866	5	5	9031.04	61526.6	4039.63	13558	23187.8	0	15742.7	0	16088	16667	33688.8	23678.8
1575	1	P11168	P11168	Solute carrier family 2, facilitated glucose transporter member 2	SLC2A2	Homo sapiens	57.49	5	5	150361	85884	87494.1	114477	61952.9	108308	121429	196220	119984	493880	101517	152332
1576	1	P11233	P11233	Ras-related protein Ral-A	RALA	Homo sapiens	23.565	7	5	1600880	4182640	1568680	1758170	1079000	568137	1544370	1481320	1769800	2254120	1724140	1544000
1577	1	P11310	P11310	Medium-chain specific acyl-CoA dehydrogenase, mitochondrial	ACADM	Homo sapiens	46.589	5	5	3867.62	18718.8	20610.4	15816.6	0	9962.57	27329	14703.5	20223.2	0	9592.94	21892.2
1578	1	P11441	P11441	Ubiquitin-like protein 4A	UBL4A	Homo sapiens	17.774	5	5	9983.15	0	22955.9	19078.3	0	0	12065.6	11605.9	57557.7	16223.4	0	0
1579	1	P12273	P12273	Prolactin-inducible protein	PIP	Homo sapiens	16.572	5	5	69911.7	86997.7	64449.9	121801	147171	109121	254372	115864	92678.8	298535	75590.7	78884
1580	1	P13598	P13598	Intercellular adhesion molecule 2	ICAM2	Homo sapiens	30.654	5	5	421259	587121	681007	373539	395532	231694	458615	592233	364938	595069	611245	345264
1581	1	P13646	P13646	Keratin, type I cytoskeletal 13	KRT13	Homo sapiens	49.589	9	5	0	0	15802.1	90700.6	37165.2	0	38146.9	34552.9	24201.5	263624	30727	21056.9
1582	1	P13804	P13804	Electron transfer flavoprotein subunit alpha, mitochondrial	ETFA	Homo sapiens	35.081	5	5	22379.1	23924.5	35431.5	45465.5	0	0	103723	43075.2	0	26112.7	30042.8	63054.6
1583	1	P15121	P15121	Aldo-keto reductase family 1 member B1	AKR1B1	Homo sapiens	35.852	5	5	158849	198975	209100	149496	101131	65579.8	130539	152275	130692	126159	145287	138659
1584	1	P15428	P15428	15-hydroxyprostaglandin dehydrogenase [NAD(+)]	HPGD	Homo sapiens	28.977	5	5	25118.3	91172.9	16196.1	26677.6	0	0	0	41115.4	58217.7	33489.3	52707.8	42803.6
1585	1	P15880	P15880	40S ribosomal protein S2	RPS2	Homo sapiens	31.324	5	5	40242.6	43688.9	44889.8	44098.7	25561.4	37242.1	55115.7	28835.6	40682.6	30920	24099.2	25052
1586	1	P16050	P16050	Polyunsaturated fatty acid lipoxygenase ALOX15	ALOX15	Homo sapiens	74.805	5	5	72259	73312.1	0	73243.1	74906.3	107160	105707	65100.4	118879	61719.4	114824	150975
1587	1	P16452	P16452	Protein 4.2	EPB42	Homo sapiens	77.008	5	5	8715.7	12059.5	13396.3	12818.8	12522.1	19646	11202.4	33333.4	12497.3	11922.6	7745.68	0
1588	1	P17612	P17612	cAMP-dependent protein kinase catalytic subunit alpha	PRKACA	Homo sapiens	40.59	5	5	252281	132694	214285	224489	130811	97361.3	183813	241289	122309	161412	105726	130910
1589	1	P17812	P17812	CTP synthase 1	CTPS1	Homo sapiens	66.691	5	5	22950.1	24959.7	35816.4	19646.8	13098.4	26631.8	21410.9	25149.8	18039.1	26605.6	0	17548.9
1590	1	P17813	P17813	Endoglin	ENG	Homo sapiens	70.58	5	5	212145	418342	155371	301745	224060	110461	191507	233738	257682	230575	258253	243596
1591	1	P17931	P17931	Galectin-3	LGALS3	Homo sapiens	26.153	5	5	32548.4	71995.9	30967.6	65144	68199.6	103273	73098	40591.4	68099.1	78891.1	73511.1	58819
1592	1	P19338	P19338	Nucleolin	NCL	Homo sapiens	76.615	5	5	26425.1	20756.7	21247.4	37588.7	36056.6	35445.1	39262.5	53747.5	24694.2	19737.3	0	64069.8
1593	1	P19784	P19784	Casein kinase II subunit alpha'	CSNK2A2	Homo sapiens	41.213	5	5	59181.3	35973.6	90548.7	46312.3	0	0	0	45308.3	0	57025.9	43281.8	38352
1594	1	P20023	P20023	Complement receptor type 2	CR2	Homo sapiens	112.919	5	5	18489	26618.6	43247.5	43153.8	32558.6	15921.7	33206.3	35329	41904.6	43399.7	53289.3	91040
1595	1	P20338	P20338	Ras-related protein Rab-4A	RAB4A	Homo sapiens	24.387	5	5	180054	73758.3	314000	172157	122026	81303.8	89014.9	139007	71970.2	114313	67230.3	100989
1596	1	P21579	P21579	Synaptotagmin-1	SYT1	Homo sapiens	47.573	8	5	137819	257443	68876.1	53997.5	54223.9	84284.5	118636	232544	51859.7	106235	50431.7	57030.1
1597	1	P21695	P21695	Glycerol-3-phosphate dehydrogenase [NAD(+)], cytoplasmic	GPD1	Homo sapiens	37.568	5	5	18483.2	0	21516.3	13129.5	0	20146.7	0	26454	0	12795.6	0	25174.7
1598	1	P21796	P21796	Voltage-dependent anion-selective channel protein 1	VDAC1	Homo sapiens	30.773	5	5	52304.1	91697.4	26739	30914.2	19970	34763.6	72895.3	86509.3	25178.2	40111	12836.6	35503.6
1599	1	P21926	P21926	CD9 antigen	CD9	Homo sapiens	25.415	5	5	9429090	7802510	22055800	16462400	6823520	4209590	8292400	8817570	8150690	12753100	6549870	9262470
1600	1	P22626	P22626	Heterogeneous nuclear ribonucleoproteins A2/B1	HNRNPA2B1	Homo sapiens	37.428	6	5	38785.5	39644.9	17346.6	32641.7	33063.6	20887.4	26847.6	33619.6	20609.3	28003	15406.3	22269.9
1601	1	P22694	P22694	cAMP-dependent protein kinase catalytic subunit beta	PRKACB	Homo sapiens	40.622	10	5	100784	60581.7	204093	106546	45450	68593.6	79695.1	93922.7	89795.5	104700	70292.2	59147.1
1602	1	P23352	P23352	Anosmin-1	ANOS1	Homo sapiens	76.115	5	5	22949.5	0	7528.08	27626.7	14243.5	24565	0	0	0	0	0	19406.9
1603	1	P24593	P24593	Insulin-like growth factor-binding protein 5	IGFBP5	Homo sapiens	30.569	5	5	47897.9	125557	22678.2	37912.9	423725	222347	128237	119361	79594.2	82448.1	58554.7	36209.8
1604	1	P25787	P25787	Proteasome subunit alpha type-2	PSMA2	Homo sapiens	25.897	5	5	43864.4	33116.3	107084	48789.1	29490.3	19519.4	31135.6	43274.9	23930.1	41217.8	24388.9	26418.1
1605	1	P25789	P25789	Proteasome subunit alpha type-4	PSMA4	Homo sapiens	29.483	5	5	74516	52203.1	160936	72979	54578.4	44727.9	68668.1	55645	33320.8	85715.7	45874.5	53176.6
1606	1	P27701	P27701	CD82 antigen	CD82	Homo sapiens	29.626	5	5	2672650	3554980	3380850	3102940	1724810	1525810	2330220	2144050	2838120	4726980	2903950	4073200
1607	1	P27987	P27987	Inositol-trisphosphate 3-kinase B	ITPKB	Homo sapiens	102.377	6	5	0	0	14928.4	0	0	0	0	0	0	7724.03	0	0
1608	1	P28065	P28065	Proteasome subunit beta type-9	PSMB9	Homo sapiens	23.263	5	5	50384.2	53576.2	118264	42148.4	43596.5	37631.9	33127.9	36644.9	27555.1	43381	53821.1	54547.9
1609	1	P28070	P28070	Proteasome subunit beta type-4	PSMB4	Homo sapiens	29.206	5	5	134107	86266	298457	114413	105913	94964.2	97829.9	100618	59878.9	145756	88758.7	71834.2
1610	1	P29218	P29218	Inositol monophosphatase 1	IMPA1	Homo sapiens	30.188	5	5	76342.8	54034.7	95140.1	79780.3	59314.8	43596.1	80747.6	81253.9	57089.1	84551.5	41098.4	70678.9
1611	1	P29279	P29279	CCN family member 2	CCN2	Homo sapiens	38.091	5	5	181840	180653	184294	441989	829032	1715110	253070	107787	275352	212651	90476	996145
1612	1	P29317	P29317	Ephrin type-A receptor 2	EPHA2	Homo sapiens	108.268	5	5	12559.2	30224.6	8470.5	19754.2	6043.45	0	11839.3	11317.9	19488.4	17465.8	22765.4	13624.8
1613	1	P29376	P29376	Leukocyte tyrosine kinase receptor	LTK	Homo sapiens	91.68	5	5	27199.5	11577.5	23502.3	36606.3	0	20277.4	0	0	0	18124	0	11752
1614	1	P30043	P30043	Flavin reductase (NADPH)	BLVRB	Homo sapiens	22.118	5	5	177854	129933	148251	179127	181738	641109	237529	225402	290257	244090	156281	170263
1615	1	P30419	P30419	Glycylpeptide N-tetradecanoyltransferase 1	NMT1	Homo sapiens	56.806	6	5	43801	23017.8	55482.5	38801.3	62341.8	39368.2	34703.1	35247.6	36717.7	35809.9	33169.2	31270.5
1616	1	P30520	P30520	Adenylosuccinate synthetase isozyme 2	ADSS2	Homo sapiens	50.097	5	5	55609	45310	61346.6	50442.1	0	41105	0	0	0	54256.5	0	30850.5
1617	1	P32121	P32121	Beta-arrestin-2	ARRB2	Homo sapiens	46.107	5	5	54965	90492.7	54471.6	43318.9	33802.9	45764.3	58349.2	81843.7	81540.6	61870.6	86776.3	58843.8
1618	1	P33241	P33241	Lymphocyte-specific protein 1	LSP1	Homo sapiens	37.192	5	5	40667.4	113719	57990.7	69030.8	63633	57108.6	104351	124117	107687	74873.3	154720	92602.8
1619	1	P35232	P35232	Prohibitin	PHB	Homo sapiens	29.801	5	5	35903.9	29926.3	21654.2	38946.1	0	0	84061.4	44915.5	0	28997.1	78062.7	48468.9
1620	1	P35590	P35590	Tyrosine-protein kinase receptor Tie-1	TIE1	Homo sapiens	125.09	5	5	45811.2	52783.9	16963.5	40327.2	54211.2	45393.2	67491.4	55605.8	54732.1	45578.1	40597.1	40719.9
1621	1	P35968	P35968	Vascular endothelial growth factor receptor 2	KDR	Homo sapiens	151.529	5	5	0	27885.8	9243.79	0	19813.3	0	17088.3	0	23967.9	16717.4	0	22897
1622	1	P36404	P36404	ADP-ribosylation factor-like protein 2	ARL2	Homo sapiens	20.875	5	5	14584.2	14848.9	24170.4	16548.7	29242.6	31166.4	11754.1	21679.3	21308.3	17763.7	29008.8	0
1623	1	P37023	P37023	Serine/threonine-protein kinase receptor R3	ACVRL1	Homo sapiens	56.124	5	5	17188	57043	9332.44	13616.6	12154.7	9080.88	17442.7	15263	16849	17760.1	23728.4	22584.1
1624	1	P40121	P40121	Macrophage-capping protein	CAPG	Homo sapiens	38.499	5	5	37352.7	43108.1	28475.6	49531.8	36240.7	59701.8	49515.6	46515.1	36843.3	62813.6	89432	42174
1625	1	P41159	P41159	Leptin	LEP	Homo sapiens	18.64	5	5	0	50065.2	53309.4	0	62641.1	245665	66855.3	100635	50343	56954.3	46889	0
1626	1	P42898	P42898	Methylenetetrahydrofolate reductase	MTHFR	Homo sapiens	74.597	5	5	12718.8	0	12459.9	13048.3	0	17186.6	0	0	0	0	0	0
1627	1	P46060	P46060	Ran GTPase-activating protein 1	RANGAP1	Homo sapiens	63.543	5	5	16997.9	0	17937.5	15423.9	0	63735.6	0	0	19406.9	21206.2	0	0
1628	1	P46108	P46108	Adapter molecule crk	CRK	Homo sapiens	33.83	5	5	24748.1	32494.6	28771.9	16205	18002.5	7328.52	0	21090.7	16384.6	21257.1	11954.3	24095.4
1629	1	P48506	P48506	Glutamate--cysteine ligase catalytic subunit	GCLC	Homo sapiens	72.768	5	5	9136.78	15991.8	11381.3	0	7140.04	17992.4	10245.9	10679.4	0	10748.9	6486.28	7592.53
1630	1	P48556	P48556	26S proteasome non-ATPase regulatory subunit 8	PSMD8	Homo sapiens	39.613	5	5	20402.6	18225.9	45885.4	0	0	103500	0	36952.9	0	11335.7	22518.1	27691.6
1631	1	P48735	P48735	Isocitrate dehydrogenase [NADP], mitochondrial	IDH2	Homo sapiens	50.911	5	5	37545.3	11208.6	12149.1	44693.5	0	5739.99	69107	36648.4	17716.8	22660.1	20533.9	30524.9
1632	1	P48739	P48739	Phosphatidylinositol transfer protein beta isoform	PITPNB	Homo sapiens	31.542	5	5	65663	81943.5	90568.1	78423.9	67010.7	61729.2	68425.8	61093.8	96155.4	88802.9	69770.2	73732.6
1633	1	P49184	P49184	Deoxyribonuclease-1-like 1	DNASE1L1	Homo sapiens	33.892	5	5	70137.8	95136.8	85383.4	71086.5	63589.5	42024.7	71365.5	74367.5	80137.7	67292.6	91192.3	60663.7
1634	1	P49189	P49189	4-trimethylaminobutyraldehyde dehydrogenase	ALDH9A1	Homo sapiens	53.801	5	5	59597.9	78437.6	44490.1	62880.7	70970.1	67452.7	83028.6	49667.3	51239.7	94602.4	33655.2	62787.7
1635	1	P49419	P49419	Alpha-aminoadipic semialdehyde dehydrogenase	ALDH7A1	Homo sapiens	58.487	5	5	9794.65	15924.8	14110.6	14327.1	24854.9	0	33853.8	0	15440.5	33417.5	65592.1	17631.4
1636	1	P49747	P49747	Cartilage oligomeric matrix protein	COMP	Homo sapiens	82.864	7	5	352260	284590	123611	416204	1157570	911565	387747	455129	614195	240625	433393	423427
1637	1	P49795	P49795	Regulator of G-protein signaling 19	RGS19	Homo sapiens	24.637	5	5	462779	384512	441121	476183	347450	318444	401644	363338	364936	469334	524493	590100
1638	1	P49840	P49840	Glycogen synthase kinase-3 alpha	GSK3A	Homo sapiens	50.98	7	5	20745.8	18054.3	37441.6	24844.7	16590.2	21055.8	17394.4	26010.1	19424.9	21723	22710.4	18682.3
1639	1	P49902	P49902	Cytosolic purine 5'-nucleotidase	NT5C2	Homo sapiens	64.972	5	5	17414.6	9764.54	27973.9	20913.3	2761.96	0	11309.4	11517.5	12064.9	17071.3	15993.9	11894.6
1640	1	P49908	P49908	Selenoprotein P	SELENOP	Homo sapiens	42.886	5	5	814114	684620	345664	846728	2276970	1280150	1289680	1055650	994006	1180520	1248890	1144550
1641	1	P51159	P51159	Ras-related protein Rab-27A	RAB27A	Homo sapiens	24.865	5	5	60830.5	65253.7	84903.2	79913	44005	38462.2	56662	55239	46518.4	50999.8	66851.3	56878.4
1642	1	P51575	P51575	P2X purinoceptor 1	P2RX1	Homo sapiens	44.983	5	5	563439	160213	541137	407895	270217	405753	313426	341995	274101	662076	145904	279045
1643	1	P51606	P51606	N-acylglucosamine 2-epimerase	RENBP	Homo sapiens	48.831	5	5	46092.3	24052.5	94592	41906.3	29288.7	23155.9	29947.5	32012.6	20107.9	32893.6	17994	32734.6
1644	1	P52790	P52790	Hexokinase-3	HK3	Homo sapiens	99.028	6	5	39576.8	16566.4	20585.9	26820.4	0	67787.7	0	53447.9	34284.4	56460.7	41514.5	49946.3
1645	1	P53814	P53814	Smoothelin	SMTN	Homo sapiens	99.059	5	5	126378	0	218747	196905	0	0	0	257707	0	123847	0	189692
1646	1	P55056	P55056	Apolipoprotein C-IV	APOC4	Homo sapiens	14.552	5	5	2804810	1324360	1885230	2111700	3108610	3723160	2168880	2436200	2365020	5913560	2727140	4184400
1647	1	P56192	P56192	Methionine--tRNA ligase, cytoplasmic	MARS1	Homo sapiens	101.116	5	5	4332.37	0	11197.7	6107.06	0	0	16491	0	0	4121.83	0	0
1648	1	P56202	P56202	Cathepsin W	CTSW	Homo sapiens	42.119	5	5	104962	22541.9	23045	117117	54235.1	67657.6	26980	21349.6	32592.5	22434.4	0	53689
1649	1	P57087	P57087	Junctional adhesion molecule B	JAM2	Homo sapiens	33.206	5	5	121059	298637	93328.8	121212	81469.7	55334.7	164050	153716	190482	189138	207606	126148
1650	1	P60201	P60201	Myelin proteolipid protein	PLP1	Homo sapiens	30.076	5	5	192413	389383	98774.7	242358	173277	244594	214429	365907	175712	173938	140874	219942
1651	1	P60228	P60228	Eukaryotic translation initiation factor 3 subunit E	EIF3E	Homo sapiens	52.223	5	5	21768.1	14994.5	21332	9859.96	3250.66	0	0	8297.85	0	0	0	6920.35
1652	2	P60709;P63261	P60709	Actin, cytoplasmic 1	ACTB	Homo sapiens	41.734	7	5	30509800	14029700	75865800	31923400	14675900	16505100	18139200	25238500	16317500	25403700	19061800	22329100
1653	1	P60880	P60880	Synaptosomal-associated protein 25	SNAP25	Homo sapiens	23.316	5	5	18087.5	43514.5	0	19551.1	0	0	12673.3	33308.6	0	30331.5	0	8644.33
1654	1	P60900	P60900	Proteasome subunit alpha type-6	PSMA6	Homo sapiens	27.398	5	5	76698.7	56871.1	193270	82801.7	64355.2	35941.7	60418.9	75249.4	36630.9	103081	46123	53095.8
1655	1	P60953	P60953	Cell division control protein 42 homolog	CDC42	Homo sapiens	21.257	6	5	861045	732141	1166170	874354	612869	769681	709894	1111200	677338	1030730	827240	874127
1656	1	P61006	P61006	Ras-related protein Rab-8A	RAB8A	Homo sapiens	23.664	8	5	2220260	1390830	4823770	2106630	1216650	1170170	1701570	2048930	1719030	1975170	1577550	1980950
1657	1	P61018	P61018	Ras-related protein Rab-4B	RAB4B	Homo sapiens	23.588	7	5	63910.6	29887.9	121234	85744.9	28309	44935.9	29550.2	37253.2	26743.1	43505.1	20771.8	45206.4
1658	1	P61019	P61019	Ras-related protein Rab-2A	RAB2A	Homo sapiens	23.544	10	5	307494	165326	452610	257851	158415	187361	160257	185379	149744	238596	193208	180377
1659	1	P61020	P61020	Ras-related protein Rab-5B	RAB5B	Homo sapiens	23.706	8	5	1175000	790382	1381600	1102150	701072	550305	811858	969060	845201	962866	823460	1020460
1660	1	P61073	P61073	C-X-C chemokine receptor type 4	CXCR4	Homo sapiens	39.745	5	5	160873	47678.3	194992	174267	104352	107411	156098	101601	112764	162604	115964	99963.7
1661	1	P61081	P61081	NEDD8-conjugating enzyme Ubc12	UBE2M	Homo sapiens	20.899	5	5	185197	171229	229141	166827	134400	444195	202903	173509	277877	303235	156985	163802
1662	1	P61163	P61163	Alpha-centractin	ACTR1A	Homo sapiens	42.613	8	5	188219	119430	347571	174793	85715.4	138084	89215.5	157969	133851	118912	120105	133541
1663	1	P61201	P61201	COP9 signalosome complex subunit 2	COPS2	Homo sapiens	51.597	5	5	10111.4	9760.66	30802	11898.1	0	13372.6	7716.32	10339.1	0	0	7117.31	0
1664	1	P61421	P61421	V-type proton ATPase subunit d 1	ATP6V0D1	Homo sapiens	40.329	5	5	69703.4	55604.1	53610.7	86078.7	41866.2	38072.8	49885.4	46392.5	43381.8	56763	28596.2	60094.4
1665	1	P61758	P61758	Prefoldin subunit 3	VBP1	Homo sapiens	22.624	5	5	6086.76	12214.6	27081.2	17095.7	0	0	0	11132.4	0	0	0	0
1666	1	P62241	P62241	40S ribosomal protein S8	RPS8	Homo sapiens	24.208	5	5	47066.6	54200.9	76905.1	53091.6	30994.1	95210.5	90476.6	67372.5	73706.5	52407.4	34165.3	73091.8
1667	1	P62269	P62269	40S ribosomal protein S18	RPS18	Homo sapiens	17.72	5	5	127688	153207	261196	142269	86630.6	168201	266786	184503	175504	177802	122954	218480
1668	1	P62280	P62280	40S ribosomal protein S11	RPS11	Homo sapiens	18.429	5	5	52145.6	43613.4	67831.1	25526.9	0	74247	68237.9	40807.1	38934.3	28340.6	0	41820.9
1669	1	P62330	P62330	ADP-ribosylation factor 6	ARF6	Homo sapiens	20.08	5	5	292261	358259	371672	357121	295198	284340	318358	310340	327174	442327	378211	433667
1670	1	P62333	P62333	26S proteasome regulatory subunit 10B	PSMC6	Homo sapiens	44.172	5	5	5602.91	9765.18	20079.1	14788	64955	60926.2	12425.3	8327.72	13782.3	13793.1	9555.14	15655.4
1671	1	P62820	P62820	Ras-related protein Rab-1A	RAB1A	Homo sapiens	22.675	8	5	2697670	1402650	5152030	2966830	1250810	1482870	1404650	1549050	1384160	1816730	1116810	1874570
1672	1	P63098	P63098	Calcineurin subunit B type 1	PPP3R1	Homo sapiens	19.299	6	5	41154.6	64275.6	44674.2	38886.4	24851.1	28005	44734.2	61865.6	20624.6	37303.6	31003.5	33310.2
1673	2	P68400;Q8NEV1	P68400	Casein kinase II subunit alpha	CSNK2A1	Homo sapiens	45.142	5	5	16853.2	12740.2	16126.3	10013.6	3174.68	14233.2	8231.62	9946.85	0	9960.28	11473.2	6424.8
1674	1	P78333	P78333	Glypican-5	GPC5	Homo sapiens	63.71	5	5	88854.2	17572.1	91635.8	135440	0	97659.6	0	23259.5	32489.8	24681.5	26904.6	16173.9
1675	1	P78504	P78504	Protein jagged-1	JAG1	Homo sapiens	133.801	5	5	10780.6	37050.5	11558.3	24308.3	5866.84	22752.4	27884.2	14853.3	0	13860.7	8656.39	21326.7
1676	1	P84095	P84095	Rho-related GTP-binding protein RhoG	RHOG	Homo sapiens	21.308	5	5	237408	251931	271853	343896	217089	107949	305548	296680	295894	300848	273619	368161
1677	1	Q01973	Q01973	Inactive tyrosine-protein kinase transmembrane receptor ROR1	ROR1	Homo sapiens	104.282	6	5	92929.1	30450	63296.1	360471	279601	25026.2	29592.4	58733.5	150004	28731	179358	257221
1678	1	Q01995	Q01995	Transgelin	TAGLN	Homo sapiens	22.61	5	5	0	19084.8	10782.6	22707.4	22815.6	0	13932.7	15333.9	16859.8	0	16212.1	0
1679	1	Q02218	Q02218	2-oxoglutarate dehydrogenase, mitochondrial	OGDH	Homo sapiens	115.937	7	5	34281.3	45742.7	15241.5	19249.4	0	24766.1	67553.7	46874	0	19066.4	7654.65	33302.3
1680	1	Q04609	Q04609	Glutamate carboxypeptidase 2	FOLH1	Homo sapiens	84.332	14	5	133773	48187.9	88758.7	99908.4	47347.4	53513.1	59943.8	84427.9	162840	137747	82710	72207.7
1681	1	Q04756	Q04756	Hepatocyte growth factor activator	HGFAC	Homo sapiens	70.68	5	5	233581	187153	102628	305867	290952	196202	97099.2	229537	108084	144671	388221	353488
1682	1	Q0VDG4	Q0VDG4	Secernin-3	SCRN3	Homo sapiens	48.545	5	5	25762.7	0	67908	0	0	0	0	28654.5	0	0	0	0
1683	1	Q10471	Q10471	Polypeptide N-acetylgalactosaminyltransferase 2	GALNT2	Homo sapiens	64.732	5	5	61479	37675.3	47461.4	143339	74916	64480.4	34582.1	45977.1	75866.6	30596.3	42755.9	60000.6
1684	1	Q12765	Q12765	Secernin-1	SCRN1	Homo sapiens	46.383	5	5	18222.2	17759.6	56608.1	13629.1	8025.61	9345.7	0	0	7238.43	18076.8	0	10751.6
1685	1	Q12864	Q12864	Cadherin-17	CDH17	Homo sapiens	92.22	5	5	0	0	0	0	0	0	15458	19954.8	18750.2	0	0	0
1686	1	Q13093	Q13093	Platelet-activating factor acetylhydrolase	PLA2G7	Homo sapiens	50.073	5	5	0	46346.5	48247.7	33983	83041.9	134285	0	80103.2	108832	50008.2	98797.5	81683.6
1687	1	Q13126	Q13126	S-methyl-5'-thioadenosine phosphorylase	MTAP	Homo sapiens	31.235	5	5	78355.5	53959	110859	78550.8	55335.7	120613	57166.3	71026.8	50596.4	60355.5	59101.6	55895.6
1688	1	Q13287	Q13287	N-myc-interactor	NMI	Homo sapiens	35.057	5	5	8692.95	0	33810.5	10821.4	0	0	0	10466.1	0	28525.3	0	9572.79
1689	1	Q13332	Q13332	Receptor-type tyrosine-protein phosphatase S	PTPRS	Homo sapiens	217.045	7	5	0	12361.4	7873.51	8616.02	52800.2	34723.8	0	8923.92	13532.2	9678.14	0	8348.34
1690	1	Q13478	Q13478	Interleukin-18 receptor 1	IL18R1	Homo sapiens	62.303	5	5	17108	65560.4	13289.3	19434.1	9718.29	0	0	20964.9	16449.7	28069.2	38336.8	24715.7
1691	1	Q14108	Q14108	Lysosome membrane protein 2	SCARB2	Homo sapiens	54.294	5	5	24535.1	19018.9	35423.9	50018.6	29547.6	15229.1	28568.9	29597.8	19963.9	55835.8	26355.1	38294.2
1692	1	Q14314	Q14314	Fibroleukin	FGL2	Homo sapiens	50.229	5	5	41686.8	33468.6	17923.3	46101.3	52150.8	52234.2	57240.9	36941.4	55497.5	43529.5	23120.2	111814
1693	1	Q14764	Q14764	Major vault protein	MVP	Homo sapiens	99.328	5	5	15237.8	12728.7	21815	0	0	0	0	0	0	8212.81	0	0
1694	1	Q14914	Q14914	Prostaglandin reductase 1	PTGR1	Homo sapiens	35.869	5	5	17268.1	19342.2	22199.3	19212.1	22351.9	0	12830.2	15914.5	12194.5	0	0	3720.72
1695	1	Q15057	Q15057	Arf-GAP with coiled-coil, ANK repeat and PH domain-containing protein 2	ACAP2	Homo sapiens	88.03	5	5	19822.6	17590	22605.6	16354.3	7149.1	6189.02	18034	17426.2	12747.5	15938	0	19732
1696	1	Q15121	Q15121	Astrocytic phosphoprotein PEA-15	PEA15	Homo sapiens	15.037	5	5	79961.4	160051	89452.4	68652.3	35656.8	33679.4	64026.2	94061.7	56051.5	85766.3	79252.9	83369
1697	1	Q15126	Q15126	Phosphomevalonate kinase	PMVK	Homo sapiens	21.993	5	5	43034.7	28633.6	95380	44847.5	28151.1	31939	29086.9	41909.1	29733.1	47511.6	23684.2	33564.6
1698	1	Q15181	Q15181	Inorganic pyrophosphatase	PPA1	Homo sapiens	32.661	5	5	65283.6	123806	76553.8	58462.4	66264.5	117439	66159.7	66727.9	84369.2	89033	100856	62014.3
1699	1	Q15418	Q15418	Ribosomal protein S6 kinase alpha-1	RPS6KA1	Homo sapiens	82.725	5	5	12255.1	10995.3	13129.5	15020.8	0	0	18073.9	0	0	0	30687.8	29068.2
1700	1	Q15691	Q15691	Microtubule-associated protein RP/EB family member 1	MAPRE1	Homo sapiens	30	7	5	149784	86743.2	325045	176646	74121.7	100992	114281	130101	83869.9	142813	102343	106724
1701	1	Q15762	Q15762	CD226 antigen	CD226	Homo sapiens	38.614	5	5	336533	107426	547001	336148	128740	240437	270968	246737	222348	273742	126352	215738
1702	1	Q16602	Q16602	Calcitonin gene-related peptide type 1 receptor	CALCRL	Homo sapiens	52.928	5	5	160101	561886	81649.7	210067	167907	80923.6	162967	137497	221996	228165	375147	207970
1703	1	Q16625	Q16625	Occludin	OCLN	Homo sapiens	59.143	5	5	58103	285520	32481.6	42791.9	65826.6	0	0	0	44265.8	61673.6	92208.2	64438.5
1704	1	Q16720	Q16720	Plasma membrane calcium-transporting ATPase 3	ATP2B3	Homo sapiens	134.2	5	5	14907.1	7602.1	2846.67	17472.3	21312	0	8128.32	9360.27	13482.3	10628.6	11292.5	0
1705	1	Q2M3D2	Q2M3D2	Exocyst complex component 3-like protein 2	EXOC3L2	Homo sapiens	45.859	5	5	78331.1	70479.6	66411	72257.8	41880.8	33490.7	63774.6	82736.9	65559.3	68605.6	56740.9	57960.8
1706	1	Q5JSP0	Q5JSP0	FYVE, RhoGEF and PH domain-containing protein 3	FGD3	Homo sapiens	79.402	5	5	25776.6	0	33931.9	31060.3	0	0	0	0	0	0	0	0
1707	1	Q5K651	Q5K651	Sterile alpha motif domain-containing protein 9	SAMD9	Homo sapiens	184.282	5	5	0	0	33828.7	0	0	0	0	0	0	0	0	0
1708	1	Q5T0F9	Q5T0F9	Coiled-coil and C2 domain-containing protein 1B	CC2D1B	Homo sapiens	94.224	5	5	12593.2	15461.1	11564.9	11686.3	10948.2	12623.8	16026.9	12707.6	9713.79	18154.2	20684.8	9024.27
1709	1	Q5T749	Q5T749	Keratinocyte proline-rich protein	KPRP	Homo sapiens	64.137	5	5	82400.4	99101.5	415603	522269	1669400	97624.8	1778780	406980	287385	2896610	55919.4	229752
1710	1	Q5TC84	Q5TC84	Opioid growth factor receptor-like protein 1	OGFRL1	Homo sapiens	51.251	5	5	29847.7	30494.9	19526.5	31370	33561.8	39528.4	33827.8	28539.1	29754.8	26778.2	0	21619.4
1711	1	Q5VT25	Q5VT25	Serine/threonine-protein kinase MRCK alpha	CDC42BPA	Homo sapiens	197.312	5	5	9822.44	13998.1	7237.51	0	0	0	0	0	0	11929.1	0	0
1712	1	Q5VVQ6	Q5VVQ6	Ubiquitin thioesterase OTU1	YOD1	Homo sapiens	38.321	5	5	0	16517.3	17875.8	20031.5	20663.3	199294	26020.5	31106.8	25519.6	30438	25812.4	28353.4
1713	1	Q5VZ89	Q5VZ89	DENN domain-containing protein 4C	DENND4C	Homo sapiens	212.714	5	5	0	29716.4	24506.6	15517.8	0	0	0	0	23390.5	21094.6	0	0
1714	1	Q5VZK9	Q5VZK9	F-actin-uncapping protein LRRC16A	CARMIL1	Homo sapiens	151.557	5	5	10333.6	0	11947.2	0	0	0	0	0	0	8295.91	0	0
1715	1	Q6IA69	Q6IA69	Glutamine-dependent NAD(+) synthetase	NADSYN1	Homo sapiens	79.284	5	5	0	12188.3	17853.6	0	3790.73	6046	0	10864.7	0	12411.7	0	11390
1716	1	Q6ICL3	Q6ICL3	Transport and Golgi organization protein 2 homolog	TANGO2	Homo sapiens	30.937	5	5	18756.5	13914.9	29023.4	19175.3	11047.1	43486.6	18020.1	20954.1	14957.4	17028.4	10992.4	0
1717	1	Q6NYC8	Q6NYC8	Phostensin	PPP1R18	Homo sapiens	67.943	5	5	50883.4	91225	57982.3	43720.3	0	123622	54951.8	77923.6	60713.5	66633.3	103288	68363.4
1718	1	Q6P3X3	Q6P3X3	Tetratricopeptide repeat protein 27	TTC27	Homo sapiens	96.632	5	5	5998.48	0	17180.4	0	0	6003.74	0	9661.84	0	0	0	0
1719	1	Q6P4A8	Q6P4A8	Phospholipase B-like 1	PLBD1	Homo sapiens	63.257	5	5	0	0	14171.1	32530.6	69592.1	17155.6	63119.2	32047.5	52226	86891.7	24266.7	38844.2
1720	1	Q6P9B6	Q6P9B6	MTOR-associated protein MEAK7	MEAK7	Homo sapiens	50.996	5	5	27664.3	50443.2	42913.1	21198.4	33280	20784.6	30789	30160.7	27551.4	30711.5	25153.9	30202.6
1721	1	Q6UXH0	Q6UXH0	Angiopoietin-like protein 8	ANGPTL8	Homo sapiens	22.105	5	5	464121	438135	1133880	356023	1645660	517636	1486480	1060920	1752840	1412400	426657	311923
1722	1	Q6ZVX7	Q6ZVX7	F-box only protein 50	NCCRP1	Homo sapiens	30.847	5	5	15550.5	0	14865.3	41222.7	95767.2	6434.51	83176.9	31067.4	34301.6	152677	0	18692
1723	1	Q7Z403	Q7Z403	Transmembrane channel-like protein 6	TMC6	Homo sapiens	90.047	5	5	143677	138731	278290	162679	127783	135870	167481	122910	187328	136151	155253	196710
1724	1	Q86SQ4	Q86SQ4	Adhesion G-protein coupled receptor G6	ADGRG6	Homo sapiens	136.698	5	5	48891	36947.9	54118.8	41564	73335.9	74323.9	74222.5	69182.3	57563.5	86461.4	47321.9	74145.2
1725	1	Q86TI2	Q86TI2	Dipeptidyl peptidase 9	DPP9	Homo sapiens	98.264	5	5	4554.05	0	13179	7394.78	0	7545.54	0	5118.11	0	4978.72	0	0
1726	1	Q86WR7	Q86WR7	Proline and serine-rich protein 2	PROSER2	Homo sapiens	45.801	5	5	32094.3	26696.2	78773.5	37965.4	29124.4	19874.1	35023.8	39547.8	18509.4	50600.1	31713	22876.5
1727	1	Q86WV1	Q86WV1	Src kinase-associated phosphoprotein 1	SKAP1	Homo sapiens	41.433	5	5	23566	51733.1	26188.1	40826.3	39315	18747.9	61140.3	39164.7	47568.2	33804.9	34733.1	57961.8
1728	1	Q86Y82	Q86Y82	Syntaxin-12	STX12	Homo sapiens	31.64	5	5	104112	64765.6	216199	99780.9	42425.3	25991.9	43055.1	37773.3	43372.1	54041	42651	67228.6
1729	1	Q8IVF2	Q8IVF2	Protein AHNAK2	AHNAK2	Homo sapiens	616.639	5	5	0	0	0	0	81912.4	124113	0	0	0	109327	0	0
1730	1	Q8IYI6	Q8IYI6	Exocyst complex component 8	EXOC8	Homo sapiens	81.799	5	5	11094.3	9976.41	18417.6	0	0	0	0	15671.6	6912.72	11810.5	0	14657.6
1731	1	Q8IZY2	Q8IZY2	Phospholipid-transporting ATPase ABCA7	ABCA7	Homo sapiens	234.353	5	5	12737.2	0	15670.2	8815.81	0	8364.05	0	13739.5	16773.8	10817.6	0	0
1732	1	Q8N5C1	Q8N5C1	Calcium homeostasis modulator protein 5	CALHM5	Homo sapiens	35.169	5	5	120617	173697	111049	122543	71593.1	110269	131517	138854	161413	116156	151355	118625
1733	1	Q8N5J2	Q8N5J2	Ubiquitin carboxyl-terminal hydrolase MINDY-1	MINDY1	Homo sapiens	51.778	6	5	143154	77816.5	251933	121701	67591.9	81036.2	115261	73696.5	82628	110137	69503.3	92843.6
1734	1	Q8N699	Q8N699	Myc target protein 1	MYCT1	Homo sapiens	26.593	5	5	8143590	1633300	6940300	10440900	1438420	3725060	1937330	1603900	2654090	3338450	1142620	4315250
1735	1	Q8N9N7	Q8N9N7	Leucine-rich repeat-containing protein 57	LRRC57	Homo sapiens	26.754	5	5	117201	158808	126625	123699	109963	77999.4	144588	158596	112606	141167	120861	130722
1736	1	Q8NB16	Q8NB16	Mixed lineage kinase domain-like protein	MLKL	Homo sapiens	54.48	5	5	27287.4	21226.2	36584.6	41228.7	18626.2	0	21676.8	28011.5	20158	19456.1	26092.1	41434.8
1737	1	Q8NBS9	Q8NBS9	Thioredoxin domain-containing protein 5	TXNDC5	Homo sapiens	47.628	5	5	17081.8	0	18098.2	20479.3	14873.2	11511.3	0	25469.3	10822.7	12849.3	32251.1	12302
1738	1	Q8NDI1	Q8NDI1	EH domain-binding protein 1	EHBP1	Homo sapiens	140.019	5	5	8452.35	8346.87	12166	9979.14	0	0	0	0	12164.8	9711.27	0	0
1739	1	Q8NES3	Q8NES3	Beta-1,3-N-acetylglucosaminyltransferase lunatic fringe	LFNG	Homo sapiens	41.773	5	5	12565.9	22239.3	0	0	54956.7	19681	39422.6	24673.6	38840.3	54438.6	27121.6	41540.6
1740	1	Q8TCD5	Q8TCD5	5'(3')-deoxyribonucleotidase, cytosolic type	NT5C	Homo sapiens	23.384	5	5	111007	152712	98563.7	122760	222929	188824	149016	155604	186454	122065	155891	162038
1741	1	Q8TEA8	Q8TEA8	D-aminoacyl-tRNA deacylase 1	DTD1	Homo sapiens	23.424	5	5	57233.4	28564.2	104668	54040.3	25751.6	39336.7	37347.6	51551.8	21337.5	39631.8	20377.1	21788.8
1742	1	Q8TEW0	Q8TEW0	Partitioning defective 3 homolog	PARD3	Homo sapiens	151.426	5	5	14812.2	0	16353.6	9641.91	0	0	0	0	12399.2	8553.64	0	12324.4
1743	1	Q8WTV0	Q8WTV0	Scavenger receptor class B member 1	SCARB1	Homo sapiens	60.878	5	5	95142.3	149104	60154.8	69087.8	64265	40235.6	90996.3	106561	94383.8	127853	79189.4	97079.6
1744	1	Q8WUD1	Q8WUD1	Ras-related protein Rab-2B	RAB2B	Homo sapiens	24.213	5	5	13991.9	0	24546.8	16461.8	7451.09	16643	0	9886.63	7794.56	8282.12	0	13803.3
1745	1	Q8WZA0	Q8WZA0	Protein LZIC	LZIC	Homo sapiens	21.491	5	5	21565.5	15527.3	49960.4	30669.8	0	19701.5	26788.5	21607.6	0	29582	15289.9	17057.9
1746	1	Q92508	Q92508	Piezo-type mechanosensitive ion channel component 1	PIEZO1	Homo sapiens	286.794	5	5	13762.4	19315.1	0	19154.3	18633.9	0	0	0	15478.5	0	10973.2	0
1747	1	Q92530	Q92530	Proteasome inhibitor PI31 subunit	PSMF1	Homo sapiens	29.815	5	5	140436	113121	268378	176198	156968	2279720	174936	200466	195811	226539	327735	229187
1748	1	Q92616	Q92616	eIF-2-alpha kinase activator GCN1	GCN1	Homo sapiens	292.761	5	5	18165.2	0	0	0	0	0	0	0	0	0	0	7466.63
1749	1	Q93009	Q93009	Ubiquitin carboxyl-terminal hydrolase 7	USP7	Homo sapiens	128.303	5	5	15490.9	14403.7	27224.1	14504.3	0	0	0	16492.3	0	15381.1	6279.36	14785.4
1750	1	Q969T9	Q969T9	WW domain-binding protein 2	WBP2	Homo sapiens	28.086	5	5	292590	85949.6	247224	392831	132332	533104	143595	163413	201171	149621	109975	187496
1751	1	Q96BJ3	Q96BJ3	Axin interactor, dorsalization-associated protein	AIDA	Homo sapiens	35.021	5	5	52566.6	114644	56469.1	62406.3	53218.6	43918.5	56842.9	65490	76444.5	62845.1	91886.2	75252.1
1752	1	Q96BS2	Q96BS2	Calcineurin B homologous protein 3	TESC	Homo sapiens	24.749	5	5	43731.8	48777.2	65999.9	43350.8	43338.7	41660.3	37565.7	51778.5	50205.2	53227.2	37655.5	30804.5
1753	1	Q96EQ0	Q96EQ0	Small glutamine-rich tetratricopeptide repeat-containing protein beta	SGTB	Homo sapiens	33.432	5	5	0	0	23325.5	0	0	0	26421.3	0	9470.22	12264.4	0	0
1754	1	Q96FQ6	Q96FQ6	Protein S100-A16	S100A16	Homo sapiens	11.802	5	5	26041.5	67379	20483.1	57430.1	47447.9	30551.8	62903.2	36347.3	23685.7	74077.1	44589.4	27154
1755	1	Q96FZ7	Q96FZ7	Charged multivesicular body protein 6	CHMP6	Homo sapiens	23.485	5	5	199199	162511	223278	209937	122978	154290	198640	186764	159710	237878	168202	202853
1756	1	Q96H20	Q96H20	Vacuolar-sorting protein SNF8	SNF8	Homo sapiens	28.864	5	5	51874	25021.6	45022.4	64387.4	22794	39892.8	38500.3	36711.6	24504	48233.2	44375.8	41838.9
1757	1	Q96KN2	Q96KN2	Beta-Ala-His dipeptidase	CNDP1	Homo sapiens	56.704	5	5	0	0	0	0	357796	202816	41317.6	0	0	76112.7	0	0
1758	1	Q96RF0	Q96RF0	Sorting nexin-18	SNX18	Homo sapiens	68.895	5	5	36863.5	48364.4	23300.4	48747.5	34995.7	26075.1	45154.8	34385.3	43033.9	47402.4	51916.8	40528.8
1759	1	Q99497	Q99497	Parkinson disease protein 7	PARK7	Homo sapiens	19.892	5	5	179489	178770	322667	197295	166415	117188	148477	181860	155482	190376	137176	153403
1760	1	Q99523	Q99523	Sortilin	SORT1	Homo sapiens	92.069	5	5	12604	11420	9648.23	14943.5	15806.1	37568.3	4379.55	0	0	15965.5	13336.2	0
1761	1	Q99569	Q99569	Plakophilin-4	PKP4	Homo sapiens	131.868	6	5	18649.1	30973.3	14550.4	24812.1	0	0	0	0	18870.2	30304	19931	20871.8
1762	1	Q99615	Q99615	DnaJ homolog subfamily C member 7	DNAJC7	Homo sapiens	56.439	5	5	6069.69	6006.33	15436.8	9010.45	0	8899.35	3833.83	5441.91	0	11299.1	3940.03	10742.1
1763	1	Q99685	Q99685	Monoglyceride lipase	MGLL	Homo sapiens	33.26	5	5	332062	244595	584390	300421	156526	201231	376582	334751	329887	420983	237776	234518
1764	1	Q99704	Q99704	Docking protein 1	DOK1	Homo sapiens	52.391	5	5	60774.9	25448.6	53702.3	45894.2	22481.8	52712.4	45680.9	53138.4	55240.5	105350	36699.5	46259.3
1765	1	Q9BV40	Q9BV40	Vesicle-associated membrane protein 8	VAMP8	Homo sapiens	11.434	5	5	485995	105831	1263780	500098	103880	292140	141628	164300	160709	207766	94418.8	273262
1766	1	Q9BVJ7	Q9BVJ7	Dual specificity protein phosphatase 23	DUSP23	Homo sapiens	16.589	5	5	58220.7	66948.2	100396	59385	60879.3	216624	95020.3	68906.1	145232	82116.3	85330.7	69759.6
1767	1	Q9BWP8	Q9BWP8	Collectin-11	COLEC11	Homo sapiens	28.664	5	5	1562910	1457990	1376570	1806650	1679720	890309	1671910	2358740	1819620	1564440	922123	920878
1768	1	Q9BXI6	Q9BXI6	TBC1 domain family member 10A	TBC1D10A	Homo sapiens	57.118	5	5	23387.1	41928.9	26913.8	30762.7	18904.1	20773.7	36661	39101.6	49437.4	35605.3	40362.6	52439.6
1769	1	Q9BY76	Q9BY76	Angiopoietin-related protein 4	ANGPTL4	Homo sapiens	45.216	5	5	139213	160138	86669.5	326369	265560	153849	465814	177389	102737	133424	229395	325589
1770	1	Q9BZE9	Q9BZE9	Tether containing UBX domain for GLUT4	ASPSCR1	Homo sapiens	60.182	5	5	24908.4	13104	22915.4	22988.5	0	19253.6	30073.3	30245.9	0	22360.3	0	0
1771	1	Q9BZL4	Q9BZL4	Protein phosphatase 1 regulatory subunit 12C	PPP1R12C	Homo sapiens	84.883	5	5	2681.51	0	5241.64	0	0	1811.13	0	3998.88	0	3502.17	0	4749.69
1772	1	Q9BZV1	Q9BZV1	UBX domain-containing protein 6	UBXN6	Homo sapiens	49.756	5	5	25928	28031.1	41933.1	33153.9	17182.5	24202.8	22002.3	26489	20831.1	26919	25754.7	26782.6
1773	1	Q9H0P0	Q9H0P0	Cytosolic 5'-nucleotidase 3A	NT5C3A	Homo sapiens	37.947	5	5	26230.4	0	23253.8	0	44545	44990.4	0	25233.2	28274.4	26983.4	0	19689.1
1774	1	Q9H2X3	Q9H2X3	C-type lectin domain family 4 member M	CLEC4M	Homo sapiens	45.351	7	5	129333	257135	87306.3	207550	703151	116541	360800	347240	215702	219563	105840	542196
1775	1	Q9H336	Q9H336	Cysteine-rich secretory protein LCCL domain-containing 1	CRISPLD1	Homo sapiens	56.89	5	5	69143.7	28451.5	56025.3	190981	71920.3	100173	40004.9	34200.8	54144.2	27919.5	10401.1	116354
1776	1	Q9H3M7	Q9H3M7	Thioredoxin-interacting protein	TXNIP	Homo sapiens	43.662	5	5	82737.6	154188	40616.7	73281.9	51562.5	55374.2	87577.8	93451.7	83133.5	90998.3	109339	110833
1777	1	Q9H7J1	Q9H7J1	Protein phosphatase 1 regulatory subunit 3E	PPP1R3E	Homo sapiens	30.641	5	5	47253.5	0	90343	37371.8	0	0	0	35379.4	27422.2	39366.9	0	0
1778	1	Q9H9A6	Q9H9A6	Leucine-rich repeat-containing protein 40	LRRC40	Homo sapiens	68.25	5	5	5461.42	8970.14	12424.3	9269.19	0	0	0	0	0	5938.91	0	0
1779	1	Q9HBI0	Q9HBI0	Gamma-parvin	PARVG	Homo sapiens	37.486	5	5	39329.9	34360.6	33769.1	28703.4	29124.5	32603.3	20616.8	19907.5	21332.8	35068	38661.8	48219.5
1780	1	Q9HC38	Q9HC38	Glyoxalase domain-containing protein 4	GLOD4	Homo sapiens	34.794	5	5	73308.9	56904.1	108424	71430	47745.7	35480.5	62561.6	65523.1	51936.6	66860.5	70817.3	67365.9
1781	1	Q9NP55	Q9NP55	BPI fold-containing family A member 1	BPIFA1	Homo sapiens	26.713	5	5	15555.2	7172.11	0	23248.6	7482.6	29887.9	0	0	0	13754.6	62759.4	34460.9
1782	1	Q9NP79	Q9NP79	Vacuolar protein sorting-associated protein VTA1 homolog	VTA1	Homo sapiens	33.879	5	5	110020	55691	167189	80269.9	70312.8	102788	67185.9	65582.6	0	71112.4	49377.4	80736.3
1783	1	Q9NR31	Q9NR31	GTP-binding protein SAR1a	SAR1A	Homo sapiens	22.369	6	5	221356	108058	535838	284710	169865	129187	166757	268148	124548	223041	148143	169736
1784	1	Q9NTJ5	Q9NTJ5	Phosphatidylinositol-3-phosphatase SAC1	SACM1L	Homo sapiens	66.968	5	5	7647.96	6689.09	13889.9	7554.33	0	6692.69	14350.1	8740.89	6443.53	0	0	6299.8
1785	1	Q9NYB9	Q9NYB9	Abl interactor 2	ABI2	Homo sapiens	55.662	5	5	51074.1	53988.6	70143	59466.2	14396.7	46776.9	39122.1	44156.9	48386.3	44265.1	33272.5	36191.1
1786	1	Q9NZB2	Q9NZB2	Constitutive coactivator of PPAR-gamma-like protein 1	FAM120A	Homo sapiens	121.888	5	5	9570.54	0	10399.9	5096.98	0	0	5555.25	11607.1	0	5008.55	13935.4	0
1787	1	Q9NZH0	Q9NZH0	G-protein coupled receptor family C group 5 member B	GPRC5B	Homo sapiens	44.794	5	5	340504	462651	163466	240608	124787	106597	385584	299194	296666	406967	330475	273111
1788	1	Q9NZT1	Q9NZT1	Calmodulin-like protein 5	CALML5	Homo sapiens	15.891	5	5	27221.3	0	0	39067.1	50236.3	0	0	0	18866.4	51285.1	0	0
1789	1	Q9P260	Q9P260	RAB11-binding protein RELCH	RELCH	Homo sapiens	134.633	5	5	0	0	32331.5	0	0	0	0	0	0	12835	0	0
1790	1	Q9P289	Q9P289	Serine/threonine-protein kinase 26	STK26	Homo sapiens	46.528	7	5	87392.5	65527.1	113228	62211.1	35707.5	45544.8	81756.4	61764.7	52980.4	57129.7	101505	115388
1791	1	Q9UBS3	Q9UBS3	DnaJ homolog subfamily B member 9	DNAJB9	Homo sapiens	25.516	5	5	48463.6	81132.2	43557.1	63318.3	83567.7	61903	50348.7	44381	48028.7	42899.7	38053.4	63353.9
1792	1	Q9UBV8	Q9UBV8	Peflin	PEF1	Homo sapiens	30.38	5	5	129870	80994	163435	112646	168454	132487	78373.6	132482	75100.9	174767	78834.9	116846
1793	1	Q9UBX5	Q9UBX5	Fibulin-5	FBLN5	Homo sapiens	50.181	5	5	164345	322454	127678	251781	1100530	1211380	248302	227176	248968	239548	264013	176555
1794	1	Q9UHC9	Q9UHC9	NPC1-like intracellular cholesterol transporter 1	NPC1L1	Homo sapiens	148.729	5	5	5990.19	20526.1	32642.9	0	0	17642.7	11049.4	0	6161.36	25238	13691.3	6576.01
1795	1	Q9UJ68	Q9UJ68	Mitochondrial peptide methionine sulfoxide reductase	MSRA	Homo sapiens	26.131	5	5	54646.1	46112.2	55210.5	53076.7	44361.1	36227.3	47442.5	61643.5	49240.1	51081.1	35762.7	37744.8
1796	1	Q9UJS0	Q9UJS0	Calcium-binding mitochondrial carrier protein Aralar2	SLC25A13	Homo sapiens	74.175	7	5	38345.6	62622	17253.1	40661.9	0	0	106058	59437.4	16354.3	32445.2	45208.4	51202.6
1797	1	Q9UJW0	Q9UJW0	Dynactin subunit 4	DCTN4	Homo sapiens	52.337	5	5	15141.1	19776.1	38829.7	25018.7	0	24137.7	11114.8	18969.2	26361.2	14488.2	23391.5	10864.8
1798	1	Q9UKK9	Q9UKK9	ADP-sugar pyrophosphatase	NUDT5	Homo sapiens	24.329	5	5	40731.5	41014.8	68849.5	42615.5	45058.2	49936.3	42238.3	39491.1	26401.1	60522.3	34307.3	33994.2
1799	1	Q9UKU9	Q9UKU9	Angiopoietin-related protein 2	ANGPTL2	Homo sapiens	57.104	5	5	51231.8	10402.3	24960.5	64518.5	14080	15602.8	21837.7	22004.5	16158.8	13995.6	10824	19082.8
1800	1	Q9UKY7	Q9UKY7	Protein CDV3 homolog	CDV3	Homo sapiens	27.335	5	5	119933	88033.5	97869.1	106519	0	76719.2	115203	80318.1	118095	81089.8	0	95977.6
1801	1	Q9UN70	Q9UN70	Protocadherin gamma-C3	PCDHGC3	Homo sapiens	101.078	6	5	246337	295730	175199	248338	297136	160094	269465	279059	346759	358484	334823	378108
1802	1	Q9UNE7	Q9UNE7	E3 ubiquitin-protein ligase CHIP	STUB1	Homo sapiens	34.854	5	5	26937.7	32337.4	22319.9	27599	16769.2	0	27862.1	41129.9	0	20863.1	34757.4	22891.3
1803	1	Q9UNH7	Q9UNH7	Sorting nexin-6	SNX6	Homo sapiens	46.647	6	5	35183.4	22893.8	59619	33823.4	16776.8	13670.8	28475.9	41508.7	18143.3	42405	30110.4	37140.3
1804	1	Q9UQ13	Q9UQ13	Leucine-rich repeat protein SHOC-2	SHOC2	Homo sapiens	64.888	5	5	25375.3	23245.5	26336.2	18056.9	9577.89	25056.5	14623.6	25745.4	20268.1	17298.6	22459.5	21993.6
1805	1	Q9Y285	Q9Y285	Phenylalanine--tRNA ligase alpha subunit	FARSA	Homo sapiens	57.561	5	5	13103.4	6661.21	34022.9	19705.6	10856.1	39541.8	20756.1	13509.1	13478.4	16232	6490.01	9220.08
1806	1	Q9Y2D4	Q9Y2D4	Exocyst complex component 6B	EXOC6B	Homo sapiens	94.201	5	5	8357.96	0	15541	10857.9	107853	0	0	0	0	2141.13	0	9573.36
1807	1	Q9Y2H1	Q9Y2H1	Serine/threonine-protein kinase 38-like	STK38L	Homo sapiens	54.006	5	5	23362.4	41117	16976.6	34548.1	0	0	26296.9	40318.1	22386	29630.2	29381.7	24597.9
1808	1	Q9Y2I8	Q9Y2I8	WD repeat-containing protein 37	WDR37	Homo sapiens	54.665	5	5	12863.9	15362.8	17424	14172.5	5469.91	10923.5	8706.15	5755.4	17113.9	14001.8	14565	8974.92
1809	1	Q9Y2T3	Q9Y2T3	Guanine deaminase	GDA	Homo sapiens	51.001	5	5	0	0	0	0	37240.7	0	27039.4	0	0	33696.5	0	16023.4
1810	1	Q9Y371	Q9Y371	Endophilin-B1	SH3GLB1	Homo sapiens	40.795	5	5	45958.8	43312.1	112313	58331.7	48610	62348.1	34746.4	53771.8	38556	58969.4	30593	48326.1
1811	1	Q9Y3A5	Q9Y3A5	Ribosome maturation protein SBDS	SBDS	Homo sapiens	28.764	5	5	23959.6	23153.5	28646.6	24624.7	10981.5	9491.4	19634.2	26537	15219.1	0	17214.7	19877.3
1812	1	Q9Y3Q8	Q9Y3Q8	TSC22 domain family protein 4	TSC22D4	Homo sapiens	41.025	6	5	13459	10276.4	19780.3	16407.1	0	14083	0	15440	39270	11848.1	0	10791.6
1813	1	Q9Y4G6	Q9Y4G6	Talin-2	TLN2	Homo sapiens	271.62	5	5	0	0	16083.5	0	0	0	0	0	0	36064.8	0	0
1814	1	Q9Y5X1	Q9Y5X1	Sorting nexin-9	SNX9	Homo sapiens	66.593	5	5	54415.4	63099	56900.8	58225	41578.4	43440.8	63086.1	79627.8	66891.9	64602.1	76825.7	71459.3
1815	1	Q9Y5Z4	Q9Y5Z4	Heme-binding protein 2	HEBP2	Homo sapiens	22.874	5	5	41724.7	41534.3	64759.8	23735	31542.3	28979	44607.6	44702.1	27847.9	61334.9	33306.6	38550.6
1816	1	Q9Y639	Q9Y639	Neuroplastin	NPTN	Homo sapiens	44.388	5	5	100867	204800	72853.8	103412	142346	73144.4	130602	130106	122765	126065	161528	128923
1817	1	Q9Y6W3	Q9Y6W3	Calpain-7	CAPN7	Homo sapiens	92.654	5	5	12352.1	0	16913.5	12861.3	18605.3	3757.9	0	0	0	7758.07	12611.9	7486.63
1818	1	Q9Y6W5	Q9Y6W5	Wiskott-Aldrich syndrome protein family member 2	WASF2	Homo sapiens	54.284	5	5	585514	636743	699230	664024	318711	292075	627918	557730	517462	475854	498959	687522
1819	1	Q9Y6Y8	Q9Y6Y8	SEC23-interacting protein	SEC23IP	Homo sapiens	111.077	5	5	9316.86	17668.4	12357.9	0	0	0	0	0	0	0	0	0
1820	1	Q9Y6Z7	Q9Y6Z7	Collectin-10	COLEC10	Homo sapiens	30.705	5	5	854389	725244	732295	1064410	1033420	802283	849883	1341960	1030020	812700	942936	631661
1821	1	A0A0A0MS15	A0A0A0MS15	Immunoglobulin heavy variable 3-49	IGHV3-49	Homo sapiens	13.056	5	4	821304	2791970	683359	4210380	3265880	1870760	5468640	5157690	1907200	4969750	8600260	6858800
1822	1	A0A0B4J1V0	A0A0B4J1V0	Immunoglobulin heavy variable 3-15	IGHV3-15	Homo sapiens	12.926	4	4	510244	1115430	279773	4222650	1873850	651023	737714	1395970	1041800	559748	730447	3922060
1823	1	A0A0B4J1Y9	A0A0B4J1Y9	Immunoglobulin heavy variable 3-72	IGHV3-72	Homo sapiens	13.202	7	4	14134700	4554890	1234340	8420310	4687460	21875600	48120500	10039200	2009420	2751220	25921500	35044100
1824	1	A0A0C4DH29	A0A0C4DH29	Immunoglobulin heavy variable 1-3	IGHV1-3	Homo sapiens	13.004	4	4	229158	452630	179379	735692	1358050	201625	0	526491	303018	141472	1240420	227178
1825	1	A0FGR8	A0FGR8	Extended synaptotagmin-2	ESYT2	Homo sapiens	102.358	4	4	54572.6	36627.9	75944.3	57833.6	74109.7	40056.6	43109.9	81387.7	56471.3	52580.7	56183.3	50826.6
1826	1	A1A4S6	A1A4S6	Rho GTPase-activating protein 10	ARHGAP10	Homo sapiens	89.377	4	4	0	0	16992.1	0	0	0	0	0	0	15327.8	0	0
1827	1	A6QL63	A6QL63	Ankyrin repeat and BTB/POZ domain-containing protein BTBD11	BTBD11	Homo sapiens	120.884	4	4	28346.8	10485.2	0	38621.9	10932.9	28825.8	0	0	26740.8	25879.1	0	24891.5
1828	1	E9PAV3	E9PAV3	Nascent polypeptide-associated complex subunit alpha, muscle-specific form	NACA	Homo sapiens	205.426	5	4	320904	323778	341851	446908	454631	616922	439275	413642	433276	409406	407423	407175
1829	1	O00182	O00182	Galectin-9	LGALS9	Homo sapiens	39.518	4	4	61836.5	75425.5	72067.4	84636.5	44413.7	36336.4	61063.3	51698	105172	39662.1	64181	66669.5
1830	1	O00442	O00442	RNA 3'-terminal phosphate cyclase	RTCA	Homo sapiens	39.335	4	4	17772.7	16797.7	27401.5	17661.3	10112	59120.9	16838.5	16191.8	19758.2	18179.6	11247.5	14335.7
1831	1	O00501	O00501	Claudin-5	CLDN5	Homo sapiens	23.146	4	4	1496720	1544910	1791670	1377300	673455	548544	1043100	1269200	1085660	1536010	1083150	1080130
1832	1	O00506	O00506	Serine/threonine-protein kinase 25	STK25	Homo sapiens	48.111	4	4	57782.2	92113.5	34526.1	57080.6	28003.1	19989.2	51436.3	52521.7	48220.9	49837	55679.8	36876.8
1833	1	O00560	O00560	Syntenin-1	SDCBP	Homo sapiens	32.445	4	4	4214320	2702850	2805160	7273930	2623450	2213150	2942560	2341510	3449590	4571570	3509690	4759420
1834	1	O14495	O14495	Phospholipid phosphatase 3	PLPP3	Homo sapiens	35.117	4	4	94344.6	146436	68133.3	116899	96904.8	29439.7	95649.5	99451.3	93140.2	125063	74487.4	80013.1
1835	1	O14713	O14713	Integrin beta-1-binding protein 1	ITGB1BP1	Homo sapiens	21.783	4	4	18000	23369.3	11737.6	20278.7	0	10254.5	18803.3	23397.4	23282.6	18360.9	16633	17658.2
1836	1	O14773	O14773	Tripeptidyl-peptidase 1	TPP1	Homo sapiens	61.247	4	4	214145	261576	202453	305882	268516	232534	255384	237034	261363	286853	298058	203925
1837	1	O14775	O14775	Guanine nucleotide-binding protein subunit beta-5	GNB5	Homo sapiens	43.568	4	4	633210	487125	670472	652337	597359	539741	847801	742057	749355	638225	708046	701656
1838	1	O14818	O14818	Proteasome subunit alpha type-7	PSMA7	Homo sapiens	27.887	9	4	191718	136345	357274	191898	189741	147641	150946	165826	115199	212796	121384	151051
1839	1	O14936	O14936	Peripheral plasma membrane protein CASK	CASK	Homo sapiens	105.126	4	4	13664.3	20762.3	9550.89	0	0	0	0	0	9039.27	13870.8	14418.5	14747.7
1840	1	O14939	O14939	Phospholipase D2	PLD2	Homo sapiens	105.987	4	4	0	16601.9	5248.91	5992.9	0	0	0	0	7174.93	8125.73	9284.68	0
1841	1	O15068	O15068	Guanine nucleotide exchange factor DBS	MCF2L	Homo sapiens	128.111	4	4	10863.5	29147.9	3731.43	11227.5	0	0	0	0	0	14352.5	17953.8	0
1842	1	O15145	O15145	Actin-related protein 2/3 complex subunit 3	ARPC3	Homo sapiens	20.546	4	4	185072	147704	427559	214247	127585	131394	177394	221039	148902	251100	146139	267514
1843	1	O15211	O15211	Ral guanine nucleotide dissociation stimulator-like 2	RGL2	Homo sapiens	83.549	5	4	8807.7	17924	15215.4	9748.31	8372.03	0	13450.9	0	0	14205.1	0	18688.7
1844	1	O15305	O15305	Phosphomannomutase 2	PMM2	Homo sapiens	28.082	4	4	44211.5	30410.5	68133.7	42274.8	26109.4	51303.7	38576.2	43069.4	47220.6	51423.4	42546.5	45944.4
1845	1	O43175	O43175	D-3-phosphoglycerate dehydrogenase	PHGDH	Homo sapiens	56.652	4	4	25275.3	13422.4	11434.4	42285	84331	35279.7	0	0	13320.5	0	0	0
1846	1	O43301	O43301	Heat shock 70 kDa protein 12A	HSPA12A	Homo sapiens	74.978	4	4	22830.9	33035.1	12368.2	0	0	0	0	47312.6	0	23146.4	0	0
1847	1	O43426	O43426	Synaptojanin-1	SYNJ1	Homo sapiens	173.105	4	4	0	24034.2	10574.9	0	4409.85	8172.83	0	0	11227.6	0	0	0
1848	1	O43490	O43490	Prominin-1	PROM1	Homo sapiens	97.203	4	4	27043.1	16491.7	21966.3	33600.7	0	0	0	0	35909.6	39883.9	28421	42736.9
1849	1	O43592	O43592	Exportin-T	XPOT	Homo sapiens	109.967	4	4	5310.95	9589.75	9119.33	0	0	10809.2	0	0	0	8554.21	0	0
1850	1	O43752	O43752	Syntaxin-6	STX6	Homo sapiens	29.175	4	4	7291.27	5040.78	15050.2	6621.39	0	0	0	0	0	9645.73	0	0
1851	1	O43765	O43765	Small glutamine-rich tetratricopeptide repeat-containing protein alpha	SGTA	Homo sapiens	34.063	4	4	34538.8	21223	70458.5	30798.2	0	45118.8	32186.5	19591.3	20433.5	24416.7	13253	17973.7
1852	1	O43813	O43813	Glutathione S-transferase LANCL1	LANCL1	Homo sapiens	45.284	4	4	67932.8	71709.3	73102.8	68316	59640.3	50059	66001	80227.5	65978.9	68192.4	61991.2	50496.9
1853	1	O60266	O60266	Adenylate cyclase type 3	ADCY3	Homo sapiens	128.961	4	4	12589.3	0	14094	13657.9	0	6651.37	0	0	0	8462.68	0	6835.35
1854	1	O60462	O60462	Neuropilin-2	NRP2	Homo sapiens	104.834	4	4	19302.3	28456.6	15902.8	24806.3	33442.2	18232.2	42640.5	40024.5	26175.3	30395	38174.6	29127.1
1855	1	O60476	O60476	Mannosyl-oligosaccharide 1,2-alpha-mannosidase IB	MAN1A2	Homo sapiens	73.007	4	4	0	0	0	0	29852.8	28093.5	0	0	0	0	0	0
1856	1	O60524	O60524	Nuclear export mediator factor NEMF	NEMF	Homo sapiens	122.955	4	4	4100.46	5322.87	6369.24	4745.65	0	0	0	0	0	0	0	0
1857	1	O60669	O60669	Monocarboxylate transporter 2	SLC16A7	Homo sapiens	52.199	4	4	100490	93961.4	425193	138246	129814	77857.5	162532	140978	111454	291143	119618	97983.8
1858	1	O60928	O60928	Inward rectifier potassium channel 13	KCNJ13	Homo sapiens	40.529	4	4	29225.4	10627.2	6862.71	58237.8	31364.7	0	13396.9	13332.2	24010.3	26410.4	31878.3	24776.2
1859	1	O75167	O75167	Phosphatase and actin regulator 2	PHACTR2	Homo sapiens	69.7	4	4	16610.9	23487.1	17328.1	17280.7	11753.1	0	15801.6	16156.7	16159.1	13483	14594.7	12598.6
1860	1	O75309	O75309	Cadherin-16	CDH16	Homo sapiens	89.923	4	4	0	0	0	0	23682.6	10480	0	0	0	6207.21	0	0
1861	1	O75367	O75367	Core histone macro-H2A.1	MACROH2A1	Homo sapiens	39.617	4	4	29496	31181.5	16503.6	20063	42805.7	29744.1	35652	36108.3	41042.9	29415.1	0	42067.2
1862	1	O75436	O75436	Vacuolar protein sorting-associated protein 26A	VPS26A	Homo sapiens	38.169	4	4	0	18097.6	19461	16755.2	19729.5	0	16362.7	13436.1	0	25175	0	11453.9
1863	1	O75886	O75886	Signal transducing adapter molecule 2	STAM2	Homo sapiens	58.166	5	4	9830.67	0	14317.6	15284	0	10006.9	7602.23	16858.2	17950.6	11340.5	13342.4	11805.1
1864	1	O75995	O75995	SAM and SH3 domain-containing protein 3	SASH3	Homo sapiens	41.594	4	4	93816.3	147185	59985.1	63414.4	86225.3	0	115778	135186	108802	97751.1	182629	140967
1865	1	O94760	O94760	N(G),N(G)-dimethylarginine dimethylaminohydrolase 1	DDAH1	Homo sapiens	31.121	4	4	31257.8	30533.7	17036.7	30059	14118.3	0	0	46169.5	30530.2	39801.5	59180.6	37349.9
1866	1	O94813	O94813	Slit homolog 2 protein	SLIT2	Homo sapiens	169.874	4	4	9624.74	20188.9	0	0	17294.8	11842	0	14642.6	16541.6	16847	18200.9	29959.7
1867	1	O94925	O94925	Glutaminase kidney isoform, mitochondrial	GLS	Homo sapiens	73.46	4	4	10035.2	39436.9	18554.2	23803	21673.4	10503.6	0	33683.6	0	0	0	0
1868	1	O95084	O95084	Serine protease 23	PRSS23	Homo sapiens	43.002	4	4	40047.3	40104.7	20779.6	43250.7	31754.2	38186.3	52170	37978.1	42014.5	39848.1	41174.2	36202.7
1869	1	O95236	O95236	Apolipoprotein L3	APOL3	Homo sapiens	44.278	4	4	89061.8	169374	81949.1	126048	30380.7	98607.1	149514	128173	179643	115508	206621	137730
1870	1	O95248	O95248	Myotubularin-related protein 5	SBF1	Homo sapiens	208.446	5	4	14415.8	25341.5	15085.2	18978	14307.7	9276.83	30303	15973.9	23177.8	18317.1	33254.7	21941.3
1871	1	O95352	O95352	Ubiquitin-like modifier-activating enzyme ATG7	ATG7	Homo sapiens	77.96	4	4	15401.9	13967.5	12178	17895.8	0	20764.5	12050.2	18921.3	0	15241.5	0	0
1872	1	O95498	O95498	Vascular non-inflammatory molecule 2	VNN2	Homo sapiens	58.502	4	4	12701.4	16635.5	20252.4	26678.6	24337.6	23146.8	34274.8	21353.4	19274.7	61682.5	49122.4	18886.2
1873	1	O95786	O95786	Antiviral innate immune response receptor RIG-I	DDX58	Homo sapiens	106.599	4	4	7982.18	14210.1	5190.58	11654.1	0	0	12179.6	14158.5	7572.24	6014.6	0	0
1874	1	O95831	O95831	Apoptosis-inducing factor 1, mitochondrial	AIFM1	Homo sapiens	66.9	4	4	10238.9	0	0	11362.9	0	0	37159.9	0	0	0	21492.7	0
1875	1	O95858	O95858	Tetraspanin-15	TSPAN15	Homo sapiens	33.163	4	4	69284.8	64981	92274.3	70172.7	41734.3	110989	74648.9	85420.9	81757.3	80803.8	49532.2	89343.5
1876	1	O95861	O95861	3'(2'),5'-bisphosphate nucleotidase 1	BPNT1	Homo sapiens	33.392	4	4	8776.45	22080.6	24006.7	15749.3	11734.8	17173.5	0	0	0	10913.7	13305.1	13137.4
1877	1	O95980	O95980	Reversion-inducing cysteine-rich protein with Kazal motifs	RECK	Homo sapiens	106.458	4	4	52432.7	62531.5	57560.6	73837.4	40327.3	29897.9	53048.6	50396.2	44138.5	49859.9	42083.4	53603.2
1878	1	P01040	P01040	Cystatin-A	CSTA	Homo sapiens	11.005	4	4	91482.9	79137.5	74327.7	164509	245958	121753	528522	143668	152921	579441	77739	129398
1879	1	P01127	P01127	Platelet-derived growth factor subunit B	PDGFB	Homo sapiens	27.284	4	4	1919300	467514	311732	3187070	729376	1967100	600028	558996	913173	386436	310494	538217
1880	1	P01817	P01817	Immunoglobulin heavy variable 2-5	IGHV2-5	Homo sapiens	13.231	4	4	29324.3	32133.4	7101.08	27654.5	34126.4	63987.4	0	0	0	0	0	53835.8
1881	1	P01889	P01889	HLA class I histocompatibility antigen, B alpha chain	HLA-B	Homo sapiens	40.46	10	4	4523500	9120600	6383390	3878570	5693050	8185370	9568930	4846790	7856430	8592680	6984100	5524460
1882	1	P01903	P01903	HLA class II histocompatibility antigen, DR alpha chain	HLA-DRA	Homo sapiens	28.621	5	4	890915	1352950	547631	689970	685919	267286	1073400	590437	631884	912868	928433	937527
1883	1	P02511	P02511	Alpha-crystallin B chain	CRYAB	Homo sapiens	20.155	4	4	139309	211237	159891	334210	292141	122467	285995	390519	455883	147523	235694	328614
1884	1	P02749	P02749	Beta-2-glycoprotein 1	APOH	Homo sapiens	38.3	4	4	1922440	2233690	3126110	1865950	3372470	2668450	3052040	3754780	2406590	4299910	3797730	2589870
1885	1	P02792	P02792	Ferritin light chain	FTL	Homo sapiens	20.018	4	4	39606.1	49861.5	27489.5	20866.7	64752.4	10771.2	22577.4	19537.8	25524.6	21822	26983.4	16510
1886	1	P04179	P04179	Superoxide dismutase [Mn], mitochondrial	SOD2	Homo sapiens	24.75	4	4	8700.38	0	13266	0	0	0	0	0	0	0	0	0
1887	1	P04430	P04430	Immunoglobulin kappa variable 1-16	IGKV1-16	Homo sapiens	12.618	4	4	472838	96111.8	275493	1128380	537976	422275	1694220	725830	1262550	843136	870840	13811400
1888	1	P04632	P04632	Calpain small subunit 1	CAPNS1	Homo sapiens	28.315	4	4	250149	189788	407380	263790	208171	531162	165370	220285	143467	222338	160940	151852
1889	1	P05109	P05109	Protein S100-A8	S100A8	Homo sapiens	10.832	4	4	133940	185631	93619	175946	195934	125983	301765	202976	147305	1413920	191327	224897
1890	1	P05120	P05120	Plasminogen activator inhibitor 2	SERPINB2	Homo sapiens	46.596	4	4	0	0	0	17376	27062.1	0	37736.7	0	0	34954.8	0	0
1891	1	P05387	P05387	60S acidic ribosomal protein P2	RPLP2	Homo sapiens	11.663	4	4	26977.5	16658	26873	20256.8	12432	20671.6	23900	18409.8	20089.1	21417.9	15634.9	16397.2
1892	1	P05771	P05771	Protein kinase C beta type	PRKCB	Homo sapiens	76.869	7	4	186689	148882	303291	162371	121669	104734	146863	211743	106799	163051	103707	128632
1893	1	P07196	P07196	Neurofilament light polypeptide	NEFL	Homo sapiens	61.519	4	4	19823.4	41267.2	14451.7	10141.6	0	38299.2	26675.4	56188.6	12394.2	17782.1	12646	26537
1894	1	P07355	P07355	Annexin A2	ANXA2	Homo sapiens	38.605	15	4	680511	1432910	467770	898088	1085820	389026	939496	801601	1079730	1376970	1201950	783740
1895	1	P07437	P07437	Tubulin beta chain	TUBB	Homo sapiens	49.668	15	4	1189030	1476330	2874530	1313100	803559	788894	1047300	1592230	687303	1509490	942004	1121100
1896	1	P07476	P07476	Involucrin	IVL	Homo sapiens	68.477	4	4	0	0	0	0	7122.84	0	7921.63	0	0	18161.1	0	0
1897	1	P07741	P07741	Adenine phosphoribosyltransferase	APRT	Homo sapiens	19.606	4	4	208436	129817	284803	189672	161015	240133	167373	184271	221189	169867	120516	139258
1898	1	P08185	P08185	Corticosteroid-binding globulin	SERPINA6	Homo sapiens	45.14	4	4	63678.6	40103	62088.4	39535.8	876302	455080	55520.4	45005.2	48495.9	100881	102555	61071.6
1899	1	P08754	P08754	Guanine nucleotide-binding protein G(i) subunit alpha-3	GNAI3	Homo sapiens	40.534	4	4	15703.9	19050.4	10638.3	26683.4	23659.3	14224.3	28223.5	27786.6	17932	25876.1	8459.9	25504
1900	1	P08865	P08865	40S ribosomal protein SA	RPSA	Homo sapiens	32.852	4	4	63254.1	44188.2	73137.9	63824.3	95520.4	151427	65513.2	52075.8	61381.2	71189.9	56489.1	61529.8
1901	1	P09486	P09486	SPARC	SPARC	Homo sapiens	34.634	4	4	69388	24633.6	46939	143558	21497.7	45648.4	32220.2	30359.6	25216.3	55643.7	29480.2	45441.9
1902	1	P09874	P09874	Poly [ADP-ribose] polymerase 1	PARP1	Homo sapiens	113.086	4	4	0	11280.5	2342.48	0	22891	4003.27	0	0	0	0	0	0
1903	1	P0DJI8	P0DJI8	Serum amyloid A-1 protein	SAA1	Homo sapiens	13.532	4	4	150076	170612	229442	141813	237089	649485	268054	230534	91846.9	1006450	141878	210057
1904	1	P10398	P10398	Serine/threonine-protein kinase A-Raf	ARAF	Homo sapiens	67.586	7	4	39036.3	36561.2	46495.5	38707.9	36258.7	10999.3	31186.2	35015.6	39321.9	32280.7	32423.1	39542.8
1905	1	P10599	P10599	Thioredoxin	TXN	Homo sapiens	11.737	4	4	373482	350741	718399	402116	674022	326935	675800	325465	266410	848321	287314	370261
1906	1	P10768	P10768	S-formylglutathione hydrolase	ESD	Homo sapiens	31.463	4	4	157541	162765	283094	225708	126906	954837	156819	170749	236416	200965	155969	201768
1907	1	P11137	P11137	Microtubule-associated protein 2	MAP2	Homo sapiens	199.529	4	4	16318.1	20241.6	0	0	0	0	0	24512.9	0	0	0	0
1908	1	P11279	P11279	Lysosome-associated membrane glycoprotein 1	LAMP1	Homo sapiens	44.882	4	4	417597	160534	674596	1205100	197430	281380	287012	336899	323138	529292	218920	254696
1909	1	P11766	P11766	Alcohol dehydrogenase class-3	ADH5	Homo sapiens	39.726	4	4	49737.2	46327.1	85927	69254	47567.4	54871.5	51900.6	55697.5	44585.5	75660.3	71326.2	41834.3
1910	1	P12018	P12018	Immunoglobulin iota chain	VPREB1	Homo sapiens	16.603	4	4	86815.5	105090	77063.2	243456	380625	87996.5	124276	187820	316205	39574	237230	278099
1911	1	P12035	P12035	Keratin, type II cytoskeletal 3	KRT3	Homo sapiens	64.416	5	4	0	0	0	0	384674	0	449693	0	0	173044	0	0
1912	1	P12955	P12955	Xaa-Pro dipeptidase	PEPD	Homo sapiens	54.549	4	4	60410.6	56692.8	70694	66422	63978.9	37817.4	87387.4	0	85159.5	71366.2	59568.4	70079.4
1913	1	P13224	P13224	Platelet glycoprotein Ib beta chain	GP1BB	Homo sapiens	21.719	4	4	1285730	651750	3722250	930431	456739	840592	1029390	1566720	1089030	915967	539234	1065410
1914	1	P13473	P13473	Lysosome-associated membrane glycoprotein 2	LAMP2	Homo sapiens	44.962	4	4	73123.3	46927.8	121629	122897	62916.5	80915.8	62750.8	56931.5	112785	83090.8	60480.1	80524.8
1915	1	P13929	P13929	Beta-enolase	ENO3	Homo sapiens	46.988	4	4	45807.7	44819.3	70402.7	26950.5	33225.3	34194.4	25153.1	62512.3	28702	60982.4	27150.6	0
1916	1	P14136	P14136	Glial fibrillary acidic protein	GFAP	Homo sapiens	49.88	4	4	29495.3	50316.5	18010.1	12930	14633.6	23926.6	44049.4	118169	0	8757.89	0	19747.4
1917	1	P14770	P14770	Platelet glycoprotein IX	GP9	Homo sapiens	19.046	4	4	1103230	493065	2774920	812841	557183	940544	987368	1539210	999623	787831	592949	1045630
1918	1	P14780	P14780	Matrix metalloproteinase-9	MMP9	Homo sapiens	78.458	4	4	0	0	0	0	13105.6	11467.5	16483.3	17029.2	15539.2	11934	1141.29	35786.3
1919	1	P15502	P15502	Elastin	ELN	Homo sapiens	68.395	4	4	133975	174664	88541.8	127118	172933	117421	206677	220272	225813	99323.1	119173	163205
1920	1	P15531	P15531	Nucleoside diphosphate kinase A	NME1	Homo sapiens	17.153	8	4	336267	235924	620101	393221	260770	354162	247056	327319	194627	337947	287903	321547
1921	1	P15814	P15814	Immunoglobulin lambda-like polypeptide 1	IGLL1	Homo sapiens	22.964	4	4	650470	952277	531842	2578040	1894280	3251080	2206340	1921090	1947780	1199400	4077060	2877200
1922	1	P15907	P15907	Beta-galactoside alpha-2,6-sialyltransferase 1	ST6GAL1	Homo sapiens	46.603	4	4	28577	42688.8	9352.29	26065.8	109455	81871.4	40565.2	31051.2	35987.7	43183	28967.3	56023.8
1923	1	P16150	P16150	Leukosialin	SPN	Homo sapiens	40.323	4	4	1014930	882458	963830	960653	797078	689835	998979	918691	880744	836465	1084100	1260850
1924	1	P16219	P16219	Short-chain specific acyl-CoA dehydrogenase, mitochondrial	ACADS	Homo sapiens	44.296	4	4	0	0	7583.75	15096.5	0	0	51824.3	0	0	0	64797.1	21990.6
1925	1	P18085	P18085	ADP-ribosylation factor 4	ARF4	Homo sapiens	20.511	8	4	1086880	807398	1706160	1213990	730145	843740	896476	1031560	899454	1329160	853067	972173
1926	1	P19623	P19623	Spermidine synthase	SRM	Homo sapiens	33.824	4	4	12974.9	16713.5	16216.2	14133.9	12081.1	17973	7561.27	15133.6	10539.6	16536.5	9789.33	13209.8
1927	1	P19652	P19652	Alpha-1-acid glycoprotein 2	ORM2	Homo sapiens	23.603	6	4	1442820	733012	802372	1806760	2501310	4296530	2137060	2890150	1646390	2040830	5698240	3119080
1928	1	P20339	P20339	Ras-related protein Rab-5A	RAB5A	Homo sapiens	23.659	4	4	148536	136503	209270	130161	130980	97975.3	106293	122033	119330	141951	93013.3	122256
1929	1	P20340	P20340	Ras-related protein Rab-6A	RAB6A	Homo sapiens	23.591	5	4	457232	207697	891790	591078	268729	278759	283611	309193	284772	407512	179213	352121
1930	1	P20774	P20774	Mimecan	OGN	Homo sapiens	33.921	4	4	29903.3	92909.1	15076.8	30073.5	104527	161174	91857.4	52183.2	87709	35495.8	84428.8	131198
1931	1	P21291	P21291	Cysteine and glycine-rich protein 1	CSRP1	Homo sapiens	20.567	4	4	256211	191176	679213	240527	194660	99240.5	219265	248393	196331	291303	186281	243351
1932	1	P21453	P21453	Sphingosine 1-phosphate receptor 1	S1PR1	Homo sapiens	42.81	4	4	9727.2	34826.7	9479.82	10962.1	7671.62	0	16679.2	0	21926	29057.5	17205.6	16159.1
1933	1	P22307	P22307	Sterol carrier protein 2	SCP2	Homo sapiens	58.995	4	4	25871	16455.9	35642.5	51059.9	0	20886.1	80283.8	37296.4	0	16002.6	39912	49587.3
1934	1	P22352	P22352	Glutathione peroxidase 3	GPX3	Homo sapiens	25.525	4	4	397096	144655	108859	257571	861576	844340	329805	356212	275055	262561	218816	225151
1935	1	P23588	P23588	Eukaryotic translation initiation factor 4B	EIF4B	Homo sapiens	69.151	4	4	40188.2	26974.9	78528	44733.2	64092.8	0	34983.9	30418.6	0	38182.8	0	25679.7
1936	1	P23919	P23919	Thymidylate kinase	DTYMK	Homo sapiens	23.82	4	4	29893.7	0	42528.9	28946.3	0	69127.6	0	0	0	34150	42111.9	0
1937	1	P24530	P24530	Endothelin receptor type B	EDNRB	Homo sapiens	49.644	4	4	44749.8	174969	37321.5	74172	53116.5	26672.9	65291.3	38704	72451.6	80014.8	77396.6	96184.5
1938	1	P25105	P25105	Platelet-activating factor receptor	PTAFR	Homo sapiens	39.206	4	4	89207.3	62840.4	120691	86696.1	0	96356.6	116475	81248.1	64974.2	114544	134700	178459
1939	1	P26022	P26022	Pentraxin-related protein PTX3	PTX3	Homo sapiens	41.976	4	4	64407.9	57907.6	35278.9	90566.3	84679.3	0	111951	71494.9	69487.5	57268.5	70941.1	0
1940	1	P29466	P29466	Caspase-1	CASP1	Homo sapiens	45.159	5	4	20536	30521.5	13466.9	26917.8	0	23284	0	20017	15291.7	18036.1	39215.9	37514.9
1941	1	P30038	P30038	Delta-1-pyrroline-5-carboxylate dehydrogenase, mitochondrial	ALDH4A1	Homo sapiens	61.72	4	4	0	52753	0	0	0	0	0	0	0	25406.2	0	7567.17
1942	1	P31641	P31641	Sodium- and chloride-dependent taurine transporter	SLC6A6	Homo sapiens	69.832	4	4	74977.2	47654.1	97198.9	93130.1	32579.4	31160.1	43763	61750.2	60777.1	67391.4	49354.9	49415.9
1943	1	P31751	P31751	RAC-beta serine/threonine-protein kinase	AKT2	Homo sapiens	55.769	5	4	16139.1	6711.15	27346.8	16695.8	3772.23	9754.62	11277.6	19037.1	9617.98	15895.5	0	8237.56
1944	2	P32189;Q14409	P32189	Glycerol kinase	GK	Homo sapiens	61.246	5	4	24059.4	29887.8	35571.3	25678.8	0	0	0	0	0	16061.6	0	19187.6
1945	1	P32418	P32418	Sodium/calcium exchanger 1	SLC8A1	Homo sapiens	108.548	4	4	9944.7	9494.46	6042.62	0	16622.3	13844.1	0	22468.3	13010.2	13792.3	16727.6	0
1946	1	P32942	P32942	Intercellular adhesion molecule 3	ICAM3	Homo sapiens	59.541	4	4	158061	188058	292738	194998	199577	180779	206811	143561	215925	242977	305260	283575
1947	1	P35030	P35030	Trypsin-3	PRSS3	Homo sapiens	32.532	4	4	346687	354844	156097	348489	342219	308859	460790	414867	454470	320204	388349	376168
1948	1	P35443	P35443	Thrombospondin-4	THBS4	Homo sapiens	105.871	5	4	26755.4	40497.1	12621.2	43661.3	130401	50325.3	72743.4	44392.8	74115.8	29483.5	60887.5	65215
1949	1	P37235	P37235	Hippocalcin-like protein 1	HPCAL1	Homo sapiens	22.312	8	4	99356.3	103351	210976	123131	84912.9	71195.1	67306.9	102525	71508.8	131623	91982.4	114282
1950	1	P38919	P38919	Eukaryotic initiation factor 4A-III	EIF4A3	Homo sapiens	46.871	4	4	8579.34	4339.47	7493.26	0	6163.44	31330.6	0	9175.32	15449.3	10932.1	8875.05	8013.78
1951	1	P39019	P39019	40S ribosomal protein S19	RPS19	Homo sapiens	16.062	4	4	52795.7	51883.5	35056.9	32807.4	34167	57561.6	58067.5	40246	45076.6	52293.4	58310.7	33731.6
1952	1	P39023	P39023	60S ribosomal protein L3	RPL3	Homo sapiens	46.112	4	4	32847.7	32178.4	56867.3	25123.7	12193.5	34148.3	52311.6	31863.3	40218.6	19091.7	30537.5	33095.5
1953	1	P42226	P42226	Signal transducer and activator of transcription 6	STAT6	Homo sapiens	94.134	4	4	0	0	11019.7	7898.63	0	0	0	9566.14	0	0	0	7451.65
1954	1	P42262	P42262	Glutamate receptor 2	GRIA2	Homo sapiens	98.823	4	4	4961.54	0	0	6292.99	0	0	0	18152.9	0	10095.2	0	0
1955	1	P42765	P42765	3-ketoacyl-CoA thiolase, mitochondrial	ACAA2	Homo sapiens	41.923	4	4	35653	5454.21	18204.1	7959.73	0	0	0	14908	0	0	13963.6	10908.4
1956	1	P43007	P43007	Neutral amino acid transporter A	SLC1A4	Homo sapiens	55.721	4	4	23783.8	24589.5	10674.1	16090.1	13475.9	7701.1	12877.3	14390.6	20259.2	9717.15	29831	22901.4
1957	1	P43251	P43251	Biotinidase	BTD	Homo sapiens	61.131	4	4	0	0	7224.48	0	86901	54018	0	0	0	16416.4	0	18789.9
1958	1	P43304	P43304	Glycerol-3-phosphate dehydrogenase, mitochondrial	GPD2	Homo sapiens	80.852	4	4	13338.5	16411.7	9362.57	0	0	12171.3	15700.4	29441.9	0	13305.7	7760.89	7507.46
1959	1	P43353	P43353	Aldehyde dehydrogenase family 3 member B1	ALDH3B1	Homo sapiens	51.839	6	4	22956.9	21183.2	16760.9	10324.8	23351.7	20399.8	37927.2	34334.2	33663.4	30106	31482.7	31038.3
1960	1	P43686	P43686	26S proteasome regulatory subunit 6B	PSMC4	Homo sapiens	47.367	4	4	18566.6	0	24037.7	14825.2	0	55530.3	0	0	0	0	0	0
1961	1	P45880	P45880	Voltage-dependent anion-selective channel protein 2	VDAC2	Homo sapiens	31.568	4	4	26041.2	52851.5	15222.8	21219.2	10119.8	21686.6	34028.4	42116.4	0	19815.1	13245.8	21404
1962	1	P47755	P47755	F-actin-capping protein subunit alpha-2	CAPZA2	Homo sapiens	32.949	4	4	105792	98109.5	141694	87672.8	72602.9	86475	67807	93386.8	79319.2	79646.5	123059	116379
1963	1	P48507	P48507	Glutamate--cysteine ligase regulatory subunit	GCLM	Homo sapiens	30.726	4	4	103493	77068.5	88481	116099	66188.7	213141	108285	124710	126668	117259	88183.1	59946.5
1964	1	P48637	P48637	Glutathione synthetase	GSS	Homo sapiens	52.387	4	4	63784.1	43315	139505	79979.3	75794.7	34273.2	80395.3	58106.9	36305.5	108245	35217.8	51900.6
1965	1	P49207	P49207	60S ribosomal protein L34	RPL34	Homo sapiens	13.293	4	4	39724.9	65551.2	71071.3	44408.5	70578.7	69316.3	109677	61104.8	108807	69188.2	60734.2	106846
1966	1	P49247	P49247	Ribose-5-phosphate isomerase	RPIA	Homo sapiens	33.273	4	4	53415.7	0	89134.5	58065.9	0	34942.2	0	0	28165.6	68545.1	14083.2	42393.1
1967	1	P49354	P49354	Protein farnesyltransferase/geranylgeranyltransferase type-1 subunit alpha	FNTA	Homo sapiens	44.41	4	4	12253.3	13170.6	11860.9	12778.1	0	0	0	13192.7	0	10913.6	0	7666.4
1968	1	P49411	P49411	Elongation factor Tu, mitochondrial	TUFM	Homo sapiens	49.541	4	4	14801.7	16051.9	0	13804.6	0	0	19130.5	25895.8	0	0	11337.7	0
1969	1	P49796	P49796	Regulator of G-protein signaling 3	RGS3	Homo sapiens	132.338	4	4	20206.3	40911.7	11504.1	16538	17324.1	0	25339.9	25556.1	25273	33440.5	32983.1	16922.3
1970	1	P50213	P50213	Isocitrate dehydrogenase [NAD] subunit alpha, mitochondrial	IDH3A	Homo sapiens	39.59	4	4	37267	69199.6	13122.6	15377.8	0	14559.2	47558.4	65031.4	14773.3	22326.5	7542.04	18482.6
1971	1	P50452	P50452	Serpin B8	SERPINB8	Homo sapiens	42.767	4	4	0	0	0	0	87728.3	0	26060.6	0	0	16766.1	0	0
1972	1	P50454	P50454	Serpin H1	SERPINH1	Homo sapiens	46.441	4	4	47099.7	0	29807.2	0	0	0	0	17211.1	73716.1	26043.8	5165.31	0
1973	1	P51148	P51148	Ras-related protein Rab-5C	RAB5C	Homo sapiens	23.481	4	4	487669	397955	685937	485763	222860	221597	361785	407488	346667	441653	311090	388424
1974	1	P51153	P51153	Ras-related protein Rab-13	RAB13	Homo sapiens	22.773	4	4	254232	241358	374994	254402	167440	147969	268598	229316	241927	271946	253071	270094
1975	1	P51674	P51674	Neuronal membrane glycoprotein M6-a	GPM6A	Homo sapiens	31.211	4	4	165757	112094	78277.9	164113	188982	100327	125355	165049	163914	158239	163622	185790
1976	1	P53999	P53999	Activated RNA polymerase II transcriptional coactivator p15	SUB1	Homo sapiens	14.393	4	4	47073.2	46368.7	18081.6	33042.4	73903.5	98043.8	71989.4	42154.4	46627.4	35760.6	31322	65899.1
1977	1	P54764	P54764	Ephrin type-A receptor 4	EPHA4	Homo sapiens	109.861	6	4	33849.6	38664.8	14962.6	36532.7	23638.9	3958.4	29965	25467.9	25516.1	25499.3	36768.7	34495.3
1978	1	P54819	P54819	Adenylate kinase 2, mitochondrial	AK2	Homo sapiens	26.478	4	4	12621.5	11254.5	16585.6	20949.1	0	0	33951.5	18012.2	0	0	19173.9	21276.1
1979	1	P54868	P54868	Hydroxymethylglutaryl-CoA synthase, mitochondrial	HMGCS2	Homo sapiens	56.637	5	4	68835.3	0	36408.9	143430	0	47086.3	352980	78598.4	0	112735	81677.1	123793
1980	1	P55036	P55036	26S proteasome non-ATPase regulatory subunit 4	PSMD4	Homo sapiens	40.738	5	4	12385.9	12161.2	37269.6	15626	6635.07	34684.8	8108.02	18305	13887.3	12656.2	7224.47	12318
1981	1	P55039	P55039	Developmentally-regulated GTP-binding protein 2	DRG2	Homo sapiens	40.745	4	4	10841.5	11753.2	25231	16903.2	12736.9	19699.6	10410.1	11159	9420.47	11657.2	8387.8	8911.49
1982	1	P55145	P55145	Mesencephalic astrocyte-derived neurotrophic factor	MANF	Homo sapiens	20.699	4	4	12165.9	0	26244.3	0	0	2839.95	0	7881.54	0	0	0	0
1983	1	P55212	P55212	Caspase-6	CASP6	Homo sapiens	33.308	4	4	6370.55	0	15472.7	0	8105.82	7358.22	0	10756.1	0	0	0	0
1984	1	P55957	P55957	BH3-interacting domain death agonist	BID	Homo sapiens	21.992	4	4	43912	24091	109281	48022.6	17032.1	0	31419.9	41105.9	26265.5	38021.8	26531.6	24017
1985	1	P57103	P57103	Sodium/calcium exchanger 3	SLC8A3	Homo sapiens	103.011	4	4	44296.6	12441.3	29899.8	29036.9	0	0	50026.2	38348.4	0	43668.7	0	31000.5
1986	1	P57737	P57737	Coronin-7	CORO7	Homo sapiens	100.607	4	4	22494.3	27723.7	22561.1	24032.2	14149.3	25222.4	35434.5	34515.8	26218.1	19935.8	22892.5	20155
1987	1	P57764	P57764	Gasdermin-D	GSDMD	Homo sapiens	52.802	4	4	52858.8	63797.8	64194.6	48861.2	25294.2	27820.9	40190.2	43885.8	36369.8	47506.8	49631.5	57822.1
1988	1	P60985	P60985	Keratinocyte differentiation-associated protein	KRTDAP	Homo sapiens	11.048	4	4	27430.6	32353.2	15085.1	22597.4	26173.5	19334	60053.1	41272.4	0	27370.3	39696.5	47165.4
1989	1	P61086	P61086	Ubiquitin-conjugating enzyme E2 K	UBE2K	Homo sapiens	22.407	4	4	63978.3	32945.4	121414	77057.7	34971.5	52958.6	41373	50236.8	30212.7	58799.3	40279.5	49524.9
1990	1	P61247	P61247	40S ribosomal protein S3a	RPS3A	Homo sapiens	29.947	4	4	169715	212149	309755	138154	56171.5	144902	330659	237591	242097	246794	154366	190608
1991	1	P61353	P61353	60S ribosomal protein L27	RPL27	Homo sapiens	15.796	4	4	489289	699342	590859	547041	569601	782754	1071190	846780	899955	664416	683642	1059590
1992	1	P61626	P61626	Lysozyme C	LYZ	Homo sapiens	16.537	4	4	254514	197228	170975	926429	161633	188593	338037	372224	190850	382759	272147	92958.4
1993	1	P61812	P61812	Transforming growth factor beta-2 proprotein	TGFB2	Homo sapiens	47.747	4	4	12208.1	13326.4	6734.45	64506.1	11316.6	24394	18274.7	8061.62	24587.8	13893.9	14246.8	16057.6
1994	1	P62070	P62070	Ras-related protein R-Ras2	RRAS2	Homo sapiens	23.398	4	4	56673.8	88672.5	42840.5	59428.6	42975.7	39584.7	74829.5	83177.3	90386.9	77504.3	95036	80957.7
1995	1	P62136	P62136	Serine/threonine-protein phosphatase PP1-alpha catalytic subunit	PPP1CA	Homo sapiens	37.511	8	4	141790	127290	175147	161798	146253	129009	147815	138053	137062	161237	128999	166188
1996	1	P62277	P62277	40S ribosomal protein S13	RPS13	Homo sapiens	17.221	4	4	53712.7	58050.8	106892	51561.8	24529	74553	60695.4	57703.8	83369.6	83106.2	40094.7	72434.1
1997	1	P62899	P62899	60S ribosomal protein L31	RPL31	Homo sapiens	14.463	4	4	132104	162525	291311	162203	83534.2	492250	288433	193495	200489	189738	121380	165477
1998	1	P63244	P63244	Receptor of activated protein C kinase 1	RACK1	Homo sapiens	35.075	4	4	71418.5	77764.8	67796.7	95464.1	85311.8	85846.9	111857	85634.5	119004	96495.3	76238.9	94699
1999	1	P68871	P68871	Hemoglobin subunit beta	HBB	Homo sapiens	15.997	10	4	1528030	1497600	1702050	1607420	1615550	17937000	1920560	10735000	4147170	2192650	1668730	970167
[truncated: 2,274 more rows]
