# Supplementary material for: Comprehensive High-Depth Proteomic Analysis of Plasma Extracellular Vesicles Containing Preparations in Rett Syndrome
Source: Biomedicines. 2024 Sep 24;12(10):2172. doi: 10.3390/biomedicines12102172 (PMC11504846; doi:10.3390/biomedicines12102172)
Supplement: Supplementary file 1 [file biomedicines-12-02172-s001.zip › Table S3_Enrichment analysis GO Cellular Component.xlsx]

## Sheet: Table S2_Enrichment analysis GO
Enrichment FDR	nGenes	Pathway Genes	Fold Enrichment	Pathway	URL	Genes
9.06e-98	284	475	3.5096	GO:0005925 focal adhesion	http://amigo.geneontology.org/amigo/term/GO:0005925	LAP3 CD99 LASP1 ITGA3 RALA CD9 TSPAN9 PLAUR EHD3 CAPN1 FHL1 VIM CD44 VCL TNC CTNNA1 HSPA5 LIMA1 GDI2 PPP1R12A NCKAP1 RPL18 CNN2 SLC9A3R2 RHOA PABPC1 RPL31 ACTN1 PVR FERMT2 ACTB MCAM FAP TNS1 DNM2 EPB41L2 RAB21 ITGB5 RPS5 FAT1 RAB10 ADD1 RPL6 RPLP0 PXN SLC9A1 ICAM1 ITGA6 SNAP23 EZR NRP1 PACSIN2 RPL3 PROCR CD99L2 ARHGEF7 FLT1 RPS16 RPS19 CAV1 HSPB1 ENG PDLIM1 GIT1 RPL19 PFN1 LAMTOR3 HSPA8 CD81 RPS1…
1.35e-74	221	373	3.4779	GO:0031983 vesicle lumen	http://amigo.geneontology.org/amigo/term/GO:0031983	DBH EGFR APOB LCN2 ADA VPS13A FGR FUCA2 MPO LTF MVP DNASE1L1 IGF1 SERPINB1 ERP44 DERA VCL TIMP2 AGA HEXB HEBP2 ITIH4 SERPINB3 GDI2 ACAA1 CTSA CNN2 PKM ROCK1 RAB27A SPP2 ACTN1 TOLLIP XRCC5 HSP90AA1 GSTP1 FCN1 HUWE1 FTL LYZ TF APOH UNC13D TGFB2 HSP90AB1 MAPK1 TIMP3 CYB5R3 PDGFB CTSG PYGL VTI1B SERPINA4 PYGB BPI TIMP1 MAGED2 GLA DNAJC3 PSMD7 COTL1 CRISPLD2 CPPED1 PYCARD CTSH SERPINE1 RARRES2 PSMD3 K…
1.46e-73	218	368	3.4773	GO:0034774 secretory granule lumen	http://amigo.geneontology.org/amigo/term/GO:0034774	DBH VPS13A FGR FUCA2 MPO LTF MVP DNASE1L1 IGF1 SERPINB1 ERP44 DERA VCL TIMP2 AGA HEXB HEBP2 ITIH4 SERPINB3 GDI2 ACAA1 CTSA CNN2 PKM ROCK1 RAB27A SPP2 ACTN1 TOLLIP XRCC5 HSP90AA1 GSTP1 FCN1 HUWE1 FTL LYZ TF APOH UNC13D TGFB2 HSP90AB1 MAPK1 TIMP3 CYB5R3 PDGFB CTSG PYGL VTI1B SERPINA4 PYGB BPI TIMP1 MAGED2 GLA DNAJC3 PSMD7 COTL1 CRISPLD2 CPPED1 PYCARD CTSH SERPINE1 RARRES2 PSMD3 KPNB1 PSMD11 LGALS3B…
9.99e-97	286	484	3.4686	GO:0030055 cell-substrate junction	http://amigo.geneontology.org/amigo/term/GO:0030055	LAP3 CD99 LASP1 ITGA3 RALA CD9 TSPAN9 PLAUR EHD3 CAPN1 FHL1 VIM CD44 VCL TNC CTNNA1 HSPA5 LIMA1 GDI2 PPP1R12A NCKAP1 RPL18 CNN2 SLC9A3R2 RHOA PABPC1 RPL31 ACTN1 PVR FERMT2 ACTB MCAM FAP TNS1 DNM2 EPB41L2 RAB21 ITGB5 RPS5 FAT1 RAB10 ADD1 RPL6 RPLP0 PXN SLC9A1 ICAM1 ITGA6 SNAP23 EZR NRP1 PACSIN2 RPL3 PROCR CD99L2 ARHGEF7 FLT1 RPS16 RPS19 CAV1 HSPB1 ENG PDLIM1 GIT1 RPL19 PFN1 LAMTOR3 HSPA8 CD81 RPS1…
1.6e-73	219	371	3.465	GO:0060205 cytoplasmic vesicle lumen	http://amigo.geneontology.org/amigo/term/GO:0060205	DBH LCN2 ADA VPS13A FGR FUCA2 MPO LTF MVP DNASE1L1 IGF1 SERPINB1 ERP44 DERA VCL TIMP2 AGA HEXB HEBP2 ITIH4 SERPINB3 GDI2 ACAA1 CTSA CNN2 PKM ROCK1 RAB27A SPP2 ACTN1 TOLLIP XRCC5 HSP90AA1 GSTP1 FCN1 HUWE1 FTL LYZ TF APOH UNC13D TGFB2 HSP90AB1 MAPK1 TIMP3 CYB5R3 PDGFB CTSG PYGL VTI1B SERPINA4 PYGB BPI TIMP1 MAGED2 GLA DNAJC3 PSMD7 COTL1 CRISPLD2 CPPED1 PYCARD CTSH SERPINE1 RARRES2 PSMD3 KPNB1 PSMD1…
0	1282	2316	3.24925	GO:0070062 extracellular exosome	http://amigo.geneontology.org/amigo/term/GO:0070062	TSPAN6 FGR CFH FUCA2 ENPP4 LAP3 ARF5 AK2 CD38 VPS50 SLC4A1 MPO PON1 ABCB4 ITGAL ITGA3 LAMP2 RALA BAIAP2L1 ALDH3B1 GGCT PROM1 PAFAH1B1 CD79B SYPL1 SPAG9 ST3GAL1 MASP2 VTA1 CD9 LYPLA2 PTBP1 SYT7 CD22 LTF MVP HEBP1 CAPN1 MDH1 WAS CNTN1 CD74 SERPINB1 SPAST ERP44 EHD2 VIM FAS CD44 PRKCH SARS1 ATP6V0A1 MYOC VCL ADSS2 CUL3 MAT2B CDH1 RIPOR1 C6 RAB27B PSMA4 CAPG HSPA5 DSG2 ATP6V1H CP NEDD4L HEXB HEBP2 AK…
0	1292	2343	3.23686	GO:0043230 extracellular organelle	http://amigo.geneontology.org/amigo/term/GO:0043230	TSPAN6 FGR CFH FUCA2 ENPP4 LAP3 ARF5 AK2 CD38 VPS50 SLC4A1 MPO PON1 ABCB4 ITGAL ITGA3 LAMP2 RALA BAIAP2L1 ALDH3B1 GGCT PROM1 PAFAH1B1 CD79B SYPL1 SPAG9 ST3GAL1 MASP2 VTA1 CD9 LYPLA2 PTBP1 SYT7 CD22 LTF MVP HEBP1 CAPN1 MDH1 WAS CNTN1 ATP1A2 CD74 SERPINB1 SPAST ERP44 EHD2 VIM FAS CD44 PRKCH SARS1 ATP6V0A1 MYOC VCL ADSS2 CUL3 MAT2B CDH1 RIPOR1 C6 RAB27B PSMA4 CAPG HSPA5 DSG2 ATP6V1H CP NEDD4L HEXB H…
0	1292	2343	3.23686	GO:0065010 extracellular membrane-bounded organelle	http://amigo.geneontology.org/amigo/term/GO:0065010	TSPAN6 FGR CFH FUCA2 ENPP4 LAP3 ARF5 AK2 CD38 VPS50 SLC4A1 MPO PON1 ABCB4 ITGAL ITGA3 LAMP2 RALA BAIAP2L1 ALDH3B1 GGCT PROM1 PAFAH1B1 CD79B SYPL1 SPAG9 ST3GAL1 MASP2 VTA1 CD9 LYPLA2 PTBP1 SYT7 CD22 LTF MVP HEBP1 CAPN1 MDH1 WAS CNTN1 ATP1A2 CD74 SERPINB1 SPAST ERP44 EHD2 VIM FAS CD44 PRKCH SARS1 ATP6V0A1 MYOC VCL ADSS2 CUL3 MAT2B CDH1 RIPOR1 C6 RAB27B PSMA4 CAPG HSPA5 DSG2 ATP6V1H CP NEDD4L HEXB H…
0	1291	2342	3.23573	GO:1903561 extracellular vesicle	http://amigo.geneontology.org/amigo/term/GO:1903561	TSPAN6 FGR CFH FUCA2 ENPP4 LAP3 ARF5 AK2 CD38 VPS50 SLC4A1 MPO PON1 ABCB4 ITGAL ITGA3 LAMP2 RALA BAIAP2L1 ALDH3B1 GGCT PROM1 PAFAH1B1 CD79B SYPL1 SPAG9 ST3GAL1 MASP2 VTA1 CD9 LYPLA2 PTBP1 SYT7 CD22 LTF MVP HEBP1 CAPN1 MDH1 WAS CNTN1 ATP1A2 CD74 SERPINB1 SPAST ERP44 EHD2 VIM FAS CD44 PRKCH SARS1 ATP6V0A1 MYOC VCL ADSS2 CUL3 MAT2B CDH1 RIPOR1 C6 RAB27B PSMA4 CAPG HSPA5 DSG2 ATP6V1H CP NEDD4L HEXB H…
9.75e-127	489	987	2.9082	GO:0030141 secretory granule	http://amigo.geneontology.org/amigo/term/GO:0030141	RAB27B SYT1 RAB27A STXBP2 RAB10 STXBP3 VAMP8 SRGN DBH KLK14 CRACR2A BPIFA2 LACRT STXBP1 RAB15 RAB4B RAB4A HYAL3 F5 MPO LAMP2 LTF HEXB SRI STX7 SNAP23 UNC13D CTSG STX4 CTSH CLCN3 VWF SPARC ATP6V1A ECE1 ANXA11 VAMP7 ABCC4 NAPSA SERPINE2 THBS1 ANXA7 MMRN1 ANXA3 ABCA12 SNCA CRHBP TREML1 CAMP VDAC2 STX3 CA4 FGG FGA FGB SELP VPS33B THBS2 SERPINA5 KRTDAP HEXA CD38 TBXA2R SYPL1 CYB561 SPAG9 SYT7 CTNNA1 V…
1.27e-113	452	926	2.86524	GO:0070161 anchoring junction	http://amigo.geneontology.org/amigo/term/GO:0070161	LAP3 CD99 LASP1 ITGA3 RALA BAIAP2L1 CD9 TSPAN9 PLAUR EHD3 CAPN1 FHL1 VIM CD44 VCL TNC CTNNA1 HSPA5 LIMA1 GDI2 PPP1R12A NCKAP1 RPL18 CNN2 SLC9A3R2 RHOA PABPC1 RPL31 ACTN1 PVR FERMT2 ACTB MCAM FAP TNS1 DNM2 EPB41L2 RAB21 ITGB5 RPS5 FAT1 RAB10 ADD1 RPL6 RPLP0 PXN SLC9A1 ICAM1 ITGA6 SNAP23 EZR NRP1 PACSIN2 RPL3 PROCR CD99L2 ARHGEF7 FLT1 RPS16 RPS19 CAV1 HSPB1 ENG PDLIM1 GIT1 RPL19 PFN1 LAMTOR3 HSPA8 …
3.57e-131	549	1165	2.76617	GO:0099503 secretory vesicle	http://amigo.geneontology.org/amigo/term/GO:0099503	SYN1 SYPL1 SYT7 RAB27B SNAP91 SYT1 RAB27A CLCN4 PICALM STXBP2 AMPH STX7 RAB10 STX1B SYP CDK16 SYTL4 STX4 RAB3D RAB3A SEPTIN4 SYNGR2 CLCN3 STX2 STXBP3 STX12 VAMP8 CLTA SRGN DBH KLK14 CRACR2A UNC13A BPIFA2 LACRT STX11 STX6 BIN1 STXBP1 RAB15 STON2 RAB13 SNAPIN RAB5A TMEM163 RAB3C SYN2 SV2A SLC18A2 RAB8B STX3 RAB8A RAB4B RAB4A SEPTIN2 RAB3B BDNF SEPTIN5 HYAL3 F5 MPO LAMP2 LTF HEXB SRI SNAP23 UNC13D C…
0	1575	3577	2.58461	GO:0005615 extracellular space	http://amigo.geneontology.org/amigo/term/GO:0005615	TSPAN6 FGR CFH FUCA2 ENPP4 KRIT1 LAP3 ARF5 AK2 CD38 VPS50 SLC4A1 MPO PON1 ABCB4 ITGAL ITGA3 LAMP2 ITGA2B RALA BAIAP2L1 ALDH3B1 GGCT PROM1 PAFAH1B1 CD79B SYPL1 SPAG9 ST3GAL1 MASP2 VTA1 CD9 LYPLA2 PTBP1 SYT7 DCN CD22 LTF MVP HEBP1 CAPN1 MDH1 WAS CNTN1 CD74 SERPINB1 SPAST ERP44 EHD2 VIM FAS CD44 PRKCH SARS1 ATP6V0A1 MYOC VCL ADSS2 CUL3 MAT2B VCAN CDH1 RIPOR1 C6 RAB27B PSMA4 TNC CAPG HSPA5 DSG2 ATP6V…
0	1897	4466	2.49334	GO:0031982 vesicle	http://amigo.geneontology.org/amigo/term/GO:0031982	TSPAN6 FGR CFH FUCA2 ENPP4 LAP3 ARF5 AK2 CD38 VPS50 SLC4A1 MPO PON1 ABCB4 ITGAL ITGA3 LAMP2 RALA BAIAP2L1 ALDH3B1 GGCT PROM1 PAFAH1B1 CD79B SYPL1 SPAG9 ST3GAL1 MASP2 VTA1 CD9 LYPLA2 PTBP1 SYT7 CD22 LTF MVP HEBP1 CAPN1 MDH1 WAS CNTN1 ATP1A2 CD74 SERPINB1 SPAST ERP44 EHD2 VIM FAS CD44 PRKCH SARS1 ATP6V0A1 MYOC VCL ADSS2 CUL3 MAT2B CDH1 RIPOR1 C6 RAB27B PSMA4 CAPG HSPA5 DSG2 ATP6V1H CP NEDD4L HEXB H…
5.86e-189	1094	2851	2.25244	GO:0097708 intracellular vesicle	http://amigo.geneontology.org/amigo/term/GO:0097708	CD63 VPS50 SPPL2B LAMP2 VPS41 SYN1 SYPL1 VTA1 SYT7 CD22 LTF EHD3 EHD2 SNX1 RABEP1 RAB27B GOPC ATP11B EPN1 AP3D1 SNAP91 RHOA SYT1 HYAL2 GRIPAP1 ATP11A VPS35 RAB27A EPN2 AP1M1 CLCN4 PICALM TSG101 LMAN1 RAB7A PTPN23 STXBP2 AMPH SAR1A STX7 RAB21 CHMP2B RAB10 SCAMP1 CHMP5 TMED2 SIGLEC1 SNX5 TF ARCN1 STX1B PACSIN2 TOM1 MLC1 VTI1B RIN3 SEC23A CHMP4B ATP11C SYP EEA1 CDK16 SYTL4 MGRN1 VAC14 STX4 VPS35L EH…
1.02e-188	1093	2849	2.25196	GO:0031410 cytoplasmic vesicle	http://amigo.geneontology.org/amigo/term/GO:0031410	CD63 VPS50 SPPL2B LAMP2 VPS41 SYN1 SYPL1 VTA1 SYT7 CD22 LTF EHD3 EHD2 SNX1 RABEP1 RAB27B GOPC ATP11B EPN1 AP3D1 SNAP91 RHOA SYT1 HYAL2 GRIPAP1 ATP11A VPS35 RAB27A EPN2 AP1M1 CLCN4 PICALM TSG101 LMAN1 RAB7A PTPN23 STXBP2 AMPH SAR1A STX7 RAB21 CHMP2B RAB10 SCAMP1 CHMP5 TMED2 SIGLEC1 SNX5 TF ARCN1 STX1B PACSIN2 TOM1 MLC1 VTI1B RIN3 SEC23A CHMP4B ATP11C SYP EEA1 CDK16 SYTL4 MGRN1 VAC14 STX4 VPS35L EH…
1.17e-87	558	1460	2.24344	GO:0012506 vesicle membrane	http://amigo.geneontology.org/amigo/term/GO:0012506	CD63 SPPL2B LAMP2 NOS2 SYN1 SYPL1 EHD3 EHD2 SNX1 EPN1 AP3D1 SYT1 GRIPAP1 EPN2 TSG101 SAR1A CHMP2B SCAMP1 ARCN1 VTI1B SEC23A CHMP4B SYP VAC14 EHD4 RAB3A COPE ABHD17B SYNGR2 LAMTOR3 EHD1 COPZ1 RAB35 RAB23 SNX3 CLINT1 ACAP2 CHMP3 LAMTOR2 STX12 COPA CLTA DBH COPB1 ABHD17A UNC13A CHMP2A CHMP1A VPS25 LAMTOR5 STX6 APPL2 VPS36 DNAJC13 USP8 SEC31A USO1 VPS37B SCAMP2 RMC1 MVB12A RAB5A TMEM108 SNX12 LAMTOR1…
0	1770	4673	2.22336	GO:0005576 extracellular region	http://amigo.geneontology.org/amigo/term/GO:0005576	TSPAN6 FGR CFH FUCA2 ENPP4 KRIT1 LAP3 ARF5 AK2 CD38 VPS50 SLC4A1 MPO PON1 ABCB4 ITGAL ITGA3 LAMP2 ITGA2B RALA BAIAP2L1 ALDH3B1 GGCT PROM1 PAFAH1B1 CD79B SYPL1 SPAG9 ST3GAL1 MASP2 VTA1 CD9 LYPLA2 PTBP1 SYT7 DCN CD22 LTF MVP HEBP1 CAPN1 MDH1 WAS CNTN1 ATP1A2 CD74 SERPINB1 SPAST ERP44 EHD2 VIM FAS CD44 PRKCH SARS1 ATP6V0A1 MYOC VCL ADSS2 CUL3 MAT2B VCAN CDH1 RIPOR1 C6 RAB27B PSMA4 TNC CAPG HSPA5 DSG…
1.86e-83	545	1441	2.22006	GO:0030659 cytoplasmic vesicle membrane	http://amigo.geneontology.org/amigo/term/GO:0030659	CD63 SPPL2B LAMP2 SYN1 SYPL1 EHD3 EHD2 SNX1 EPN1 AP3D1 SYT1 GRIPAP1 EPN2 TSG101 SAR1A CHMP2B SCAMP1 ARCN1 VTI1B SEC23A CHMP4B SYP VAC14 EHD4 RAB3A COPE ABHD17B SYNGR2 LAMTOR3 EHD1 COPZ1 RAB35 RAB23 SNX3 CLINT1 ACAP2 CHMP3 LAMTOR2 STX12 COPA CLTA DBH COPB1 ABHD17A UNC13A CHMP2A CHMP1A VPS25 LAMTOR5 STX6 APPL2 VPS36 DNAJC13 USP8 SEC31A USO1 VPS37B SCAMP2 RMC1 MVB12A RAB5A TMEM108 SNX12 LAMTOR1 SEC2…
2.18e-131	852	2293	2.18107	GO:0030054 cell junction	http://amigo.geneontology.org/amigo/term/GO:0030054	ACTB GSK3B RPLP0 RPS19 RHEB RPS13 RPL7 RPS3 RPL30 RPL8 RPS14 RPS27 RPL14 RPL12 ITGB3 LAP3 CD99 LASP1 ITGA3 RALA BAIAP2L1 CD9 TSPAN9 PLAUR EHD3 CAPN1 FHL1 VIM CD44 VCL TNC CTNNA1 HSPA5 LIMA1 GDI2 PPP1R12A NCKAP1 RPL18 CNN2 SLC9A3R2 RHOA PABPC1 RPL31 ACTN1 PVR FERMT2 MCAM FAP TNS1 DNM2 EPB41L2 RAB21 ITGB5 RPS5 FAT1 RAB10 ADD1 RPL6 PXN SLC9A1 ICAM1 ITGA6 SNAP23 EZR NRP1 PACSIN2 RPL3 PROCR CD99L2 ARH…
