# Supplementary material for: Comprehensive High-Depth Proteomic Analysis of Plasma Extracellular Vesicles Containing Preparations in Rett Syndrome
Source: Biomedicines. 2024 Sep 24;12(10):2172. doi: 10.3390/biomedicines12102172 (PMC11504846; doi:10.3390/biomedicines12102172)
Supplement: Supplementary file 1 [file biomedicines-12-02172-s001.zip › Table S4_Variance evaluation of whole proteins in RTT and NC groups.xlsx]

## Sheet: Ftest
Table S3. Variance evaluation of whole proteins in RTT and NC groups
PK22023-01_RTT-CUH01	PK22023-02_RTT-CUH02	PK22023-03_RTT-CUH03	PK22023-04_RTT-CUH04	PK22023-05_RTT-CUH05	PK22023-06_RTT-CUH06	PK22023-07_NC-CUH01	PK22023-08_NC-CUH02	PK22023-09_NC-CUH03	PK22023-10_NC-CUH04	PK22023-11_NC-CUH05	PK22023-12_NC-CUH06			Accession number	Master accession number	Master protein name	Master Gene Symbol
RTT	RTT	RTT	RTT	RTT	RTT	NC	NC	NC	NC	NC	NC	RTT-mean	NC-mean
22.8602	22.0258	22.3009	21.5947	24.0008	24.5612	22.0834	22.1915	22.5407	23.9856	22.1992	21.7531	22.8906	22.4589	P04114	P04114	Apolipoprotein B-100	APOB	F-Test Two-Sample for Variances
22.1807	21.1468	23.6519	21.7396	20.93	21.1633	21.7876	22.193	21.743	21.9016	21.0128	21.7943	21.802	21.7387	P21333	P21333	Filamin-A	FLNA
19.2975	20.3117	18.2854	19.3734	19.5605	18.9021	19.4747	19.4122	19.4729	19.879	19.7871	19.2878	19.2884	19.5523	Q09666	Q09666	Neuroblast differentiation-associated protein AHNAK	AHNAK		Variable 1	Variable 2
18.9706	19.19	18.49	19.0787	19.6899	19.2285	19.402	19.1906	19.4616	18.6681	18.4005	18.5467	19.1079	18.9449	P12111	P12111	Collagen alpha-3(VI) chain	COL6A3	Mean	16.3694	16.3284
21.2588	20.5142	22.3201	20.9118	20.6	20.5461	21.1811	21.5835	21.0378	21.4395	20.763	21.2152	21.0252	21.2033	Q9Y490	Q9Y490	Talin-1	TLN1	Variance	6.5654	7.11624
22.0187	21.336	21.7623	21.8436	25.1831	24.8169	22.6032	22.3315	22.194	22.1497	22.2245	22.3952	22.8268	22.3163	P01024	P01024	Complement C3	C3	Observations	2712	2712
15.9482	16.2652	17.1387	15.9849	15.3673	14.9217	15.385	16.1291	15.5283	15.7255	15.6856	15.6436	15.9377	15.6828	Q14204	Q14204	Cytoplasmic dynein 1 heavy chain 1	DYNC1H1	df	2711	2711
21.0241	19.3574	22.5177	20.8804	19.4699	19.143	19.7998	19.8687	19.2044	20.3521	19.3454	19.6766	20.3988	19.7078	P35579	P35579	Myosin-9	MYH9	F	0.922594
17.4266	16.537	17.6744	18.629	19.6712	15.7667	19.3484	17.5888	17.2081	20.4493	15.5558	18.3807	17.6175	18.0885	P15924	P15924	Desmoplakin	DSP	P(F<=f) one-tail	0.0179993
22.6115	21.6249	20.9828	22.834	23.1645	22.9647	21.9849	21.8594	21.9816	21.5309	21.4271	21.9061	22.3637	21.7817	P12259	P12259	Coagulation factor V	F5	F Critical one-tail	0.938762
16.3021	17.0553	16.284	16.1858	15.8569	15.9259	16.1021	16.8371	15.9552	16.0908	15.8722	16.1948	16.2683	16.1754	Q13813	Q13813	Spectrin alpha chain, non-erythrocytic 1	SPTAN1
24.5228	24.866	24.1172	25.1153	25.7288	25.9851	25.3583	25.1605	25.1433	24.7507	24.9811	24.7452	25.0559	25.0232	P02751	P02751	Fibronectin	FN1
15.9564	16.2861	17.0951	16.0991	15.8639	14.994	15.5663	16.1104	15.3498	15.7514	15.4934	15.6416	16.0491	15.6522	Q01082	Q01082	Spectrin beta chain, non-erythrocytic 1	SPTBN1
18.1967	19.7657	17.9513	19.1789	19.3566	17.9179	19.4696	19.3803	19.1181	18.5744	19.7801	18.035	18.7279	19.0596	Q99715	Q99715	Collagen alpha-1(XII) chain	COL12A1
19.6829	20.0402	18.3691	18.5922	19.9576	19.0492	19.4209	19.2502	19.5745	20.6437	18.52	20.5706	19.2819	19.6633	Q07954	Q07954	Prolow-density lipoprotein receptor-related protein 1	LRP1
22.986	22.4229	21.9397	22.7827	26.6	25.343	22.7903	22.6359	22.9966	23.1885	23.0526	22.8505	23.679	22.9191	P01023	P01023	Alpha-2-macroglobulin	A2M
16.2684	15.5328	17.0021	16.023	15.6925	16.8813	16.1566	16.4289	16.4731	16.2715	16.0094	15.9045	16.2333	16.2073	P11277	P11277	Spectrin beta chain, erythrocytic	SPTB
25.4292	25.4258	24.1763	25.3801	30.0156	29.9227	25.7939	25.6523	25.5449	25.7184	25.542	25.3396	26.725	25.5985	P02671	P02671	Fibrinogen alpha chain	FGA
19.3518	18.9007	18.3382	19.3287	19.7446	18.9954	19.5028	19.2252	19.2594	19.1571	18.7654	17.3886	19.1099	18.8831	Q9NR99	Q9NR99	Matrix-remodeling-associated protein 5	MXRA5
17.6682	17.9061	16.3675	18.3164	18.472	18.0329	18.6687	18.496	18.1164	17.7207	18.8985	17.2615	17.7939	18.1936	P98160	P98160	Basement membrane-specific heparan sulfate proteoglycan core protein	HSPG2
20.2181	19.3299	21.0348	20.2821	19.3613	19.6204	19.968	20.3044	19.9113	20.1756	19.4195	20.1704	19.9744	19.9915	P18206	P18206	Vinculin	VCL
18.3246	19.0479	17.4538	18.396	17.6417	17.1102	18.7042	18.7065	18.5156	18.9243	18.6343	17.8739	17.9957	18.5598	P23467	P23467	Receptor-type tyrosine-protein phosphatase beta	PTPRB
21.9319	19.8554	20.3619	22.7076	20.5768	21.3178	20.0132	19.7034	20.2395	20.0233	19.1217	21.1275	21.1252	20.0381	Q13201	Q13201	Multimerin-1	MMRN1
25.7013	25.6188	25.738	25.7865	28.4528	27.1588	26.0391	25.805	25.8972	25.55	25.6719	25.332	26.4094	25.7159	P02768	P02768	Albumin	ALB
16.1768	14.1279	17.6173	16.115	14.989	14.7597	14.9749	15.5924	15.1474	15.2848	14.8308	15.06	15.631	15.1484	P50851	P50851	Lipopolysaccharide-responsive and beige-like anchor protein	LRBA
17.5669	16.7734	18.1184	17.9842	17.1351	17.1205	17.6423	17.6892	17.6761	16.7092	16.8081	17.1229	17.4497	17.2746	Q86WI1	Q86WI1	Fibrocystin-L	PKHD1L1
23.405	24.0614	25.1307	25.0378	26.9824	23.0741	27.3661	25.0503	25.0384	27.733	21.4129	24.5979	24.6152	25.1997	P04264	P04264	Keratin, type II cytoskeletal 1	KRT1
16.9607	15.8687	18.2504	16.6161	15.9262	15.6497	16.2875	16.4373	15.3721	16.6561	15.9384	16.1922	16.5453	16.1473	Q13576	Q13576	Ras GTPase-activating-like protein IQGAP2	IQGAP2
14.9626	17.2423	14.7158	15.8661	16.4973	15.7767	16.929	16.616	16.6649	17.3353	15.3391	16.4881	15.8435	16.5621	Q8NDA2	Q8NDA2	Hemicentin-2	HMCN2
22.9073	23.5385	22.5735	22.8036	23.1639	22.9342	22.5677	22.1401	22.8674	21.8323	23.364	21.9144	22.9868	22.4476	Q9Y6R7	Q9Y6R7	IgGFc-binding protein	FCGBP
18.9953	19.8732	18.2297	20.6103	21.2665	22.6889	20.6712	20.0282	20.5572	20.0515	20.5564	19.8447	20.2773	20.2849	P04275	P04275	von Willebrand factor	VWF
18.1848	16.1686	18.7258	18.9678	15.9785	16.7246	16.5551	16.6318	16.1889	15.4833	16.7224	14.1053	17.4583	15.9478	Q16363	Q16363	Laminin subunit alpha-4	LAMA4
24.0208	24.0995	22.8655	24.0332	28.9555	28.8171	24.6273	24.3166	24.2413	24.5308	24.1637	24.0362	25.4653	24.3193	P02679	P02679	Fibrinogen gamma chain	FGG
17.1101	18.1218	16.516	17.2952	17.6165	16.9547	17.5382	17.6788	17.4809	17.4274	17.7565	17.5858	17.269	17.5779	P46940	P46940	Ras GTPase-activating-like protein IQGAP1	IQGAP1
23.1869	21.8632	22.156	24.2795	21.9641	22.8755	22.1006	21.463	22.462	21.8177	21.3249	22.3421	22.7209	21.9184	Q14766	Q14766	Latent-transforming growth factor beta-binding protein 1	LTBP1
19.209	18.7013	18.6788	18.8155	22.4169	22.4503	19.4326	19.5372	19.2901	19.306	19.3122	19.6252	20.0453	19.4172	P00450	P00450	Ceruloplasmin	CP
23.7883	22.1677	24.491	23.8775	22.5932	23.1558	23.0819	23.1641	22.9588	23.4676	22.2792	23.3303	23.3456	23.047	P08514	P08514	Integrin alpha-IIb	ITGA2B
16.7143	16.3261	17.7678	16.94	16.1262	17.2633	16.7546	17.023	16.7146	17.1106	16.146	16.7169	16.8563	16.7443	P49327	P49327	Fatty acid synthase	FASN
15.7491	15.2761	15.9823	15.616	16.1146	14.7085	15.7056	16.6179	15.3861	16.3525	15.3603	15.5927	15.5744	15.8359	Q15149	Q15149	Plectin	PLEC
17.6234	16.7051	18.6281	17.8237	16.5586	16.6663	17.0943	17.4024	16.6176	17.4528	16.6859	16.9706	17.3342	17.0373	Q5JSH3	Q5JSH3	WD repeat-containing protein 44	WDR44
18.6837	18.3018	17.8814	18.0849	21.613	21.621	19.059	18.915	18.6638	19.6151	18.4974	18.9988	19.3643	18.9582	P01031	P01031	Complement C5	C5
20.6167	22.1269	21.3093	22.8287	25.0394	21.4016	25.5279	22.2811	22.5652	25.163	21.1829	22.3065	22.2204	23.1711	P35908	P35908	Keratin, type II cytoskeletal 2 epidermal	KRT2
21.8277	21.5576	20.4689	21.4611	26.3087	25.2021	22.0764	21.8581	21.8527	22.3489	21.8112	21.8747	22.8043	21.9703	Q14624	Q14624	Inter-alpha-trypsin inhibitor heavy chain H4	ITIH4
16.6953	15.8084	17.5609	16.6427	15.8974	15.9327	16.2733	16.5188	16.289	16.189	15.9882	16.1009	16.4229	16.2265	O75116	O75116	Rho-associated protein kinase 2	ROCK2
24.4521	25.0459	23.6204	24.6385	26.0297	24.9694	25.5839	25.1894	25.4115	25.4991	25.5957	24.7779	24.7927	25.3429	P06727	P06727	Apolipoprotein A-IV	APOA4
22.0048	21.8219	23.7994	23.3168	25.3853	21.1159	25.616	23.4151	22.609	25.7869	19.1249	23.5122	22.9074	23.344	P35527	P35527	Keratin, type I cytoskeletal 9	KRT9
16.8082	15.9026	17.6398	16.6385	15.3323	16.1562	16.2052	16.6559	15.8976	16.2237	15.748	16.2621	16.4129	16.1654	Q14008	Q14008	Cytoskeleton-associated protein 5	CKAP5
25.5132	25.3564	24.2923	25.418	30.4684	30.3486	25.8972	25.5714	25.5966	25.799	25.6428	25.3741	26.8995	25.6469	P02675	P02675	Fibrinogen beta chain	FGB
21.6536	15.6641	14.3905	20.2744	17.7406	24.0522	20.3158	22.3022	21.8217	20.5925	21.4422	17.3566	18.9626	20.6385	P20742	P20742	Pregnancy zone protein	PZP
23.1902	22.0107	23.079	22.9207	22.1015	22.5362	23.1529	23.1012	23.2191	23.215	22.2006	22.8812	22.6397	22.9617	Q86UX7	Q86UX7	Fermitin family homolog 3	FERMT3
27.676	28.108	27.0692	27.9862	28.1574	28.0655	27.9826	28.0427	28.1383	27.9838	28.1026	28.1808	27.8437	28.0718	P02647	P02647	Apolipoprotein A-I	APOA1
17.7048	18.4731	18.7819	19.3565	17.3158	18.1548	20.7477	19.542	17.5556	19.1724	19.5007	19.6084	18.2978	19.3544	P31327	P31327	Carbamoyl-phosphate synthase [ammonia], mitochondrial	CPS1
17.7943	17.4233	17.7325	18.4349	17.4874	16.7307	17.7171	17.573	18.0798	17.902	18.048	18.309	17.6005	17.9382	Q9P265	Q9P265	Disco-interacting protein 2 homolog B	DIP2B
17.4489	16.1787	18.3197	17.2089	16.0459	16.4699	16.9467	17.0291	17.1001	17.234	16.6701	17.0778	16.9453	17.0096	Q9Y4D1	Q9Y4D1	Disheveled-associated activator of morphogenesis 1	DAAM1
20.26	20.4979	19.9023	19.9115	20.189	19.9547	20.3699	20.1969	20.1735	20.038	20.85	20.7931	20.1192	20.4036	P08575	P08575	Receptor-type tyrosine-protein phosphatase C	PTPRC
21.2211	20.8218	20.5036	21.128	21.7811	21.8828	21.1794	21.336	21.2583	21.1534	21.411	20.9496	21.2231	21.2146	P08603	P08603	Complement factor H	CFH
22.347	22.5641	22.6076	21.9858	21.9605	22.8332	22.0748	22.7866	22.2463	22.3595	21.839	22.1917	22.383	22.2497	Q00610	Q00610	Clathrin heavy chain 1	CLTC
15.9476	15.7597	16.2199	15.7192	15.7147	16.1001	15.5837	15.9998	16.1011	16.2408	15.6658	15.6389	15.9102	15.8717	Q709C8	Q709C8	Vacuolar protein sorting-associated protein 13C	VPS13C
17.108	18.5644	16.3687	16.9493	16.4304	15.8201	17.3613	17.2806	17.4243	17.3699	17.6426	17.3542	16.8735	17.4055	Q9BZ29	Q9BZ29	Dedicator of cytokinesis protein 9	DOCK9
19.6453	18.2653	20.5459	19.4954	18.364	18.7367	18.5787	19.0866	18.2337	18.9606	18.1387	18.508	19.1754	18.5844	P55072	P55072	Transitional endoplasmic reticulum ATPase	VCP
18.3667	18.0229	18.8197	18.3539	17.7748	17.9773	18.5356	18.7064	18.5861	18.5106	18.0153	18.4054	18.2192	18.4599	Q14644	Q14644	Ras GTPase-activating protein 3	RASA3
18.495	17.3079	19.0841	18.303	17.3973	18.1261	18.1213	18.1426	18.2977	18.4336	17.7028	18.3352	18.1189	18.1722	O60610	O60610	Protein diaphanous homolog 1	DIAPH1
20.5337	21.4236	18.8405	20.9567	21.6593	21.2403	21.4199	21.3331	21.2608	20.1792	21.6142	22.3235	20.7757	21.3551	P10586	P10586	Receptor-type tyrosine-protein phosphatase F	PTPRF
22.692	23.7139	24.001	24.3763	26.5527	22.8009	27.2261	24.0633	24.6795	27.2583	21.8195	22.9372	24.0228	24.664	P13645	P13645	Keratin, type I cytoskeletal 10	KRT10
20.2153	20.0644	20.5192	19.3774	18.5333	19.5092	19.3922	19.2442	20.0654	20.8156	19.9185	19.199	19.7031	19.7725	P15144	P15144	Aminopeptidase N	ANPEP
23.1008	22.6144	23.2057	22.9007	22.6101	22.5602	22.9663	23.0485	22.9184	22.7438	22.5985	22.9423	22.832	22.8696	Q13464	Q13464	Rho-associated protein kinase 1	ROCK1
21.0115	20.3157	20.7005	21.8367	20.303	20.2932	20.4591	20.3045	20.5356	20.9906	20.5226	21.0917	20.7434	20.6507	Q8WUM4	Q8WUM4	Programmed cell death 6-interacting protein	PDCD6IP
21.4325	21.8583	20.8178	20.9923	21.5625	21.1871	21.7295	21.6284	21.5057	21.1773	22.0245	21.6231	21.3084	21.6148	B0I1T2	B0I1T2	Unconventional myosin-Ig	MYO1G
29.95	29.7974	27.7476	31.1046	30.0507	31.4183	30.9286	30.7612	30.401	29.965	32.3621	31.5874	30.0114	31.0009	P01871	P01871	Immunoglobulin heavy constant mu	IGHM
22.0678	20.0675	21.5138	22.8975	21.324	22.5417	20.7305	20.494	21.1609	20.7949	19.7452	21.2204	21.7354	20.691	P07996	P07996	Thrombospondin-1	THBS1
20.4657	20.4123	19.5141	20.2965	24.3944	23.1515	20.7731	20.3697	20.6314	20.1089	20.5252	20.2797	21.3724	20.448	P19827	P19827	Inter-alpha-trypsin inhibitor heavy chain H1	ITIH1
18.4923	18.2803	18.7138	18.529	18.4849	18.407	18.6682	18.6273	18.7274	18.4438	18.4323	18.7603	18.4846	18.6099	Q96BY6	Q96BY6	Dedicator of cytokinesis protein 10	DOCK10
18.9857	19.3072	19.4759	19.0042	17.8686	18.2009	18.846	18.9399	18.9368	18.9867	18.7075	19.0495	18.8071	18.9111	Q9Y2A7	Q9Y2A7	Nck-associated protein 1	NCKAP1
21.8335	21.762	22.0926	21.7407	23.8346	22.8251	21.9648	21.9921	21.9039	22.045	21.8612	21.6547	22.3481	21.9036	P02787	P02787	Serotransferrin	TF
20.9238	21.0491	18.9207	20.434	21.7325	20.6346	22.4161	22.0256	21.817	21.3001	21.5462	22.3591	20.6158	21.9107	P02788	P02788	Lactotransferrin	LTF
15.3536	14.9911	15.9317	15.2416	15.2517	15.8275	15.1856	15.4695	15.7819	15.4336	14.9636	14.87	15.4329	15.284	P16157	P16157	Ankyrin-1	ANK1
16.5343	16.4328	16.8418	16.2567	16.3366	16.1918	16.6267	16.6968	16.7151	16.5024	16.6297	16.5833	16.4323	16.6257	P42356	P42356	Phosphatidylinositol 4-kinase alpha	PI4KA
15.5379	15.4213	16.0562	15.6664	15.38	15.2669	15.6708	15.5135	15.5378	15.5366	15.6284	15.5164	15.5548	15.5672	P46939	P46939	Utrophin	UTRN
22.2526	22.7326	21.42	22.0707	21.3547	20.6875	21.9158	21.8987	21.8288	22.2898	22.2591	22.0866	21.753	22.0464	Q9BYB0	Q9BYB0	SH3 and multiple ankyrin repeat domains protein 3	SHANK3
15.4855	15.2764	15.6138	15.2682	14.6296	14.8612	15.2807	15.3108	15.3486	15.4712	15.0336	15.3756	15.1891	15.3034	Q9Y5S2	Q9Y5S2	Serine/threonine-protein kinase MRCK beta	CDC42BPB
18.4484	17.9336	18.3363	18.2193	17.9176	17.9329	18.4786	18.3395	18.2722	18.356	18.1755	18.205	18.1314	18.3045	O15031	O15031	Plexin-B2	PLXNB2
22.4701	22.8909	22.1392	22.7321	22.5434	22.0814	22.942	22.5945	23	22.9703	22.8461	23.0966	22.4762	22.9083	P00736	P00736	Complement C1r subcomponent	C1R
29.2387	29.2266	28.4921	29.05	29.9285	29.5488	29.8976	29.5973	29.5445	29.5681	29.3841	29.2603	29.2474	29.542	P10909	P10909	Clusterin	CLU
17.123	16.0908	16.731	16.4684	15.2906	16.823	16.7593	16.988	17.2902	17.4562	16.4836	17.12	16.4211	17.0162	Q9H7D0	Q9H7D0	Dedicator of cytokinesis protein 5	DOCK5
17.9491	18.5536	17.3478	17.5887	17.6579	17.3442	18.4169	18.2365	17.9866	17.9662	17.9154	18.0935	17.7402	18.1025	O43491	O43491	Band 4.1-like protein 2	EPB41L2
16.7023	16.9	18.2485	16.6889	16.4513	16.0526	16.5403	16.9767	16.5362	16.9481	16.7906	16.8993	16.8406	16.7819	P16885	P16885	1-phosphatidylinositol 4,5-bisphosphate phosphodiesterase gamma-2	PLCG2
15.6428	15.2316	15.1597	15.7882	15.5885	15.785	15.1692	15.7692	16.1248	14.9222	15.5187	16.2666	15.5326	15.6284	Q14517	Q14517	Protocadherin Fat 1	FAT1
16.5189	14.55	17.2477	16.8427	14.5769	15.7572	14.9216	15.7852	15.2447	15.3926	14.3236	16.1482	15.9156	15.3026	Q6ZNJ1	Q6ZNJ1	Neurobeachin-like protein 2	NBEAL2
17.6606	17.8558	19.2764	17.647	20.8709	17.1585	20.9806	19.5699	18.6932	21.6258	15.7965	17.8446	18.4115	19.0851	Q86YZ3	Q86YZ3	Hornerin	HRNR
16.8593	16.8545	16.215	16.2769	16.501	16.2848	17.0136	16.6749	16.6276	16.0651	16.8181	16.8881	16.4986	16.6812	Q92608	Q92608	Dedicator of cytokinesis protein 2	DOCK2
17.6547	16.0618	17.2657	17.9572	15.9675	16.4925	16.0735	16.0544	16.5307	16.5732	15.8513	17.1283	16.8999	16.3686	Q96J02	Q96J02	E3 ubiquitin-protein ligase Itchy homolog	ITCH
17.3611	19.2382	17.2817	17.4448	17.3554	16.4544	17.5834	17.4315	17.8816	17.9625	18.0318	17.6816	17.5226	17.7621	Q9UHN6	Q9UHN6	Cell surface hyaluronidase	CEMIP2
17.5482	18.7041	17.4556	17.8084	17.6096	16.928	17.8976	17.8555	18.0131	18.2294	18.258	17.9489	17.6756	18.0338	O00159	O00159	Unconventional myosin-Ic	MYO1C
16.5229	15.3558	17.8081	15.8059	15.1303	14.7407	15.4488	15.8965	14.1132	16.2729	14.8361	15.1176	15.8939	15.2808	O00429	O00429	Dynamin-1-like protein	DNM1L
21.7528	21.3206	20.6682	21.518	25.2866	24.4606	21.8512	21.9301	22.095	22.6974	22.6139	21.8697	22.5011	22.1762	P01009	P01009	Alpha-1-antitrypsin	SERPINA1
27.4166	27.4149	27.7718	27.5373	27.9333	28.3502	27.5894	28.1794	28.0546	27.851	27.6645	28.3498	27.7374	27.9481	P02649	P02649	Apolipoprotein E	APOE
17.3459	17.7282	17.0745	17.5322	17.4191	17.3098	17.4155	17.451	17.6797	17.416	17.7781	17.9834	17.4016	17.6206	P08133	P08133	Annexin A6	ANXA6
20.5526	20.0072	20.762	20.5069	20.9409	20.6677	20.4783	20.4929	20.3617	20.3143	20.3056	20.5322	20.5729	20.4142	P11021	P11021	Endoplasmic reticulum chaperone BiP	HSPA5
19.1663	20.7395	18.3259	19.4564	18.5605	17.6649	19.327	19.4155	19.8019	19.5513	20.2507	19.4757	18.9856	19.637	P12821	P12821	Angiotensin-converting enzyme	ACE
18.9842	17.1515	18.9401	19.8395	17.7856	18.0873	17.2432	17.2393	17.2094	16.9301	17.2193	17.5706	18.4647	17.2353	P14543	P14543	Nidogen-1	NID1
20.5083	20.4065	19.5037	20.4369	24.7109	23.3166	20.7358	20.473	20.6419	20.4692	20.1596	20.4754	21.4805	20.4925	P19823	P19823	Inter-alpha-trypsin inhibitor heavy chain H2	ITIH2
15.4745	14.6705	15.6509	16.3016	18.0908	13.8205	17.392	16.4577	16.1265	18.7889	14.4757	15.6463	15.6681	16.4812	P20930	P20930	Filaggrin	FLG
20.9888	19.5774	21.8079	20.6481	20.4511	19.7005	20.7489	20.4948	20.1096	21.887	19.8123	20.0616	20.529	20.519	P23229	P23229	Integrin alpha-6	ITGA6
21.4506	21.8984	21.3466	21.4116	20.6999	20.4005	21.6174	21.5986	21.4969	21.5773	21.7475	21.7142	21.2013	21.6253	P26038	P26038	Moesin	MSN
17.8439	17.5672	18.7787	17.9102	17.043	17.811	17.4354	17.6689	17.8784	17.8778	17.1241	17.2479	17.8257	17.5388	P50990	P50990	T-complex protein 1 subunit theta	CCT8
16.7092	17.1964	14.017	15.8988	20.0795	17.9699	14.727	14.6767	17.0968	15.8214	16.2841	16.8757	16.9785	15.9136	Q15063	Q15063	Periostin	POSTN
16.5982	16.7221	16.5106	16.3066	15.8348	16.0005	16.6078	16.5808	16.5109	16.3421	16.4647	16.6658	16.3288	16.5287	Q5JSL3	Q5JSL3	Dedicator of cytokinesis protein 11	DOCK11
16.5918	17.9769	15.8755	16.758	16.5964	15.6541	16.9348	16.8441	17.1104	17.0885	17.2797	17.0095	16.5755	17.0445	Q9Y4D7	Q9Y4D7	Plexin-D1	PLXND1
21.6959	20.8634	22.7847	21.8114	21.1822	21.1178	21.1865	21.4302	20.6412	21.6505	21.1465	21.4305	21.5759	21.2476	P14618	P14618	Pyruvate kinase PKM	PKM
16.662	15.8748	17.6293	16.6286	16.0108	16.4395	15.7401	16.0908	16.3191	15.8301	15.493	15.7909	16.5409	15.8773	Q14203	Q14203	Dynactin subunit 1	DCTN1
18.7839	18.5733	18.5743	19.649	18.7818	18.1731	18.8463	18.6593	19.07	18.5526	19.7919	18.1806	18.7559	18.8501	Q6YHK3	Q6YHK3	CD109 antigen	CD109
16.956	16.6767	17.6366	16.9823	16.3221	17.6302	16.9136	17.1648	16.6982	18.7754	16.6637	16.8077	17.034	17.1706	Q86VP6	Q86VP6	Cullin-associated NEDD8-dissociated protein 1	CAND1
17.5682	17.2488	16.3272	16.5257	17.1616	15.8549	16.598	16.2121	16.8556	17.2291	16.0268	17.0991	16.7811	16.6701	Q8WUJ3	Q8WUJ3	Cell migration-inducing and hyaluronan-binding protein	CEMIP
17.1094	17.8043	16.2375	17.768	18.0575	17.3207	19.0976	18.1106	18.162	17.6668	18.1578	17.7762	17.3829	18.1618	Q8WWQ8	Q8WWQ8	Stabilin-2	STAB2
16.577	16.2012	17.1066	15.9911	15.2696	16.6292	16.4766	16.6429	16.5218	16.4368	16.0124	16.8172	16.2958	16.4846	Q96RL7	Q96RL7	Vacuolar protein sorting-associated protein 13A	VPS13A
17.4705	16.7912	18.1528	17.4512	16.7372	16.9295	17.1707	17.2714	17.206	17.181	16.9871	17.4553	17.2554	17.2119	Q9HCM2	Q9HCM2	Plexin-A4	PLXNA4
17.4156	16.3269	17.6896	17.1653	16.4778	17.0521	16.9116	16.7891	16.7878	17.22	16.1705	16.7778	17.0212	16.7761	Q9ULL4	Q9ULL4	Plexin-B3	PLXNB3
22.9834	22.0797	23.1959	23.5255	22.2739	22.2148	22.2912	22.4443	22.6234	22.9261	22.3331	23.17	22.7122	22.6314	O14672	O14672	Disintegrin and metalloproteinase domain-containing protein 10	ADAM10
15.6216	16.6913	15.0535	15.6108	14.9613	14.7209	15.9533	15.6882	15.8788	15.9122	16.3371	15.4259	15.4433	15.8659	O94832	O94832	Unconventional myosin-Id	MYO1D
16.9168	17.1716	17.1987	17.838	17.6638	16.746	17.109	17.1103	17.1832	18.3666	16.597	17.1581	17.2558	17.254	P02786	P02786	Transferrin receptor protein 1	TFRC
17.6307	17.8224	17.6419	17.5629	17.1812	19.0575	17.8741	18.347	18.6516	18.0624	17.5901	17.5574	17.8161	18.0138	P11171	P11171	Protein 4.1	EPB41
17.1511	17.0984	16.4573	16.0205	16.8327	17.1265	17.1183	16.9986	17.049	16.9712	17.0864	17.6277	16.7811	17.1419	P11215	P11215	Integrin alpha-M	ITGAM
16.4035	15.9528	16.9123	16.1737	15.727	16.8674	16.2449	16.3997	16.4766	16.2188	15.8355	16.025	16.3395	16.2001	P11586	P11586	C-1-tetrahydrofolate synthase, cytoplasmic	MTHFD1
18.7105	17.7901	19.281	18.3229	17.8181	18.0763	17.5468	18.2419	17.8695	18.2164	18.2457	18.3547	18.3332	18.0792	P17301	P17301	Integrin alpha-2	ITGA2
18.7544	18.5976	19.515	18.8268	18.2549	18.473	18.5942	18.7616	18.2102	18.7804	18.3258	18.4775	18.737	18.525	P22314	P22314	Ubiquitin-like modifier-activating enzyme 1	UBA1
16.883	17.656	16.5177	16.6631	16.7191	16.2209	17.116	17.0917	17.1518	16.9656	17.2432	17.1876	16.7766	17.126	P23458	P23458	Tyrosine-protein kinase JAK1	JAK1
17.1626	17.5413	17.1437	17.0917	16.6451	16.3443	17.2333	17.2514	17.2771	17.4034	16.9839	17.1589	16.9881	17.218	Q01970	Q01970	1-phosphatidylinositol 4,5-bisphosphate phosphodiesterase beta-3	PLCB3
17.8554	15.8134	19.7468	17.7664	16.5398	14.4331	16.7206	17.3167	15.397	17.5117	15.9279	16.1727	17.0258	16.5078	Q05682	Q05682	Caldesmon	CALD1
19.7582	18.4189	20.3879	19.9157	18.7197	19.3082	19.3513	19.4665	19.4239	19.4344	18.7943	19.6414	19.4181	19.352	Q12913	Q12913	Receptor-type tyrosine-protein phosphatase eta	PTPRJ
15.5322	15.5399	14.9576	16.0803	19.0372	18.7908	15.6525	15.4243	15.4405	15.5876	16.1686	15.6628	16.6563	15.6561	Q16706	Q16706	Alpha-mannosidase 2	MAN2A1
10.6348	14.0382	14.8258	20.845	17.8441	16.275	17.1752	17.9046	16.8031	20.0946	9.01785	9.35952	15.7438	15.0591	Q7Z794	Q7Z794	Keratin, type II cytoskeletal 1b	KRT77
17.6911	17.1338	18.5895	17.7474	16.421	16.7771	16.4397	17.576	16.1032	17.7273	17.1609	16.7772	17.3933	16.964	Q8N392	Q8N392	Rho GTPase-activating protein 18	ARHGAP18
16.5175	16.9556	16.8134	16.4817	15.9509	15.5938	16.6113	16.3193	16.5819	16.4001	16.4387	16.3699	16.3855	16.4535	Q9H2G2	Q9H2G2	STE20-like serine/threonine-protein kinase	SLK
17.9465	16.0271	18.1664	18.1868	15.7458	16.7732	15.9969	16.928	16.7314	15.6767	15.8247	17.0462	17.141	16.3673	Q9Y2Q0	Q9Y2Q0	Phospholipid-transporting ATPase IA	ATP8A1
19.3886	18.2509	20.4471	19.1292	18.0584	19.2322	18.4588	18.8514	18.8881	18.7678	18.2383	19.2854	19.0844	18.7483	Q9Y613	Q9Y613	FH1/FH2 domain-containing protein 1	FHOD1
18.8046	19.105	17.9438	18.1586	19.048	18.0733	19.6632	19.525	19.3243	18.3745	19.0893	18.0104	18.5222	18.9978	O00468	O00468	Agrin	AGRN
17.6096	18.7276	16.7052	17.5287	17.0935	16.3098	17.6456	17.6532	17.7501	17.5874	17.6869	17.7409	17.3291	17.6773	O60716	O60716	Catenin delta-1	CTNND1
17.2474	15.9995	18.3207	16.8794	15.7894	16.0827	16.972	17.0864	16.5275	17.1105	15.7529	16.2726	16.7198	16.6203	O76074	O76074	cGMP-specific 3',5'-cyclic phosphodiesterase	PDE5A
18.8061	18.3597	18.911	18.5482	22.2118	21.6917	19.0327	19.0433	18.4115	19.4144	19.0795	18.9332	19.7547	18.9858	P00751	P00751	Complement factor B	CFB
22.3746	22.6015	21.4708	22.2303	24.6033	24.6968	23.2236	22.8684	23.1557	22.5387	22.9948	22.603	22.9962	22.8974	P01042	P01042	Kininogen-1	KNG1
16.16	17.1881	17.9479	15.0436	15.4596	15.6275	15.6856	15.6493	15.8322	16.7002	15.0921	16.354	16.2378	15.8856	P05165	P05165	Propionyl-CoA carboxylase alpha chain, mitochondrial	PCCA
18.8668	18.1968	19.9776	19.1043	18.3136	19.4714	18.4143	18.7465	18.1541	18.867	18.1623	18.4778	18.9884	18.4703	P07384	P07384	Calpain-1 catalytic subunit	CAPN1
18.7311	17.1129	18.9624	18.1398	19.4771	18.647	17.7953	18.2949	17.5454	17.2629	17.511	17.6656	18.5117	17.6792	P14625	P14625	Endoplasmin	HSP90B1
16.4929	16.7432	17.3782	16.4869	15.6318	16.7849	16.2626	16.5091	16.4179	16.4268	15.7439	16.2873	16.5863	16.2746	P46459	P46459	Vesicle-fusing ATPase	NSF
9.73907	15.0867	14.5696	15.8684	18.3902	17.3602	9.36183	9.84058	14.9797	10.3267	10.3054	16.4196	15.169	11.8723	P49641	P49641	Alpha-mannosidase 2x	MAN2A2
16.9019	16.0938	17.9493	16.8	15.9175	16.0027	16.2695	16.4408	15.8136	16.6368	15.9494	16.2218	16.6109	16.222	P53396	P53396	ATP-citrate synthase	ACLY
15.798	17.2107	15.0483	15.8306	15.8448	16.0016	15.9648	16.1719	15.8708	16.0748	16.2712	16.3191	15.9557	16.1121	P55196	P55196	Afadin	AFDN
16.3643	15.9649	15.8673	16.4365	17.1982	17.0416	16.3066	16.2252	16.3701	16.7999	16.2311	16.5381	16.4788	16.4118	P78509	P78509	Reelin	RELN
25.3026	25.1132	24.9823	25.7794	25.9012	25.2455	25.7868	25.6606	26.2421	25.4352	25.2021	25.829	25.3874	25.6926	Q08380	Q08380	Galectin-3-binding protein	LGALS3BP
20.172	18.8616	21.2774	20.0251	19.1582	19.2786	19.5333	19.6936	19.1819	19.9675	19.1272	19.6771	19.7955	19.5301	Q15833	Q15833	Syntaxin-binding protein 2	STXBP2
17.3672	16.9123	16.8194	18.9866	19.7685	16.0081	20.0406	17.1866	17.8826	20.5646	15.4315	16.8273	17.6437	17.9889	Q5D862	Q5D862	Filaggrin-2	FLG2
18.6494	16.5349	19.5629	18.9886	16.3563	17.5922	16.804	18.0898	17.3481	16.9296	16.3437	17.8092	17.9474	17.2207	Q70J99	Q70J99	Protein unc-13 homolog D	UNC13D
15.9365	15.4656	17.3467	16.3545	15.3395	15.4056	15.7801	16.2297	15.5286	16.0469	15.4501	15.8795	15.9747	15.8191	Q7KZF4	Q7KZF4	Staphylococcal nuclease domain-containing protein 1	SND1
19.0194	18.9426	19.4061	18.98	18.3586	18.472	18.937	18.8776	19.0355	18.8786	18.7813	19.098	18.8631	18.9347	Q7L576	Q7L576	Cytoplasmic FMR1-interacting protein 1	CYFIP1
13.9005	13.4013	14.7757	14.1522	13.4337	13.6232	13.3189	14.1044	13.2819	14.2984	13.5407	13.4946	13.8811	13.6731	Q7Z6Z7	Q7Z6Z7	E3 ubiquitin-protein ligase HUWE1	HUWE1
15.1928	15.1414	15.0602	15.6922	16.4146	16.7963	16.1791	15.495	15.9259	15.7248	15.7789	15.4909	15.7163	15.7658	P00451	P00451	Coagulation factor VIII	F8
16.9428	15.1109	17.6547	16.7848	16.2285	15.6656	15.9669	16.1495	15.3703	16.3723	15.4809	15.7519	16.3979	15.8486	P06737	P06737	Glycogen phosphorylase, liver form	PYGL
18.7186	16.5127	19.0634	19.2396	17.0902	17.4399	16.9867	17.0157	16.6446	15.8096	17.2027	14.8042	18.0107	16.4106	P07942	P07942	Laminin subunit beta-1	LAMB1
18.0929	16.5047	18.331	18.7889	16.2527	17.1201	16.7765	16.7725	16.4444	15.9709	16.8878	14.9905	17.5151	16.3071	P11047	P11047	Laminin subunit gamma-1	LAMC1
20.0532	19.9611	18.9186	20.2876	20.7192	19.47	21.2974	20.495	20.1578	18.8847	20.2948	16.7469	19.9016	19.6461	P13611	P13611	Versican core protein	VCAN
15.4408	15.9307	14.2322	15.7271	18.7874	17.7486	15.8716	15.1649	16.029	15.5314	15.8247	15.6765	16.3111	15.683	P22105	P22105	Tenascin-X	TNXB
16.0203	15.5117	16.2295	15.3867	15.2834	15.2239	15.8446	15.864	15.8588	15.5964	15.5099	15.7969	15.6093	15.7451	P33527	P33527	Multidrug resistance-associated protein 1	ABCC1
17.1241	16.1241	18.3811	17.2759	16.4949	16.7515	16.7693	17.0158	16.4455	17.0703	16.3045	16.5564	17.0253	16.6936	P41226	P41226	Ubiquitin-like modifier-activating enzyme 7	UBA7
16.5562	16.0346	17.3818	16.5476	16.0976	16.7532	16.0887	16.4358	15.8781	16.5113	16.1766	16.0004	16.5618	16.1818	P45974	P45974	Ubiquitin carboxyl-terminal hydrolase 5	USP5
16.8704	16.6689	17.8521	16.9666	16.2539	17.7417	16.7593	16.9525	17.1466	17.568	16.3479	16.5339	17.0589	16.8847	P78371	P78371	T-complex protein 1 subunit beta	CCT2
19.1	18.3562	19.7665	19.6756	22.0884	18.8638	22.2006	19.8382	19.1626	22.3604	18.1622	19.3733	19.6417	20.1829	Q02413	Q02413	Desmoglein-1	DSG1
19.4066	18.5215	18.1096	18.652	20.7608	20.5599	19.0041	18.9213	19.4584	19.1563	18.8321	19.1744	19.3351	19.0911	Q06033	Q06033	Inter-alpha-trypsin inhibitor heavy chain H3	ITIH3
19.4421	18.965	20.2233	19.364	18.4095	18.8922	18.9051	18.9931	18.8098	19.2216	18.6613	19.194	19.216	18.9642	Q4KMQ2	Q4KMQ2	Anoctamin-6	ANO6
20.613	20.4205	21.1299	21.5562	20.6754	21.5532	21.4372	22.2672	20.5791	22.1877	21.9606	22.7258	20.9914	21.8596	Q6Q788	Q6Q788	Apolipoprotein A-V	APOA5
15.2781	15.2333	14.4072	15.6491	15.7528	15.1992	15.0684	15.0463	15.6412	15.3882	15.7561	15.602	15.2533	15.417	Q6V0I7	Q6V0I7	Protocadherin Fat 4	FAT4
16.4506	17.3368	15.6427	16.2291	15.6046	15.1854	16.3721	16.7132	16.64	16.4597	16.6044	16.3853	16.0749	16.5291	Q9NQ66	Q9NQ66	1-phosphatidylinositol 4,5-bisphosphate phosphodiesterase beta-1	PLCB1
15.6294	15.2561	16.4727	15.4438	15.0763	15.6221	15.1546	15.584	15.2418	15.5475	14.9917	15.3865	15.5834	15.3177	Q9UDY2	Q9UDY2	Tight junction protein ZO-2	TJP2
14.4946	14.1196	15.4524	14.2529	13.9453	10.5879	13.0546	14.822	14.1617	14.6473	10.8013	14.0703	13.8088	13.5929	Q9Y4I1	Q9Y4I1	Unconventional myosin-Va	MYO5A
17.1885	17.2264	16.6597	17.0852	17.4644	17.4972	17.4608	17.5178	17.5717	18.2775	17.5346	17.6295	17.1869	17.6653	Q9Y4L1	Q9Y4L1	Hypoxia up-regulated protein 1	HYOU1
17.2194	17.8149	16.7953	16.8925	17.0581	17.0249	17.4468	17.3456	17.3498	16.9268	17.9191	17.6822	17.1342	17.445	O95466	O95466	Formin-like protein 1	FMNL1
20.653	19.272	22.0706	20.7887	20.3235	20.3937	20.3381	20.7144	20.04	20.7342	19.9928	20.2567	20.5836	20.346	P00488	P00488	Coagulation factor XIII A chain	F13A1
20.2853	19.632	20.9105	20.389	20.4123	20.5309	21.0275	20.5122	20.0728	21.1818	19.58	19.7028	20.36	20.3462	P04040	P04040	Catalase	CAT
24.4296	22.9057	25.0006	24.3211	23.014	23.7352	23.6207	23.7515	23.6143	23.9894	22.8719	23.7449	23.901	23.5988	P05106	P05106	Integrin beta-3	ITGB3
19.7423	21.3201	21.1077	18.1314	18.8254	18.5771	19.1868	19.2791	19.2157	20.3091	18.3138	19.4483	19.6173	19.2921	P05166	P05166	Propionyl-CoA carboxylase beta chain, mitochondrial	PCCB
20.4467	20.1894	21.4693	20.6761	22.2282	21.3952	20.4494	20.364	20.285	20.3288	20.0175	20.2096	21.0675	20.2757	P06396	P06396	Gelsolin	GSN
16.9033	17.5316	18.1854	16.5215	16.2441	16.0404	16.7054	16.4203	16.7128	16.4793	16.192	16.2183	16.9044	16.4547	P08473	P08473	Neprilysin	MME
20.4737	20.8941	20.6686	20.3821	21.4701	22.826	20.4956	20.9806	21.0222	21.2711	20.8706	20.9165	21.1191	20.9261	P08519	P08519	Apolipoprotein(a)	LPA
24.408	24.6849	24.0161	24.6321	24.6515	24.3542	24.6785	24.4199	24.7177	24.6774	24.6874	24.8786	24.4578	24.6766	P09871	P09871	Complement C1s subcomponent	C1S
20.8639	20.294	19.6945	21.0376	24.0594	24.0078	21.6259	20.8946	22.0485	22.9916	21.8147	21.8513	21.6595	21.8711	P11597	P11597	Cholesteryl ester transfer protein	CETP
18.3556	17.7525	19.2069	17.8793	17.3367	17.4399	17.8021	18.8081	17.8755	18.0432	17.5924	18.2892	17.9952	18.0684	P12814	P12814	Alpha-actinin-1	ACTN1
19.7928	20.1151	19.5953	19.5327	18.8636	18.8757	19.9011	19.8385	19.9233	19.6647	19.8334	19.95	19.4625	19.8518	P16284	P16284	Platelet endothelial cell adhesion molecule	PECAM1
19.1655	19.6441	20.2349	18.7252	18.3682	18.4096	18.3191	18.3672	18.8573	18.8976	19.1046	18.204	19.0912	18.625	P27487	P27487	Dipeptidyl peptidase 4	DPP4
15.7311	15.4697	16.8156	16.0909	15.1434	15.8406	15.3203	15.6112	15.7191	15.2402	15.6964	15.5085	15.8485	15.516	P29144	P29144	Tripeptidyl-peptidase 2	TPP2
15.9513	15.6461	16.7959	15.8337	15.4936	15.2386	15.5143	15.6864	15.5371	15.7615	15.4634	15.7163	15.8265	15.6132	P33176	P33176	Kinesin-1 heavy chain	KIF5B
17.4987	17.1973	17.7385	17.5428	17.237	17.3786	17.5798	17.3248	17.34	17.1843	17.286	17.8646	17.4322	17.4299	P55160	P55160	Nck-associated protein 1-like	NCKAP1L
19.7659	18.9937	19.9186	19.7699	20.1658	21.6229	20.3319	20.0709	20.1088	19.986	19.8221	19.357	20.0395	19.9461	P80108	P80108	Phosphatidylinositol-glycan-specific phospholipase D	GPLD1
17.3765	16.9822	17.7415	17.0346	16.2894	16.9067	17.1535	17.0267	17.2397	17.2662	16.9927	17.6586	17.0551	17.2229	P98171	P98171	Rho GTPase-activating protein 4	ARHGAP4
18.1433	17.13	18.0426	17.9744	18.2804	17.8211	17.8113	18.0101	17.4001	17.7356	17.435	18.2031	17.8986	17.7659	Q14697	Q14697	Neutral alpha-glucosidase AB	GANAB
17.2504	16.6158	17.3761	16.7905	16.2521	15.9777	16.7871	16.8784	16.7923	17.0302	16.6093	16.9015	16.7104	16.8331	Q7L7X3	Q7L7X3	Serine/threonine-protein kinase TAO1	TAOK1
16.2595	16.7095	15.404	15.8857	15.9234	15.3172	16.7766	16.597	16.2014	15.7742	16.5224	16.5244	15.9166	16.3993	Q86YV0	Q86YV0	RAS protein activator like-3	RASAL3
16.8801	16.359	17.7225	16.7543	16.2079	16.0926	16.6289	16.7735	16.5163	16.595	16.6238	16.4652	16.6694	16.6004	Q92619	Q92619	Rho GTPase-activating protein 45	ARHGAP45
18.711	16.8134	19.5235	19.0599	16.7223	17.4296	17.1188	17.9386	16.7513	17.5548	16.9435	17.8229	18.0433	17.355	Q96C24	Q96C24	Synaptotagmin-like protein 4	SYTL4
16.9836	16.9158	18.028	16.9799	16.671	16.0526	16.8838	16.9956	16.2998	17.1794	16.6038	16.9881	16.9385	16.8251	Q96G03	Q96G03	Phosphoglucomutase-2	PGM2
16.28	15.999	16.6814	15.7372	15.2303	15.8184	15.783	16.2679	15.8975	16.1957	15.597	15.8496	15.9577	15.9318	O15439	O15439	ATP-binding cassette sub-family C member 4	ABCC4
15.7916	14.5707	16.5763	16.0502	14.3699	15.6751	15.1296	15.2255	14.9605	15.7388	14.7234	15.6395	15.5056	15.2362	O60763	O60763	General vesicular transport factor p115	USO1
17.915	18.2134	17.7469	17.7377	17.6626	17.4333	18.2335	17.9854	18.0361	17.7705	18.2965	18.4472	17.7848	18.1282	O94804	O94804	Serine/threonine-protein kinase 10	STK10
21.4311	20.4067	20.4686	21.4508	23.0686	22.4926	20.8778	21.1443	20.9836	20.9738	21.3488	20.7841	21.5531	21.0187	P00747	P00747	Plasminogen	PLG
20.2451	19.9542	19.4048	20.1202	23.456	23.058	20.5363	20.5966	20.236	20.3292	20.8108	20.3997	21.0397	20.4847	P01011	P01011	Alpha-1-antichymotrypsin	SERPINA3
19.4498	20.4682	20.5229	21.0996	20.481	22.4069	21.0506	20.9505	20.4155	20.5315	22.9077	21.8992	20.7381	21.2925	P01833	P01833	Polymeric immunoglobulin receptor	PIGR
17.3597	17.7715	17.4595	17.4089	17.2263	16.92	17.2761	17.3669	17.3748	17.4691	17.6994	17.3483	17.3576	17.4225	P06756	P06756	Integrin alpha-V	ITGAV
20.3691	19.5985	20.8157	20.334	19.865	19.3632	19.7974	19.9364	19.8727	19.8807	19.9346	20.3428	20.0576	19.9608	P07948	P07948	Tyrosine-protein kinase Lyn	LYN
17.5935	16.3737	18.901	17.5209	16.5408	15.9522	16.6421	17.0418	16.4358	17.0776	16.1311	16.294	17.147	16.6037	P11216	P11216	Glycogen phosphorylase, brain form	PYGB
17.1753	17.7651	16.84	17.3059	17.2977	16.371	17.2928	17.1033	17.1444	17.4429	17.158	17.4835	17.1258	17.2708	P13639	P13639	Elongation factor 2	EEF2
17.257	16.6654	18.0074	17.3702	16.399	17.8734	16.9102	17.1831	17.1851	17.2162	16.5678	16.7397	17.262	16.967	P14868	P14868	Aspartate--tRNA ligase, cytoplasmic	DARS1
16.822	17.0891	16.4326	17.0327	17.321	17.1283	17.1899	17.0148	17.3459	17.0654	17.4979	17.5128	16.971	17.2711	P19320	P19320	Vascular cell adhesion protein 1	VCAM1
16.2317	15.615	17.1302	16.3752	15.3264	15.4576	15.8308	16.0315	15.3112	16.1365	15.5917	15.6109	16.0227	15.7521	P26639	P26639	Threonine--tRNA ligase 1, cytoplasmic	TARS1
21.0076	21.4019	20.3909	21.4529	22.0423	21.6903	22.1329	22.0012	22.4765	21.5044	22.5021	21.6345	21.331	22.0419	P33151	P33151	Cadherin-5	CDH5
17.5348	16.0021	17.6496	17.7819	16.0413	16.4839	16.1816	16.0111	16.0076	16.8848	16.4596	16.9127	16.9156	16.4096	P46934	P46934	E3 ubiquitin-protein ligase NEDD4	NEDD4
17.2006	17.0054	17.2466	17.0111	16.6099	18.6941	16.8197	17.2185	16.9468	18.5145	16.9907	16.7878	17.2946	17.213	P55060	P55060	Exportin-2	CSE1L
16.3853	17.7999	16.7748	16.5492	15.8253	15.4822	16.4386	16.6352	16.4878	16.7517	16.7483	16.4944	16.4694	16.5927	P61764	P61764	Syntaxin-binding protein 1	STXBP1
15.4597	16.659	14.4072	15.3307	16.5967	14.6628	15.7412	15.0686	15.6141	15.5083	15.5257	16.3493	15.5194	15.6345	Q02952	Q02952	A-kinase anchor protein 12	AKAP12
19.2271	18.4263	20.1928	19.141	18.4932	18.6238	19.3392	19.3216	19.122	19.1703	18.6975	19.3456	19.0174	19.166	Q06187	Q06187	Tyrosine-protein kinase BTK	BTK
17.268	16.368	18.5639	17.3443	16.0799	16.07	16.8149	17.2921	16.3049	17.3907	16.413	16.842	16.949	16.843	Q15746	Q15746	Myosin light chain kinase, smooth muscle	MYLK
17.0203	15.7716	17.7768	16.5633	16.3186	16.0599	16.5578	16.8532	16.6228	17.0833	16.1504	16.708	16.5851	16.6626	Q27J81	Q27J81	Inverted formin-2	INF2
17.471	17.6446	18.4568	19.5675	20.563	17.358	20.4925	18.784	18.3816	21.1757	16.0148	18.3819	18.5102	18.8717	Q6KB66	Q6KB66	Keratin, type II cytoskeletal 80	KRT80
15.9244	17.3107	14.5353	15.5496	19.3737	17.5902	16.7922	16.367	16.6908	16.6918	16.4518	16.4646	16.714	16.5764	Q8IUX7	Q8IUX7	Adipocyte enhancer-binding protein 1	AEBP1
17.6588	17.4496	17.5418	17.7148	17.2317	17.3454	17.603	17.6142	17.3067	17.5313	17.4015	17.8822	17.4904	17.5565	Q8N3D4	Q8N3D4	EH domain-binding protein 1-like protein 1	EHBP1L1
13.5681	13.3767	15.0854	15.1623	14.9946	16.4653	15.956	16.5269	14.8762	17.0166	15.943	14.949	14.7754	15.8779	Q96Q06	Q96Q06	Perilipin-4	PLIN4
14.3715	17.0833	13.2443	14.4346	14.3205	10.023	14.4246	13.8878	14.5036	14.6971	15.4883	14.8998	13.9128	14.6502	Q9BXM0	Q9BXM0	Periaxin	PRX
15.6565	14.8145	16.7009	15.686	14.8059	16.5542	15.3316	15.6474	15.6221	15.5449	15.0753	15.1712	15.703	15.3987	Q9C0C9	Q9C0C9	(E3-independent) E2 ubiquitin-conjugating enzyme	UBE2O
17.9386	18.327	17.8549	18.3795	17.536	17.5421	18.0359	18.4211	18.5863	19.0085	18.7448	18.6373	17.9297	18.5723	Q9P2B2	Q9P2B2	Prostaglandin F2 receptor negative regulator	PTGFRN
15.9381	17.2532	14.7074	16.1489	15.3933	14.4734	15.8346	16.0186	16.4932	16.0587	16.7303	16.3939	15.6524	16.2549	Q9ULE6	Q9ULE6	Paladin	PALD1
16.8155	17.2597	16.4633	16.8481	17.0287	16.3229	17.3809	17.398	17.1466	16.9204	17.0426	17.3476	16.7897	17.206	Q9Y2J2	Q9Y2J2	Band 4.1-like protein 3	EPB41L3
15.3035	14.729	14.8599	15.4066	15.138	15.5664	14.8426	14.9305	14.9279	14.6931	15.4618	14.5882	15.1672	14.9074	O15230	O15230	Laminin subunit alpha-5	LAMA5
16.2767	17.0297	16.4504	16.429	16.1881	16.2398	16.4157	16.6714	16.375	16.7619	16.7201	16.6316	16.4356	16.5959	O43707	O43707	Alpha-actinin-4	ACTN4
21.1552	20.3683	22.3322	21.6097	20.2513	20.1667	20.9101	21.2973	20.4004	21.3458	20.7092	20.9612	20.9806	20.9373	P04075	P04075	Fructose-bisphosphate aldolase A	ALDOA
15.4809	15.7832	15.3095	14.9437	18.5989	18.1501	15.599	15.5585	15.6095	16.2219	15.7136	15.8033	16.3777	15.751	P06681	P06681	Complement C2	C2
17.2237	15.8378	17.6491	16.8796	16.7222	16.534	16.6562	16.998	16.238	15.8062	16.2504	16.3252	16.8077	16.379	P07237	P07237	Protein disulfide-isomerase	P4HB
20.4531	19.7286	21.0548	21.2995	23.0871	18.5295	23.7329	20.1886	20.5269	23.507	18.2341	20.4067	20.6921	21.0994	P13647	P13647	Keratin, type II cytoskeletal 5	KRT5
17.6934	18.0852	17.4269	17.7535	18.2624	18.0518	18.0692	18.0704	18.0237	17.7559	18.5125	18.2527	17.8789	18.1141	P13796	P13796	Plastin-2	LCP1
17.4714	17.4445	17.809	18.4412	20.2181	15.5919	19.1492	17.6292	17.3489	20.2945	16.3776	18.173	17.8293	18.1621	P14923	P14923	Junction plakoglobin	JUP
18.508	18.4581	18.4638	18.4405	17.567	17.5005	18.3779	18.3493	18.4462	18.528	18.2124	18.5441	18.1563	18.4097	P18433	P18433	Receptor-type tyrosine-protein phosphatase alpha	PTPRA
18.052	17.3389	18.6432	18.1707	17.4141	17.5385	17.7871	17.8927	17.7666	17.718	17.6185	18.2015	17.8596	17.8307	P29350	P29350	Tyrosine-protein phosphatase non-receptor type 6	PTPN6
17.2439	17.5611	16.4032	17.1843	17.1167	15.4953	17.3298	17.1314	17.2817	17.4989	17.3479	17.2912	16.8341	17.3135	P29474	P29474	Nitric oxide synthase, endothelial	NOS3
17.3693	17.8825	17.3949	17.8102	20.0866	19.426	18.0833	17.8818	17.9787	18.9854	17.9802	17.6496	18.3282	18.0932	P29622	P29622	Kallistatin	SERPINA4
20.1366	21.0573	19.4117	19.689	21.6778	20.7248	21.4538	21.8389	20.8153	20.6761	21.9663	19.639	20.4495	21.0649	P39060	P39060	Collagen alpha-1(XVIII) chain	COL18A1
17.1921	17.0141	18.1764	17.079	16.1489	17.819	16.628	17.1733	17.4332	17.2856	16.3549	16.5569	17.2382	16.9053	P48643	P48643	T-complex protein 1 subunit epsilon	CCT5
16.0143	15.8748	16.5936	15.9952	15.8453	15.6808	15.9688	16.147	15.7371	15.9749	15.7754	15.8996	16.0007	15.9171	P49588	P49588	Alanine--tRNA ligase, cytoplasmic	AARS1
16.3967	17.1181	15.7319	16.4561	15.6741	15.3939	16.0141	16.2297	16.1425	16.385	16.172	16.1436	16.1285	16.1811	P55011	P55011	Solute carrier family 12 member 2	SLC12A2
16.6893	16.2904	15.6963	16.6583	16.6558	16.753	16.377	16.6307	16.3749	15.755	16.1554	15.2385	16.4572	16.0886	P55268	P55268	Laminin subunit beta-2	LAMB2
15.631	15.3854	16.6386	15.561	15.2439	15.0034	15.7366	15.7104	15.6025	15.6224	15.5421	15.8124	15.5772	15.6711	Q00722	Q00722	1-phosphatidylinositol 4,5-bisphosphate phosphodiesterase beta-2	PLCB2
16.7063	17.191	15.9867	16.4943	16.1066	15.4517	16.6649	16.4003	16.5434	16.6031	16.9603	16.7982	16.3228	16.6617	Q8ND71	Q8ND71	GTPase IMAP family member 8	GIMAP8
15.0052	13.8136	15.5695	14.9658	8.00993	14.3503	10.6163	14.733	14.6896	13.5201	15.0361	14.3827	13.619	13.8296	Q9NQ75	Q9NQ75	Cas scaffolding protein family member 4	CASS4
16.9433	17.8125	16.5731	16.67	15.7423	15.5386	16.8652	17.0718	16.8861	17.2696	17.2056	17.2062	16.5467	17.0841	Q9UQB8	Q9UQB8	Brain-specific angiogenesis inhibitor 1-associated protein 2	BAIAP2
17.387	16.4537	17.6684	16.7889	16.4004	16.6217	16.7033	16.9631	15.9966	17.2686	16.5798	16.9531	16.8867	16.7441	O14980	O14980	Exportin-1	XPO1
18.4778	17.9525	17.8053	18.2752	21.2142	19.9119	18.2674	18.8387	18.4985	17.8139	18.0598	18.7903	18.9395	18.3781	P01008	P01008	Antithrombin-III	SERPINC1
17.1606	17.5047	17.2243	17.427	17.7832	17.747	17.4319	17.3877	17.6249	17.7563	17.2581	16.5082	17.4745	17.3278	P02730	P02730	Band 3 anion transport protein	SLC4A1
17.5575	18.0788	16.9655	17.4379	16.5659	16.9349	18.2158	18.0984	16.6522	17.3477	16.6501	17.761	17.2567	17.4542	P06576	P06576	ATP synthase subunit beta, mitochondrial	ATP5F1B
20.3665	19.6446	20.848	20.6994	19.3676	19.853	19.6953	20.0094	19.8715	19.9983	19.8026	20.1199	20.1299	19.9162	P11142	P11142	Heat shock cognate 71 kDa protein	HSPA8
17.808	17.1287	18.6309	17.8121	16.6884	17.3883	17.3427	17.4704	17.0238	17.6783	17.3943	17.3144	17.5761	17.3707	P11413	P11413	Glucose-6-phosphate 1-dehydrogenase	G6PD
17.8445	17.4759	18.4068	17.7172	17.1576	17.6392	17.4326	17.3609	17.3275	17.5267	17.3532	17.3313	17.7069	17.3887	P17858	P17858	ATP-dependent 6-phosphofructokinase, liver type	PFKL
14.2281	14.9023	15.2311	16.4514	17.1046	14.7307	16.9561	15.5547	15.4254	18.2279	14.504	14.9297	15.4414	15.933	P22735	P22735	Protein-glutamine gamma-glutamyltransferase K	TGM1
17.7189	18.2459	18.2069	17.6215	17.0303	16.8315	17.411	17.669	17.2475	17.7339	17.5774	17.7133	17.6092	17.5587	P28838	P28838	Cytosol aminopeptidase	LAP3
17.8486	15.9683	18.4204	17.2706	16.6652	17.0091	16.2165	17.4193	16.5103	15.9594	16.266	16.3318	17.197	16.4505	P30101	P30101	Protein disulfide-isomerase A3	PDIA3
16.5655	15.6731	17.3663	17.0146	15.6217	16.9212	16.2762	16.3499	16.2087	16.0562	16.17	16.1888	16.5271	16.2083	P31939	P31939	Bifunctional purine biosynthesis protein ATIC	ATIC
17.4179	16.6206	18.1579	17.4761	16.5661	16.8692	16.7156	17.3139	16.4773	17.0377	16.7293	16.6111	17.1846	16.8141	P31948	P31948	Stress-induced-phosphoprotein 1	STIP1
16.7506	18.1633	15.9996	16.6946	16.1888	15.0027	16.856	16.8488	16.883	16.961	17.0781	16.8768	16.4666	16.9173	P35221	P35221	Catenin alpha-1	CTNNA1
18.6733	19.3918	18.0037	18.4268	17.8304	17.6997	18.621	18.5268	18.4038	18.8483	18.8169	18.739	18.3376	18.6593	P35241	P35241	Radixin	RDX
16.7522	15.7722	17.7722	16.4986	15.8992	16.1044	16.5597	16.8469	15.7363	17.182	15.6674	16.2242	16.4665	16.3694	P36871	P36871	Phosphoglucomutase-1	PGM1
17.997	16.9362	18.3957	17.667	16.5093	17.3829	16.7203	16.9394	17.0665	17.4995	16.8734	16.9029	17.4814	17.0003	P42892	P42892	Endothelin-converting enzyme 1	ECE1
16.8438	15.7981	16.2197	16.0161	14.9785	14.4834	15.4717	15.2502	15.2372	15.2719	15.6646	15.842	15.7233	15.4563	P43403	P43403	Tyrosine-protein kinase ZAP-70	ZAP70
16.918	16.3637	17.562	17.4484	16.7137	15.9556	16.6638	17.0133	16.8384	16.9827	16.9152	17.6014	16.8269	17.0025	P43405	P43405	Tyrosine-protein kinase SYK	SYK
17.9756	17.6666	18.8924	17.9924	17.165	18.11	17.9136	17.8793	18.0536	18.1339	17.0488	17.2778	17.967	17.7178	P49368	P49368	T-complex protein 1 subunit gamma	CCT3
16.3422	15.8304	17.4976	16.5204	15.8745	16.2456	16.2534	16.6045	15.8922	16.4474	16.0146	16.1837	16.3851	16.2326	P54577	P54577	Tyrosine--tRNA ligase, cytoplasmic	YARS1
16.3292	16.3401	17.1147	16.4567	16.0081	15.5727	16.1151	16.4518	15.6553	16.6727	15.9769	15.9509	16.3036	16.1371	P55786	P55786	Puromycin-sensitive aminopeptidase	NPEPPS
19.5354	17.9714	20.8983	19.4841	18.3151	18.4501	18.7035	19.3226	18.533	19.1881	18.3866	18.7736	19.1091	18.8179	Q01518	Q01518	Adenylyl cyclase-associated protein 1	CAP1
20.5876	20.0741	21.8077	20.8104	19.1111	20.0827	19.5563	20.1415	19.4289	20.6484	19.3272	19.1883	20.4123	19.7151	Q01813	Q01813	ATP-dependent 6-phosphofructokinase, platelet type	PFKP
17.5079	16.8741	18.013	17.8847	16.8124	17.3702	17.2322	17.2026	17.0731	17.2587	17.1242	17.2271	17.4104	17.1863	Q14974	Q14974	Importin subunit beta-1	KPNB1
16.2874	15.6534	17.0468	16.481	15.5051	15.6766	15.9363	16.0079	15.711	16.2379	15.5442	15.6765	16.1084	15.8523	Q16531	Q16531	DNA damage-binding protein 1	DDB1
21.2852	21.633	20.3813	21.3636	21.7803	20.9737	21.8907	21.5633	21.6822	21.6435	21.62	21.5799	21.2362	21.6633	Q6UX71	Q6UX71	Plexin domain-containing protein 2	PLXDC2
15.3854	15.7054	17.0541	17.0786	19.1858	15.9512	19.6236	17.535	17.2819	19.7794	15.1066	16.3666	16.7268	17.6155	Q8N1N4	Q8N1N4	Keratin, type II cytoskeletal 78	KRT78
16.802	15.9246	18.4771	17.1662	15.7599	16.062	16.0316	16.5799	15.4114	16.326	15.4626	16.1213	16.6986	15.9888	Q8NEU8	Q8NEU8	DCC-interacting protein 13-beta	APPL2
17.2879	17.6294	17.5974	17.8947	17.0562	16.8468	17.8052	17.4793	17.5166	16.9408	18.0222	17.963	17.3854	17.6212	Q96F07	Q96F07	Cytoplasmic FMR1-interacting protein 2	CYFIP2
14.0857	13.6073	15.2151	13.934	13.1422	14.6423	13.4111	14.1348	13.0599	14.0414	14.2108	13.5476	14.1044	13.7343	Q96K76	Q96K76	Ubiquitin carboxyl-terminal hydrolase 47	USP47
21.2462	20.5043	22.8003	21.7166	20.9612	21.0097	21.2501	21.5956	20.454	21.6255	21.1357	21.4221	21.3731	21.2472	Q9H4B7	Q9H4B7	Tubulin beta-1 chain	TUBB1
19.7139	19.4212	20.1401	19.6581	19.0287	19.081	19.7221	19.8152	19.5806	19.85	19.5116	19.7105	19.5072	19.6983	Q9H4M9	Q9H4M9	EH domain-containing protein 1	EHD1
17.8168	18.8137	16.5973	18.0236	17.7097	16.1395	18.0595	17.802	18.2774	17.9821	18.1898	17.269	17.5168	17.93	Q9NZN4	Q9NZN4	EH domain-containing protein 2	EHD2
18.5824	17.7044	17.177	20.1394	18.1844	18.7984	17.8765	17.5123	18.3091	17.5603	17.4429	18.3852	18.431	17.8477	Q9Y6C2	Q9Y6C2	EMILIN-1	EMILIN1
16.1609	15.8985	17.1039	16.3697	15.4417	15.778	16.0777	16.2744	16.0536	16.2368	15.6572	15.9598	16.1254	16.0433	O43150	O43150	Arf-GAP with SH3 domain, ANK repeat and PH domain-containing protein 2	ASAP2
16.6175	16.4727	16.54	16.2959	15.9912	16.4936	16.8011	16.7846	16.8958	16.6107	16.7948	16.8076	16.4018	16.7824	O60674	O60674	Tyrosine-protein kinase JAK2	JAK2
20.4434	19.4294	21.9558	20.5251	19.5011	19.7813	19.722	20.1136	19.6831	20.3186	19.585	19.9607	20.2727	19.8972	O75083	O75083	WD repeat-containing protein 1	WDR1
19.7487	20.3812	18.4712	19.7055	19.2309	17.7709	19.9753	19.8966	19.6392	19.8013	19.5352	19.6963	19.218	19.7573	O75923	O75923	Dysferlin	DYSF
17.3337	17.3319	17.8175	18.0777	17.0895	17.0167	17.2245	16.8855	17.0419	17.55	17.1339	17.1565	17.4445	17.1654	O75955	O75955	Flotillin-1	FLOT1
21.9186	21.5217	22.6685	21.8286	21.5923	21.2043	21.7581	21.7358	21.3652	22.6506	21.3549	21.4511	21.789	21.7193	P05556	P05556	Integrin beta-1	ITGB1
18.207	18.1722	17.3636	17.6384	21.7398	20.1991	17.6315	17.7719	17.1966	17.8361	17.9085	17.6682	18.8867	17.6688	P10643	P10643	Complement component C7	C7
15.9426	15.2272	16.4927	15.483	14.7591	15.7007	15.4273	16.0894	15.7305	16.3885	14.9693	16.0721	15.6009	15.7795	P20936	P20936	Ras GTPase-activating protein 1	RASA1
18.7232	18.4159	19.8464	18.7451	17.8669	17.8782	18.126	18.4767	17.7687	18.484	18.1175	18.2462	18.5793	18.2032	P30740	P30740	Leukocyte elastase inhibitor	SERPINB1
16.8424	16.4477	17.7384	17.072	16.2651	16.0457	16.5949	16.8149	16.0852	16.8086	16.2773	16.2198	16.7352	16.4668	P34932	P34932	Heat shock 70 kDa protein 4	HSPA4
19.1085	19.4244	18.4915	18.8389	20.8972	20.5482	19.9373	19.7759	19.556	19.4681	19.3334	18.4206	19.5514	19.4152	P35858	P35858	Insulin-like growth factor-binding protein complex acid labile subunit	IGFALS
16.2195	16.1131	16.6223	15.6742	15.8034	15.816	15.7222	15.8275	15.8988	15.5606	15.9554	16.2619	16.0414	15.8711	P42224	P42224	Signal transducer and activator of transcription 1-alpha/beta	STAT1
20.3339	20.2653	19.6821	20.4244	20.2698	19.9398	20.6208	20.2761	20.3408	20.1168	20.3799	19.928	20.1526	20.2771	P48740	P48740	Mannan-binding lectin serine protease 1	MASP1
18.1378	17.4066	19.1118	18.0157	17.1616	17.0914	18.1432	18.3545	18.0105	18.1764	17.5342	18.1495	17.8208	18.0614	P50552	P50552	Vasodilator-stimulated phosphoprotein	VASP
16.0485	15.4056	16.4696	15.7986	15.1726	14.6392	15.7474	16.095	15.3709	15.3479	14.5668	15.1396	15.589	15.3779	P53621	P53621	Coatomer subunit alpha	COPA
17.4974	17.9335	16.4608	17.9501	17.8771	17.1923	18.2018	18.0071	18.1232	18.5685	18.3824	17.9343	17.4852	18.2029	P54289	P54289	Voltage-dependent calcium channel subunit alpha-2/delta-1	CACNA2D1
17.389	18.1793	16.9637	17.5856	16.6405	16.0662	17.4539	17.5918	17.4063	18.017	17.914	16.9081	17.1374	17.5485	P56199	P56199	Integrin alpha-1	ITGA1
16.7657	15.9047	17.7438	16.2372	15.6836	15.679	15.8686	16.049	15.6124	16.2078	15.593	15.8359	16.3357	15.8611	Q02108	Q02108	Guanylate cyclase soluble subunit alpha-1	GUCY1A1
14.6916	13.5446	15.825	14.8461	14.3251	13.9225	13.9706	14.8433	13.734	14.8199	14.3068	13.983	14.5258	14.2763	Q04637	Q04637	Eukaryotic translation initiation factor 4 gamma 1	EIF4G1
17.0677	17.6484	16.3647	17.3999	18.3889	18.1083	17.6978	17.3082	17.4896	17.5142	17.4666	17.2433	17.4963	17.4533	Q14126	Q14126	Desmoglein-2	DSG2
18.4705	18.2344	19.1092	19.0219	18.225	18.0563	18.3933	18.1192	18.0035	18.9278	18.2686	18.475	18.5196	18.3646	Q14254	Q14254	Flotillin-2	FLOT2
16.5226	16.0989	16.9811	16.6305	16.0502	16.0259	16.7633	16.9821	16.246	16.675	16.1288	16.3137	16.3849	16.5181	Q7LDG7	Q7LDG7	RAS guanyl-releasing protein 2	RASGRP2
20.3691	19.8028	19.6573	20.4048	19.7766	19.5195	19.5528	20.3466	19.9384	19.9289	19.4584	19.1848	19.9217	19.735	Q8NI99	Q8NI99	Angiopoietin-related protein 6	ANGPTL6
15.3313	14.1425	15.9851	15.0366	14.4635	15.404	14.9479	15.2921	15.3995	15.5769	14.7958	15.2241	15.0605	15.206	Q96P48	Q96P48	Arf-GAP with Rho-GAP domain, ANK repeat and PH domain-containing protein 1	ARAP1
17.047	16.4411	17.3763	16.8208	16.8202	16.6864	16.9932	16.9097	16.6656	17.252	16.8555	17.1805	16.8653	16.9761	Q96RT1	Q96RT1	Erbin	ERBIN
17.0981	16.921	17.9659	17.0325	16.1114	17.3096	16.6682	16.9861	17.2876	17.2312	16.3278	16.5173	17.0731	16.8364	Q99832	Q99832	T-complex protein 1 subunit eta	CCT7
15.0215	14.9278	15.8203	14.6547	14.8718	14.7849	14.8405	15.2856	14.9437	15.6076	15.2295	15.1571	15.0135	15.1773	Q9H3U1	Q9H3U1	Protein unc-45 homolog A	UNC45A
15.677	15.5923	16.9711	16.3775	10.0339	19.3875	16.8193	16.2476	17.8956	16.9967	15.3328	16.2397	15.6732	16.5886	Q9NRY5	Q9NRY5	Protein FAM114A2	FAM114A2
20.3924	19.8209	21.2013	20.3964	19.5424	19.5058	20.0884	20.162	19.6276	20.4055	19.7659	19.9642	20.1432	20.0023	Q9NZN3	Q9NZN3	EH domain-containing protein 3	EHD3
15.875	15.8746	17.1418	16.1895	15.4942	15.7563	15.7633	15.787	16.0181	16.1416	15.1078	15.9169	16.0552	15.7891	Q9ULH1	Q9ULH1	Arf-GAP with SH3 domain, ANK repeat and PH domain-containing protein 1	ASAP1
14.2733	13.167	15.1974	13.9522	14.5142	13.9276	14.1643	14.1216	13.6272	14.0079	14.0248	13.8231	14.172	13.9615	Q9UPU5	Q9UPU5	Ubiquitin carboxyl-terminal hydrolase 24	USP24
17.2765	16.2636	17.119	16.6983	15.7159	16.7575	17.0058	16.9812	17.0926	16.8302	16.2901	16.95	16.6385	16.8583	Q9Y210	Q9Y210	Short transient receptor potential channel 6	TRPC6
20.0459	20.5225	19.465	19.83	20.0637	19.8897	20.6923	20.3273	20.2792	20.1503	20.2271	20.2987	19.9695	20.3291	O00160	O00160	Unconventional myosin-If	MYO1F
16.5034	17.1268	16.0883	16.4658	15.9218	15.5692	16.5662	16.5557	16.8312	16.916	16.9828	16.6362	16.2792	16.748	O00522	O00522	Krev interaction trapped protein 1	KRIT1
17.7083	18.3593	16.9004	17.6226	17.592	16.734	18.063	17.7635	17.8396	17.9274	18.1349	17.5273	17.4861	17.8759	O14786	O14786	Neuropilin-1	NRP1
16.9876	16.1003	17.5655	16.5514	16.343	16.6721	16.2613	16.7424	16.1641	17.0844	15.9429	16.6887	16.7033	16.4806	O43306	O43306	Adenylate cyclase type 6	ADCY6
19.962	18.3528	21.2431	19.7898	19.0615	17.9389	19.1508	19.2668	18.2728	19.4414	18.5507	18.6717	19.3914	18.8923	O95810	O95810	Caveolae-associated protein 2	CAVIN2
19.2672	18.454	20.2194	19.4379	18.3088	18.5868	18.7823	19.1687	18.3365	19.2351	18.514	18.6617	19.0457	18.783	P00338	P00338	L-lactate dehydrogenase A chain	LDHA
20.0672	19.9857	20.3049	19.7488	22.7157	22.0695	20.3651	20.6449	20.2597	20.2948	20.2389	20.1466	20.8153	20.325	P02790	P02790	Hemopexin	HPX
19.6017	20.6525	18.9606	18.5442	23.8954	22.9779	20.7818	20.7114	21.2244	19.8152	21.4807	20.8081	20.7721	20.8036	P03951	P03951	Coagulation factor XI	F11
17.5789	17.2639	16.206	17.2841	20.111	19.2845	17.8053	17.9849	17.7772	17.7797	18.1956	17.2984	17.9547	17.8068	P07358	P07358	Complement component C8 beta chain	C8B
14.2127	14.2192	15.0957	14.2866	13.7096	13.2888	14.6181	14.5079	14.098	14.9137	14.2852	14.1697	14.1354	14.4321	P07814	P07814	Bifunctional glutamate/proline--tRNA ligase	EPRS1
16.8083	16.9512	16.3568	16.6429	16.8358	16.3048	16.9108	16.807	16.7709	16.7565	16.9267	17.2359	16.65	16.9013	P08195	P08195	4F2 cell-surface antigen heavy chain	SLC3A2
15.663	16.0308	14.8095	15.9631	17.3173	15.4202	15.6233	15.3873	16.5097	15.6343	16.6279	15.59	15.8673	15.8954	P08670	P08670	Vimentin	VIM
18.9949	19.4055	18.9995	18.849	18.5664	18.189	19.0773	18.9938	19.0522	19.0504	19.1583	19.0845	18.834	19.0694	P09543	P09543	2',3'-cyclic-nucleotide 3'-phosphodiesterase	CNP
18.2405	18.2063	17.4981	18.2633	18.7709	18.5623	18.5178	18.2556	18.549	17.9166	17.6961	17.5279	18.2569	18.0772	P12109	P12109	Collagen alpha-1(VI) chain	COL6A1
15.23	14.2659	16.1117	14.7979	14.8314	14.7627	14.711	15.3345	13.6869	13.8946	14.3	14.4726	15	14.3999	P13667	P13667	Protein disulfide-isomerase A4	PDIA4
16.1011	16.3445	15.37	15.7602	14.9346	14.7939	15.976	15.7979	15.8592	15.9347	15.6328	15.2627	15.5507	15.7439	P16144	P16144	Integrin beta-4	ITGB4
17.9226	17.3477	18.4268	17.8717	17.5252	17.163	17.5435	18.0463	17.4519	18.2028	17.3697	17.704	17.7095	17.7197	P19971	P19971	Thymidine phosphorylase	TYMP
22.7976	22.9848	21.3204	22.0979	23.525	22.9831	22.7296	22.5931	22.5818	22.9852	22.0968	22.2888	22.6181	22.5459	P23142	P23142	Fibulin-1	FBLN1
18.7182	18.8031	18.89	18.8196	18.4382	18.3209	18.7674	18.7322	18.6785	18.8576	18.8439	18.8732	18.665	18.7921	P50395	P50395	Rab GDP dissociation inhibitor beta	GDI2
19.7979	19.047	19.9638	19.6224	19.3286	18.7219	19.2198	19.8885	18.9409	19.9952	18.6919	19.5334	19.4136	19.3783	P50995	P50995	Annexin A11	ANXA11
17.3659	16.0145	18.8246	17.4794	16.3803	16.723	17.0195	17.1392	16.4256	16.9746	16.5191	16.8694	17.1313	16.8246	Q01433	Q01433	AMP deaminase 2	AMPD2
15.9901	15.8655	16.8851	15.7454	14.7699	15.2296	14.8244	15.4349	14.0705	15.5602	15.4484	14.4251	15.7476	14.9606	Q02153	Q02153	Guanylate cyclase soluble subunit beta-1	GUCY1B1
16.7262	17.0107	17.6889	16.6939	15.8103	16.4765	16.6037	17.0837	15.637	17.0269	15.8022	16.4286	16.7344	16.4304	Q05193	Q05193	Dynamin-1	DNM1
16.3158	15.9658	16.9354	16.1096	15.6143	15.1235	15.8327	16.0849	15.6961	15.7806	15.4775	15.6369	16.0107	15.7514	Q07866	Q07866	Kinesin light chain 1	KLC1
14.998	15.3353	16.0872	16.2177	18.1615	15.7119	18.3502	17.1357	16.1952	18.8841	15.0562	15.6723	16.0853	16.8823	Q08188	Q08188	Protein-glutamine gamma-glutamyltransferase E	TGM3
17.2944	16.9807	17.6876	16.9961	16.5782	16.2098	16.9436	17.1816	16.9863	17.0443	17.0535	17.1692	16.9578	17.0631	Q14156	Q14156	Protein EFR3 homolog A	EFR3A
15.3637	14.959	16.256	15.8301	15.1273	18.423	15.6355	15.2606	16.7262	15.8977	14.4925	14.8311	15.9932	15.4739	Q14166	Q14166	Tubulin--tyrosine ligase-like protein 12	TTLL12
19.2405	19.1931	19.6233	19.1724	18.6225	18.5944	19.2712	19.2331	19.1065	19.3098	19.12	19.2649	19.0744	19.2176	Q14344	Q14344	Guanine nucleotide-binding protein subunit alpha-13	GNA13
15.9153	16.1841	15.7942	16.0037	15.2774	15.6779	15.9103	15.7168	16.0722	15.7997	15.8421	16.0383	15.8088	15.8966	Q7Z2W4	Q7Z2W4	Zinc finger CCCH-type antiviral protein 1	ZC3HAV1
21.9409	21.8706	21.9881	22.1809	21.033	20.4641	21.448	21.53	21.9996	21.872	21.5937	22.0545	21.5796	21.7496	Q8IWA5	Q8IWA5	Choline transporter-like protein 2	SLC44A2
16.0491	15.5526	16.9174	16.0887	15.611	15.8096	15.1272	15.8919	15.6367	15.5717	15.1576	15.814	16.0047	15.5332	Q8TDZ2	Q8TDZ2	[F-actin]-monooxygenase MICAL1	MICAL1
18.6672	18.7425	18.2882	17.8525	20.6893	20.0725	18.9484	19.0726	18.6457	19.2141	18.409	18.3032	19.052	18.7655	Q92954	Q92954	Proteoglycan 4	PRG4
17.9248	18.1907	18.2966	17.6816	17.6396	17.2859	17.8681	17.9001	17.5369	17.6815	17.9687	17.8597	17.8365	17.8025	Q96KP4	Q96KP4	Cytosolic non-specific dipeptidase	CNDP2
16.283	15.7913	16.7285	16.1633	15.5256	15.8359	15.9908	16.1895	16.1026	16.0041	15.8336	16.4279	16.0546	16.0914	Q9H2K8	Q9H2K8	Serine/threonine-protein kinase TAO3	TAOK3
16.1693	16.0144	15.8906	16.7243	15.8827	15.5748	15.7643	15.8383	16.2297	16.0165	16.2623	16.69	16.0427	16.1335	Q9H4E7	Q9H4E7	Differentially expressed in FDCP 6 homolog	DEF6
16.5773	16.4625	15.7459	16.94	17.1552	16.71	17.0138	16.5258	17.4045	17.6803	17.5492	17.3325	16.5985	17.251	Q9NPG4	Q9NPG4	Protocadherin-12	PCDH12
17.7816	17.3033	17.698	17.7116	17.0386	17.2236	17.7605	17.8716	17.8908	17.8433	17.2823	17.9581	17.4594	17.7678	Q9UKE5	Q9UKE5	TRAF2 and NCK-interacting protein kinase	TNIK
18.962	19.5957	18.5169	19.2658	18.6361	17.9598	19.2768	19.1809	19.1859	19.9845	19.4901	19.2319	18.8227	19.3917	Q9ULI3	Q9ULI3	Protein HEG homolog 1	HEG1
15.4263	15.2847	16.2735	15.6011	15.2516	15.0142	15.4172	15.6477	14.0729	15.5131	15.0241	15.0647	15.4752	15.1233	A0AVT1	A0AVT1	Ubiquitin-like modifier-activating enzyme 6	UBA6
17.6644	17.6179	17.8282	17.4714	17.0294	16.8164	17.6831	17.6052	17.5153	17.7526	17.3753	17.5444	17.4046	17.5793	O00186	O00186	Syntaxin-binding protein 3	STXBP3
16.4311	17.0929	15.8594	16.45	18.9629	18.4366	17.3017	17.169	17.2749	16.9128	17.0314	17.1696	17.2055	17.1432	O00391	O00391	Sulfhydryl oxidase 1	QSOX1
17.673	17.4263	18.7183	17.699	17.1815	16.8554	17.4594	17.9186	16.8704	17.8534	17.4912	17.7229	17.5922	17.5527	O15144	O15144	Actin-related protein 2/3 complex subunit 2	ARPC2
15.265	15.2279	16.0156	15.0758	14.2454	15.5553	16.0409	15.1103	14.832	15.5928	14.5824	15.0023	15.2308	15.1934	O60841	O60841	Eukaryotic translation initiation factor 5B	EIF5B
9.65418	14.1346	14.7089	15.7585	16.9216	14.3792	17.1893	15.7464	15.5056	18.0288	10.0287	8.92889	14.2595	14.2379	O75342	O75342	Arachidonate 12-lipoxygenase, 12R-type	ALOX12B
17.149	17.4063	16.7654	17.0317	16.9426	17.9633	16.9213	17.2291	17.1984	17.1213	16.6186	17.0613	17.2097	17.025	O95782	O95782	AP-2 complex subunit alpha-1	AP2A1
18.9946	17.57	19.9825	18.9073	18.1719	18.1639	18.1462	18.5718	17.6463	18.9036	17.928	18.2975	18.6317	18.2489	P00491	P00491	Purine nucleoside phosphorylase	PNP
18.8919	18.8957	19.8288	19.2308	18.6755	19.6493	18.9761	19.4019	19.1645	19.5269	18.7252	19.1564	19.1953	19.1585	P00558	P00558	Phosphoglycerate kinase 1	PGK1
21.884	20.4304	21.297	22.9031	20.8064	21.9591	20.6497	20.1666	21.1864	20.702	19.9403	21.3429	21.5466	20.6646	P01137	P01137	Transforming growth factor beta-1 proprotein	TGFB1
19.2187	18.7095	17.7648	18.9732	21.4721	21.2847	19.3315	18.7569	19.0538	18.8575	19.7754	19.9338	19.5705	19.2848	P02748	P02748	Complement component C9	C9
23.4682	21.4356	22.9571	22.9857	22.9473	23.4927	22.5051	22.6991	22.4529	23.2168	22.7736	22.994	22.8811	22.7736	P04003	P04003	C4b-binding protein alpha chain	C4BPA
20.5661	20.6195	19.6665	20.8251	22.3048	21.823	21.5132	21.1891	21.3923	20.6635	21.0692	20.2932	20.9675	21.0201	P04196	P04196	Histidine-rich glycoprotein	HRG
18.3867	16.6136	18.5356	19.1008	16.6619	18.6542	17.1322	16.5519	17.6095	16.2518	17.2816	17.9011	17.9921	17.1214	P05067	P05067	Amyloid-beta precursor protein	APP
19.3869	19.7256	18.5736	18.5894	19.1951	19.1263	19.3559	19.1693	19.1629	19.1739	19.7695	19.7116	19.0995	19.3905	P05107	P05107	Integrin beta-2	ITGB2
17.1793	17.395	17.0534	17.2581	20.2197	19.0014	17.7883	17.7832	17.5591	17.4418	17.6951	16.9001	18.0178	17.5279	P05154	P05154	Plasma serine protease inhibitor	SERPINA5
18.9064	19.1093	18.4843	18.9836	19.5417	19.0671	19.3413	19.5107	19.5572	19.1387	19.1815	19.1169	19.0154	19.3077	P06276	P06276	Cholinesterase	BCHE
20.9295	20.129	21.6243	20.9368	20.4078	21.0209	20.7425	21.0802	20.3266	21.2427	20.5996	20.5884	20.8414	20.7633	P06733	P06733	Alpha-enolase	ENO1
17.8426	16.0387	15.7906	18.3573	16.9314	17.3021	16.3786	15.8288	16.0646	16.4689	15.2618	16.6559	17.0438	16.1097	P07093	P07093	Glia-derived nexin	SERPINE2
19.3356	18.1962	18.9759	19.1269	21.3559	20.9807	19.0704	19.2658	18.9465	19.2075	19.1606	19.0177	19.6619	19.1114	P07225	P07225	Vitamin K-dependent protein S	PROS1
22.7083	20.8387	22.7752	22.3068	23.9052	19.4579	22.7008	21.3856	21.9475	23.3558	19.2862	21.0886	21.9987	21.6274	P08779	P08779	Keratin, type I cytoskeletal 16	KRT16
15.8664	15.8777	16.5097	15.9415	15.5356	15.3726	15.678	15.7255	15.3082	15.594	15.6204	15.6098	15.8506	15.5893	P09960	P09960	Leukotriene A-4 hydrolase	LTA4H
16.5799	17.1416	16.7704	16.5929	16.2352	15.4963	16.1934	16.7396	16.2225	16.8766	16.6539	16.2628	16.4694	16.4915	P13797	P13797	Plastin-3	PLS3
16.9641	16.9439	18.1689	17.1005	16.2567	17.7692	16.8371	16.981	17.4451	17.6106	16.4658	16.5373	17.2005	16.9795	P17987	P17987	T-complex protein 1 subunit alpha	TCP1
17.3451	16.3739	18.6797	17.386	17.0597	17.4448	17.1526	17.6622	17.278	17.8231	17.1368	17.1028	17.3816	17.3593	P18054	P18054	Polyunsaturated fatty acid lipoxygenase ALOX12	ALOX12
18.5225	18.8238	17.5704	17.7666	18.4941	18.0543	18.5577	18.4345	18.3521	18.2003	19.197	18.9374	18.2053	18.6131	P20701	P20701	Integrin alpha-L	ITGAL
19.6556	20.1438	19.3244	19.7356	19.5841	19.1461	19.3286	19.299	19.877	20.0229	20.1638	19.9656	19.5982	19.7762	P21589	P21589	5'-nucleotidase	NT5E
15.0747	15.2135	14.3483	15.447	16.9071	16.0943	15.6554	15.3879	15.2956	15.0082	15.8363	14.5605	15.5141	15.2906	P24821	P24821	Tenascin	TNC
16.8286	17.3946	16.2289	16.8147	16.0849	16.2189	17.4834	17.548	16.0468	16.4342	16.1889	17.1897	16.5951	16.8152	P25705	P25705	ATP synthase subunit alpha, mitochondrial	ATP5F1A
16.7648	16.4581	16.5835	16.5444	16.6234	15.9641	8.7453	10.2149	9.30603	16.197	16.3474	15.6727	16.4897	12.7472	P26640	P26640	Valine--tRNA ligase	VARS1
19.7072	19.0187	20.742	19.9511	19.1486	20.9604	19.517	19.5151	19.0003	20.0884	19.2483	19.4087	19.9213	19.463	P30041	P30041	Peroxiredoxin-6	PRDX6
16.402	17.8982	15.9906	16.4251	16.2401	15.1767	16.3612	16.4717	16.6982	16.7975	16.9505	16.6015	16.3554	16.6468	P35222	P35222	Catenin beta-1	CTNNB1
16.5117	16.8973	16.5409	16.2546	16.0987	16.319	16.6	16.4933	16.3809	16.0646	16.2199	16.5919	16.437	16.3918	P35611	P35611	Alpha-adducin	ADD1
14.8938	14.3642	15.0714	14.4564	14.134	14.7092	14.6359	14.9613	15.3213	14.663	15.1603	15.0127	14.6048	14.9591	P42566	P42566	Epidermal growth factor receptor substrate 15	EPS15
21.6085	21.6893	20.6395	21.4298	23.3867	23.3131	21.8386	21.8618	22.197	23.7871	21.8644	21.8818	22.0111	22.2385	P55058	P55058	Phospholipid transfer protein	PLTP
15.3104	13.9059	15.8862	15.4864	14.6353	14.2277	15.7205	15.2573	14.0706	14.6868	15.685	14.8709	14.9087	15.0485	P55884	P55884	Eukaryotic translation initiation factor 3 subunit B	EIF3B
19.4109	19.1877	20.0407	19.0273	18.3238	18.5997	19.0978	19.3905	18.8572	19.3156	19.0099	19.1448	19.0984	19.136	P62258	P62258	14-3-3 protein epsilon	YWHAE
17.3601	17.0228	17.7675	17.4413	17.0727	17.3274	17.4729	17.6139	17.333	17.2213	17.0042	17.4961	17.332	17.3569	Q00013	Q00013	55 kDa erythrocyte membrane protein	MPP1
15.7411	16.73	15.2955	15.7846	16.079	16.0608	16.2178	16.1444	16.2936	17.5243	16.2059	15.7981	15.9485	16.364	Q08174	Q08174	Protocadherin-1	PCDH1
15.5515	15.0467	16.0646	15.2427	14.6477	14.272	14.5338	15.2818	14.385	14.6871	14.7535	15.1161	15.1375	14.7929	Q13045	Q13045	Protein flightless-1 homolog	FLII
15.1994	15.1728	15.9925	15.4726	15.2495	15.5949	15.18	15.5987	15.2499	15.5601	15.1492	15.2472	15.4469	15.3309	Q13618	Q13618	Cullin-3	CUL3
17.5116	16.9975	18.8034	17.341	16.3647	16.8015	16.9456	17.1964	17.1909	17.3263	16.531	17.2907	17.3033	17.0801	Q14247	Q14247	Src substrate cortactin	CTTN
17.5565	17.3207	16.6003	18.1836	20.5702	19.0135	17.8517	16.9936	17.8383	16.772	18.117	17.5066	18.2074	17.5132	Q15582	Q15582	Transforming growth factor-beta-induced protein ig-h3	TGFBI
17.7054	18.5099	16.6518	17.5689	16.8346	16.4366	17.9489	17.7989	17.5536	18.2273	18.047	17.9046	17.2846	17.9134	Q15599	Q15599	Na(+)/H(+) exchange regulatory cofactor NHE-RF2	SLC9A3R2
17.4663	18.1453	18.2847	17.5343	17.0147	16.9056	17.5825	17.7286	17.0394	17.5397	17.0201	17.3637	17.5585	17.379	Q16555	Q16555	Dihydropyrimidinase-related protein 2	DPYSL2
17.9688	17.367	17.381	16.6896	17.2681	18.3526	17.8976	17.6785	17.1689	17.8248	16.8037	17.071	17.5045	17.4074	Q16822	Q16822	Phosphoenolpyruvate carboxykinase [GTP], mitochondrial	PCK2
15.2119	15.0649	14.2291	15.4231	16.0721	16.022	14.7251	14.9469	15.1565	15.7345	15.1595	15.5935	15.3372	15.2193	Q4LDE5	Q4LDE5	Sushi, von Willebrand factor type A, EGF and pentraxin domain-containing protein 1	SVEP1
16.7823	18.062	15.6896	16.3545	16.6051	15.4598	16.5976	16.7301	16.9906	16.7497	17.1279	17.0218	16.4922	16.8696	Q5U651	Q5U651	Ras-interacting protein 1	RASIP1
14.9077	15.1825	14.9106	14.7602	14.5116	14.6631	15.1758	15.4792	15.1061	14.8041	15.4872	14.8947	14.8226	15.1578	Q8NF50	Q8NF50	Dedicator of cytokinesis protein 8	DOCK8
17.741	17.6003	16.3153	16.3346	18.2829	17.7979	16.5904	16.8867	16.6619	17.1449	16.7036	16.3385	17.3453	16.721	Q8TB73	Q8TB73	Protein NDNF	NDNF
19.7728	19.1345	20.2688	19.5524	19.2315	20.5711	19.5678	19.469	18.6617	20.5956	19.816	19.9088	19.7552	19.6698	Q8TDL5	Q8TDL5	BPI fold-containing family B member 1	BPIFB1
20.1229	19.4964	20.3606	20.0792	19.0093	19.3341	19.5073	19.4503	19.6871	20.3259	19.2251	20.2147	19.7338	19.7351	Q8WWI5	Q8WWI5	Choline transporter-like protein 1	SLC44A1
15.6359	15.645	16.1931	15.3643	15.007	16.4127	15.2397	15.6566	15.6713	15.7702	15.1936	15.4887	15.7097	15.5033	Q93034	Q93034	Cullin-5	CUL5
19.9456	19.1591	19.9583	20.1096	19.3702	18.7046	19.1459	19.3193	19.3846	20.0896	18.8332	20.0033	19.5412	19.4627	Q969P0	Q969P0	Immunoglobulin superfamily member 8	IGSF8
15.6946	15.0696	16.2599	15.465	14.6078	14.3623	14.9106	15.4011	14.5482	15.2124	14.8965	15.3171	15.2432	15.0477	Q96QK1	Q96QK1	Vacuolar protein sorting-associated protein 35	VPS35
16.065	14.7231	14.9983	14.4999	14.8935	15.268	15.9726	15.6355	15.0676	15.3511	9.77348	15.6185	15.0746	14.5698	Q9BZZ2	Q9BZZ2	Sialoadhesin	SIGLEC1
14.5746	14.2154	16.1398	14.4396	14.4683	15.7741	9.88851	14.7532	15.2228	14.663	13.9907	14.5805	14.9353	13.8498	Q9HBL0	Q9HBL0	Tensin-1	TNS1
14.8247	14.5225	15.963	15.3156	14.25	15.9868	14.48	14.907	14.9908	15.2834	14.2629	14.758	15.1438	14.7803	Q9UIA9	Q9UIA9	Exportin-7	XPO7
15.8959	15.1394	15.9925	16.3809	14.7878	15.2238	15.2576	15.0413	15.4904	15.9973	15.3962	15.3835	15.5701	15.4277	Q9Y5K6	Q9Y5K6	CD2-associated protein	CD2AP
21.6924	21.858	19.829	22.7404	22.6661	23.9294	23.1539	22.8443	22.6832	22.0825	24.0279	23.2101	22.1192	23.0003	O14791	O14791	Apolipoprotein L1	APOL1
16.8198	16.2635	16.4832	16.5826	15.7121	16.5239	16.9489	16.9527	17.3485	16.6522	16.1072	16.8562	16.3975	16.8109	O43312	O43312	Protein MTSS 1	MTSS1
18.6756	18.1441	18.0036	18.4916	21.1366	20.6837	18.6481	19.0069	18.7061	18.0733	18.3576	18.6215	19.1892	18.5689	P00734	P00734	Prothrombin	F2
16.4832	17.0465	17.373	16.0854	15.8729	15.3966	16.6504	16.4918	16.5853	17.3908	16.484	16.9355	16.3763	16.7563	P00966	P00966	Argininosuccinate synthase	ASS1
19.361	19.9947	19.0531	19.2743	19.189	18.7624	19.2699	19.2645	19.3445	19.276	19.6413	19.5078	19.2724	19.384	P05023	P05023	Sodium/potassium-transporting ATPase subunit alpha-1	ATP1A1
17.3997	17.6326	16.9146	17.0834	16.3364	16.1991	17.0993	16.7797	17.5445	17.7622	17.8222	17.5881	16.9276	17.4327	P05186	P05186	Alkaline phosphatase, tissue-nonspecific isozyme	ALPL
19.7072	20.5252	18.7959	19.4351	18.353	18.047	20.1128	19.7849	19.8935	19.7954	20.3378	19.8121	19.1439	19.9561	P05362	P05362	Intercellular adhesion molecule 1	ICAM1
17.0226	17.3036	16.5281	16.9669	16.9231	16.2204	17.3317	16.9237	17.1227	16.8899	17.6364	17.6602	16.8275	17.2608	P06239	P06239	Tyrosine-protein kinase Lck	LCK
19.3585	18.1603	20.3072	19.564	18.3218	18.1806	18.8559	19.1558	17.7559	19.2703	18.3153	18.691	18.9821	18.674	P07195	P07195	L-lactate dehydrogenase B chain	LDHB
19.5553	18.9548	20.4021	19.7546	18.7364	18.7801	18.9073	19.2333	18.5717	19.3078	18.8644	18.9381	19.3639	18.9705	P07900	P07900	Heat shock protein HSP 90-alpha	HSP90AA1
20.0568	20.0763	19.2351	19.8279	24.3578	24.2067	20.2242	20.2107	20.4389	21.5596	20.2834	20.2751	21.2934	20.4987	P08697	P08697	Alpha-2-antiplasmin	SERPINF2
17.742	17.1911	18.0032	17.7412	17.5206	17.7224	17.9869	17.6619	17.8026	18.5324	17.5919	18.2518	17.6534	17.9712	P09525	P09525	Annexin A4	ANXA4
17.8097	18.6884	17.8161	18.1583	17.9787	17.8747	18.46	18.3443	18.352	18.1327	18.778	18.7726	18.0543	18.4732	P15311	P15311	Ezrin	EZR
19.2751	18.4526	20.3618	19.0298	18.3718	18.5555	19.0793	19.1022	18.697	19.3631	18.3577	18.8875	19.0078	18.9145	P19086	P19086	Guanine nucleotide-binding protein G(z) subunit alpha	GNAZ
16.0107	16.0822	17.2852	15.8988	14.765	15.1358	15.3293	16.1093	14.3087	15.6406	14.6966	14.9219	15.8629	15.1677	P19367	P19367	Hexokinase-1	HK1
22.8141	23.0145	22.2699	22.7886	22.7571	22.5959	22.5547	22.6778	22.6945	22.5133	22.1682	21.5763	22.7067	22.3641	P21810	P21810	Biglycan	BGN
15.7053	16.3455	15.5865	15.9492	15.6392	14.0073	15.7636	15.6235	15.8567	16.0131	16.1334	16.0954	15.5388	15.9143	P23470	P23470	Receptor-type tyrosine-protein phosphatase gamma	PTPRG
17.1524	16.2603	17.4497	16.7705	15.9377	16.8241	16.3744	16.9183	16.3136	16.814	16.6285	16.5169	16.7325	16.5943	P26641	P26641	Elongation factor 1-gamma	EEF1G
18.8488	19.2531	18.261	18.8004	18.6373	17.6763	18.921	18.8141	18.6106	18.6898	19.2276	18.7611	18.5795	18.8374	P29597	P29597	Non-receptor tyrosine-protein kinase TYK2	TYK2
17.393	17.6215	18.2805	17.4835	16.9837	17.9439	17.4828	17.6206	17.0372	18.1266	17.2508	17.354	17.6177	17.4787	P30153	P30153	Serine/threonine-protein phosphatase 2A 65 kDa regulatory subunit A alpha isoform	PPP2R1A
12.9166	12.4998	13.4428	10.5136	12.8105	16.4536	12.8632	13.2593	14.1231	13.4123	10.3778	12.6454	13.1062	12.7802	P30613	P30613	Pyruvate kinase PKLR	PKLR
15.3231	15.1717	16.0798	15.5539	15.1143	14.5955	14.9915	15.119	15.0256	15.173	15.1435	15.5299	15.3064	15.1637	P40763	P40763	Signal transducer and activator of transcription 3	STAT3
16.4423	16.7004	15.6589	16.3217	16.1694	15.1421	16.4855	16.4281	16.7537	17.1335	16.6852	16.6844	16.0724	16.6951	P46531	P46531	Neurogenic locus notch homolog protein 1	NOTCH1
18.6326	18.4661	19.7759	18.5748	18.0687	19.2455	18.5792	18.8034	18.8196	18.9741	18.3361	18.4282	18.7939	18.6568	P50570	P50570	Dynamin-2	DNM2
20.1683	19.0635	18.6721	19.7046	20.8152	20.0907	20.2821	19.6722	20.8878	19.8588	20.2354	21.5891	19.7524	20.4209	P51693	P51693	Amyloid beta precursor like protein 1	APLP1
16.9677	14.879	16.5708	15.96	15.105	14.9076	15.1859	15.2625	15.4021	14.886	10.4431	15.1118	15.7317	14.3819	P57075	P57075	Ubiquitin-associated and SH3 domain-containing protein A	UBASH3A
16.5511	16.9515	16.2057	16.4093	16.0779	17.2481	16.5973	16.8023	16.3536	16.6023	16.2215	16.6767	16.5739	16.5423	P63010	P63010	AP-2 complex subunit beta	AP2B1
17.9583	17.3743	18.1692	17.736	17.394	17.5758	17.3476	17.586	17.4786	17.6755	17.4781	17.8151	17.7013	17.5635	Q06124	Q06124	Tyrosine-protein phosphatase non-receptor type 11	PTPN11
21.8878	21.3428	21.4745	21.3112	21.0523	19.5003	20.9471	20.3069	20.3753	20.6134	20.7781	20.9231	21.0948	20.6573	Q08431	Q08431	Lactadherin	MFGE8
16.4396	15.6054	17.8056	15.5366	16.0288	15.0315	15.8765	16.5801	14.4985	16.22	15.2517	15.3427	16.0746	15.6283	Q0ZGT2	Q0ZGT2	Nexilin	NEXN
15.0282	14.5332	15.4595	15.1106	10.1308	16.0487	15.0638	15.2106	15.077	15.1426	8.62149	15.1748	14.3852	14.0484	Q13200	Q13200	26S proteasome non-ATPase regulatory subunit 2	PSMD2
14.9756	14.6037	15.8805	14.8613	14.3847	15.3363	14.3174	15.1338	14.3119	15.1883	14.3732	14.582	15.007	14.6511	Q13617	Q13617	Cullin-2	CUL2
15.8987	14.9749	15.2239	16.8429	15.3389	15.0631	14.9108	15.3698	15.5738	14.5519	14.4711	14.5247	15.5571	14.9003	Q14112	Q14112	Nidogen-2	NID2
16.0262	16.6255	16.1714	16.0158	15.2039	14.9223	16.1243	15.989	15.7517	16.0878	16.0278	15.927	15.8275	15.9846	Q15147	Q15147	1-phosphatidylinositol 4,5-bisphosphate phosphodiesterase beta-4	PLCB4
15.3985	15.3686	16.1534	15.3135	14.5179	14.2978	14.9654	15.378	14.887	15.4872	15.6425	15.1058	15.1749	15.2443	Q15642	Q15642	Cdc42-interacting protein 4	TRIP10
17.2865	17.0181	16.713	17.4425	18.0775	18.2764	17.9214	17.5202	17.494	17.8632	17.5683	17.0232	17.469	17.565	Q16610	Q16610	Extracellular matrix protein 1	ECM1
17.8716	16.7031	18.5158	17.8615	16.6143	16.6581	16.9468	17.5986	16.6404	17.7459	16.7179	16.8287	17.3707	17.0797	Q16851	Q16851	UTP--glucose-1-phosphate uridylyltransferase	UGP2
16.7472	14.9826	17.6066	16.5005	15.5332	15.8111	15.8778	16.1132	15.5271	15.5192	14.7854	15.8889	16.1969	15.6186	Q5T5C0	Q5T5C0	Syntaxin-binding protein 5	STXBP5
14.0472	15.2847	14.0973	15.3455	16.5769	15.4412	16.1793	15.5385	15.0042	16.5271	15.3066	14.9463	15.1321	15.5837	Q6UWP8	Q6UWP8	Suprabasin	SBSN
15.1481	16.2296	14.2397	15.0894	14.9806	14.3368	15.2342	15.3119	15.0387	15.5788	15.4908	15.6025	15.004	15.3762	Q6ZNL6	Q6ZNL6	FYVE, RhoGEF and PH domain-containing protein 5	FGD5
16.3858	16.2466	17.5133	16.863	16.1676	16.3396	16.7186	16.6734	16.643	16.091	16.1931	16.9339	16.586	16.5422	Q8IU68	Q8IU68	Transmembrane channel-like protein 8	TMC8
15.5544	15.6455	15.5189	15.7225	15.0771	15.0673	15.6892	15.6176	15.9483	15.9763	15.303	15.8446	15.431	15.7298	Q8N4C8	Q8N4C8	Misshapen-like kinase 1	MINK1
14.7127	15.2203	15.8004	15.102	15.7133	17.0116	15.5663	15.169	15.3721	15.7778	15.0082	14.9	15.5934	15.2989	Q8NE71	Q8NE71	ATP-binding cassette sub-family F member 1	ABCF1
15.5816	16.1415	15.7489	15.7867	15	15.4422	15.8581	15.8776	15.871	15.9046	16.0777	15.9747	15.6168	15.9273	Q92556	Q92556	Engulfment and cell motility protein 1	ELMO1
16.162	16.2326	16.6982	16.4074	15.2087	16.1642	16.1263	16.5086	16.1542	16.5175	16.2508	16.3376	16.1455	16.3158	Q92598	Q92598	Heat shock protein 105 kDa	HSPH1
17.7626	19.2856	16.8541	17.8071	17.1337	16.4086	18.1209	17.9213	18.1809	18.2998	18.2672	18.0238	17.5419	18.1357	Q96AC1	Q96AC1	Fermitin family homolog 2	FERMT2
15.929	16.956	15.1902	15.9893	15.3106	14.7909	16.0683	16.0411	16.223	16.5625	16.2103	15.6315	15.6944	16.1228	Q96MM6	Q96MM6	Heat shock 70 kDa protein 12B	HSPA12B
18.2022	18.7778	18.0852	18.3232	17.5561	16.8815	18.0116	18.0785	18.0798	18.6927	18.1904	18.0748	17.971	18.188	Q9H223	Q9H223	EH domain-containing protein 4	EHD4
18.7837	17.6559	17.7672	18.4279	19.0801	19.0231	18.5818	18.4871	18.6695	20.1752	17.4413	19.3733	18.4563	18.7881	Q9HDC9	Q9HDC9	Adipocyte plasma membrane-associated protein	APMAP
15.8176	15.2055	16.1506	15.859	15.8614	15.321	15.9238	16.1152	15.3144	15.1274	16.0518	15.3503	15.7025	15.6471	Q9NYU2	Q9NYU2	UDP-glucose:glycoprotein glucosyltransferase 1	UGGT1
14.5185	13.7618	14.7871	14.3648	14.3191	14.3185	14.0766	14.2337	14.195	14.5945	14.1887	14.1914	14.345	14.2467	Q9UBC2	Q9UBC2	Epidermal growth factor receptor substrate 15-like 1	EPS15L1
18.462	18.5653	18.5328	18.8684	17.8551	18.181	18.566	18.6154	18.6941	18.1412	19.1549	19.0323	18.4108	18.7006	Q9UI08	Q9UI08	Ena/VASP-like protein	EVL
16.3856	15.4123	17.3411	17.5124	16.9691	18.0194	15.3917	15.9575	15.9697	15.8805	15.0424	16.6288	16.94	15.8118	Q9Y251	Q9Y251	Heparanase	HPSE
15.5965	15.8914	15.5661	16.2417	15.7848	15.2546	16.4885	15.9173	16.1053	15.7752	16.6139	17.1214	15.7225	16.3369	Q9Y4F9	Q9Y4F9	Rho family-interacting cell polarization regulator 2	RIPOR2
14.0997	14.3266	16.7842	14.534	8.2851	14.3235	14.7624	15.0321	16.6154	15.3878	14.8223	15.335	13.7255	15.3258	O00534	O00534	von Willebrand factor A domain-containing protein 5A	VWA5A
17.6014	17.1297	18.4656	17.4706	16.834	16.9794	17.6161	17.469	17.7841	17.4561	17.4077	17.8217	17.4134	17.5925	O15117	O15117	FYN-binding protein 1	FYB1
17.4506	16.7294	18.6554	17.4888	16.7645	16.4965	17.2423	17.6404	16.9477	17.4973	16.7841	16.9216	17.2642	17.1722	O43182	O43182	Rho GTPase-activating protein 6	ARHGAP6
15.9795	15.6762	16.5656	16.0725	15.391	16.1572	15.7708	15.8337	15.565	15.5551	15.118	15.7479	15.9737	15.5984	O43242	O43242	26S proteasome non-ATPase regulatory subunit 3	PSMD3
17.1527	16.2207	18.6438	17.033	16.1636	16.1412	16.8276	17.0534	16.6737	17.0469	15.9287	16.7166	16.8925	16.7078	O60229	O60229	Kalirin	KALRN
15.4147	16.3859	14.5208	14.7403	14.4304	15.2112	15.5403	14.8674	14.6257	15.2464	16.2799	16.0587	15.1172	15.4364	O60486	O60486	Plexin-C1	PLXNC1
19.235	17.9939	20.4953	19.2483	18.1666	17.9869	18.7034	18.8476	18.2747	19.281	18.342	18.6194	18.8544	18.678	O75558	O75558	Syntaxin-11	STX11
16.3588	15.1352	17.1622	16.0212	14.8915	15.5945	15.7831	15.9299	15.8942	15.8727	15.045	15.8929	15.8606	15.7363	O75791	O75791	GRB2-related adapter protein 2	GRAP2
17.0638	16.809	17.8874	17.1885	16.5178	16.2684	16.9682	17.1616	16.4182	17.3868	16.4524	16.772	16.9558	16.8599	O75874	O75874	Isocitrate dehydrogenase [NADP] cytoplasmic	IDH1
19.1053	19.2282	18.1547	19.9533	22.5285	21.6834	19.6005	19.3366	19.8445	20.0332	21.537	20.1345	20.1089	20.081	P01019	P01019	Angiotensinogen	AGT
27.3157	27.8655	27.2043	28.0416	27.4802	27.4541	27.8367	27.5587	28.0826	27.6476	27.6217	27.8469	27.5603	27.7657	P02746	P02746	Complement C1q subcomponent subunit B	C1QB
25.5059	25.2951	25.0693	25.0747	26.7547	26.2371	25.6836	25.6513	25.5535	25.238	24.9544	25.4055	25.6561	25.4144	P04004	P04004	Vitronectin	VTN
17.8418	19.3798	17.5366	18.4438	18.0834	17.3256	17.7703	18.394	18.7464	18.3201	18.9984	18.1289	18.1018	18.393	P04083	P04083	Annexin A1	ANXA1
22.3888	22.474	23.4955	22.9118	22.2951	24.4612	22.7055	22.9127	23.0628	23.2037	22.3439	22.5289	23.0044	22.7929	P04406	P04406	Glyceraldehyde-3-phosphate dehydrogenase	GAPDH
20.2936	20.2904	18.9177	19.6961	23.7407	23.3593	20.2373	19.8112	20.9178	19.6064	20.4253	20.9169	21.0496	20.3192	P05546	P05546	Heparin cofactor 2	SERPIND1
21.843	22.4031	21.6109	22.0669	22.0064	22.147	22.0646	21.944	22.2195	22.1575	22.0864	21.0306	22.0129	21.9171	P07585	P07585	Decorin	DCN
16.5848	17.1192	15.9137	16.6336	15.6894	15.9995	17.9371	17.0524	16.7422	16.7262	16.4095	16.4031	16.3234	16.8784	P10809	P10809	60 kDa heat shock protein, mitochondrial	HSPD1
16.9508	17.9723	17.0302	17.5723	17.5026	16.502	17.529	17.5874	16.995	18.0702	17.6691	16.9837	17.255	17.4724	P12429	P12429	Annexin A3	ANXA3
21.508	20.4839	22.2423	21.5669	20.3971	20.66	21.3175	21.2336	21.0994	21.418	20.3774	21.2497	21.143	21.1159	P12931	P12931	Proto-oncogene tyrosine-protein kinase Src	SRC
15.2635	16.3969	14.4196	14.7973	16.5477	15.4644	15.7328	15.2823	15.2571	15.3201	15.9589	15.2316	15.4816	15.4638	P13591	P13591	Neural cell adhesion molecule 1	NCAM1
18.6274	18.9531	18.788	18.9577	18.9941	18.3382	18.6212	18.3671	18.6755	18.7601	19.2167	19.5923	18.7764	18.8721	P13612	P13612	Integrin alpha-4	ITGA4
14.2806	10.2503	14.6628	14.8925	14.7165	14.5475	8.00382	14.6683	9.39983	15.8686	13.7965	14.3367	13.8917	12.6789	P14735	P14735	Insulin-degrading enzyme	IDE
19.8488	17.3927	20.586	20.7574	17.4971	18.9681	18.1386	18.3879	18.7019	18.661	17.5404	19.0062	19.175	18.406	P16109	P16109	P-selectin	SELP
18.9614	19.7556	18.5753	19.8262	20.2954	17.8125	19.8385	20.1499	20.3312	18.7085	20.1957	17.529	19.2044	19.4588	P16112	P16112	Aggrecan core protein	ACAN
20.4913	20.4595	19.749	19.843	23.1975	23.0383	20.9965	20.8752	21.1234	21.5948	21.5411	21.9774	21.1298	21.3514	P18428	P18428	Lipopolysaccharide-binding protein	LBP
17.1785	17.3924	17.9002	17.4986	18.2151	20.3559	17.8484	18.0626	17.8261	17.6695	17.3834	17.8616	18.0901	17.7753	P20042	P20042	Eukaryotic translation initiation factor 2 subunit 2	EIF2S2
15.2225	15.2914	15.2488	14.9027	15.5738	15.2207	15.6526	15.2377	15.5251	15.5717	15.9763	15.8262	15.2433	15.6316	P20702	P20702	Integrin alpha-X	ITGAX
17.8256	17.3848	18.4494	18.0444	17.6516	17.2199	17.987	17.7314	17.257	18.2562	17.2187	17.552	17.7626	17.6671	P23526	P23526	Adenosylhomocysteinase	AHCY
18.5661	19.8139	17.9228	18.5405	18.6398	17.8964	18.7761	18.8886	18.8819	18.8391	19.2613	18.7307	18.5633	18.8963	P23634	P23634	Plasma membrane calcium-transporting ATPase 4	ATP2B4
16.8112	18.8181	16.3615	16.6827	16.3899	15.858	16.9446	16.7469	17.2609	17.2036	17.8279	17.0634	16.8202	17.1745	P26006	P26006	Integrin alpha-3	ITGA3
21.3668	19.9414	22.6732	21.9405	20.2263	20.2857	20.5323	20.8042	20.4483	20.9929	20.5139	20.7626	21.0723	20.6757	P27105	P27105	Stomatin	STOM
22.3549	21.6666	22.1077	22.043	22.9935	22.8994	22.6015	22.3257	22.3387	22.5423	22.7313	21.792	22.3442	22.3886	P27169	P27169	Serum paraoxonase/arylesterase 1	PON1
15.8316	15.8864	16.0185	15.1483	14.6952	15.7557	14.6988	9.87504	8.21154	15.3878	16.3447	15.0641	15.5559	13.2637	P27708	P27708	CAD protein	CAD
16.3605	15.5886	16.7085	16.5489	16.1644	17.2095	15.3244	16.5227	16.0399	16.374	15.8947	16.6116	16.4301	16.1279	P27816	P27816	Microtubule-associated protein 4	MAP4
17.354	17.6815	18.3699	17.6148	17.5235	16.969	17.1475	17.1685	16.9129	17.6884	17.2527	17.3149	17.5855	17.2475	P35237	P35237	Serpin B6	SERPINB6
15.7451	15.4464	16.1222	15.457	15.5017	15.2299	15.6707	15.7604	15.5373	15.7627	15.6074	15.5169	15.5837	15.6426	P35606	P35606	Coatomer subunit beta'	COPB2
20.3659	19.534	21.9448	20.5322	19.3836	18.768	19.5236	20.0148	19.0227	20.4097	19.4723	19.3825	20.0881	19.6376	P37802	P37802	Transgelin-2	TAGLN2
15.6068	16.3465	15.8601	15.992	16.8924	16.746	15.801	15.763	16.153	15.857	16.0472	15.9171	16.2406	15.923	P40189	P40189	Interleukin-6 receptor subunit beta	IL6ST
13.958	14.3702	14.2758	14.1087	13.1693	14.6253	14.3984	14.4067	14.6179	14.4708	14.5269	14.2332	14.0846	14.4423	P42345	P42345	Serine/threonine-protein kinase mTOR	MTOR
16.7117	18.1618	16.0785	16.7079	17.1317	9.11873	16.8733	16.7608	16.9878	17.249	17.553	16.5965	15.6517	17.0034	P42702	P42702	Leukemia inhibitory factor receptor	LIFR
17.681	16.647	18.3591	17.6984	16.7656	17.4428	17.0575	17.2726	17.0853	17.7175	17.0558	17.6094	17.4323	17.2997	P46109	P46109	Crk-like protein	CRKL
18.2585	17.983	19.0554	18.4613	17.7257	18.3943	18.4718	18.6354	18.3361	18.3998	18.1185	18.3597	18.313	18.3869	P48426	P48426	Phosphatidylinositol 5-phosphate 4-kinase type-2 alpha	PIP4K2A
15.0396	13.3432	15.4565	14.6524	7.86407	13.7888	14.719	14.8999	14.4289	14.6797	14.3422	14.4402	13.3574	14.585	P49619	P49619	Diacylglycerol kinase gamma	DGKG
20.5437	19.6291	20.9719	21.0622	19.464	19.6246	19.8527	19.935	20.0598	20.096	19.7481	20.3458	20.2159	20.0062	P51149	P51149	Ras-related protein Rab-7a	RAB7A
18.3262	17.643	19.5049	18.5915	17.6919	18.2614	17.9989	18.3843	17.8225	18.4808	17.9781	18.1186	18.3365	18.1305	P52209	P52209	6-phosphogluconate dehydrogenase, decarboxylating	PGD
21.8983	21.2136	23.1094	22.0031	20.9762	21.4593	21.7569	22.1187	21.6944	22.1767	21.3626	21.8708	21.7766	21.83	P63104	P63104	14-3-3 protein zeta/delta	YWHAZ
15.5107	14.759	15.9293	15.3716	15.2069	15.2209	15.347	15.2991	14.8709	15.1553	15.073	15.1243	15.3331	15.1449	P78344	P78344	Eukaryotic translation initiation factor 4 gamma 2	EIF4G2
20.7704	19.9018	21.7164	20.6781	19.7218	20.2788	20.2317	20.4914	19.7973	20.6771	19.9842	20.3524	20.5112	20.2557	P78417	P78417	Glutathione S-transferase omega-1	GSTO1
19.5404	20.3572	19.5622	19.2293	19.8771	19.5362	20.0055	19.8747	19.7699	19.8948	19.5957	18.5933	19.6837	19.6223	P78539	P78539	Sushi repeat-containing protein SRPX	SRPX
17.7005	18.6135	16.7441	17.906	17.2447	16.2577	17.8262	17.7668	17.5145	17.6024	18.1942	17.6408	17.4111	17.7575	Q02763	Q02763	Angiopoietin-1 receptor	TEK
16.0399	15.7376	15.1718	15.4563	15.5492	15.1353	15.7408	16.063	15.9859	15.9491	15.6894	15.9844	15.515	15.9021	Q03169	Q03169	Tumor necrosis factor alpha-induced protein 2	TNFAIP2
14.7573	14.3833	15.3733	14.5575	14.0312	14.3545	11.1032	14.5205	14.5517	14.2119	14.9779	14.2302	14.5762	13.9326	Q04759	Q04759	Protein kinase C theta type	PRKCQ
15.35	14.7313	16.5987	14.9258	14.7038	14.7988	14.8861	15.3495	14.8608	15.0386	14.9111	14.9515	15.1847	14.9996	Q05209	Q05209	Tyrosine-protein phosphatase non-receptor type 12	PTPN12
17.2695	16.2366	18.5035	17.3594	16.3992	16.0823	16.6062	17.015	15.6315	17.2849	16.1959	16.6961	16.9751	16.5716	Q07960	Q07960	Rho GTPase-activating protein 1	ARHGAP1
18.342	19.0321	17.6971	18.7321	18.9118	18.2669	18.8628	18.6779	19.2447	18.3589	19.1599	18.9871	18.497	18.8819	Q08397	Q08397	Lysyl oxidase homolog 1	LOXL1
16.4986	15.6849	17.9762	16.2472	15.8624	15.8902	16.2336	16.3806	15.9409	16.287	15.6908	16.2017	16.3599	16.1224	Q08495	Q08495	Dematin	DMTN
14.6719	13.7179	15.7927	14.7131	14.8154	13.5986	14.2541	14.6696	14.055	14.1795	14.4103	14.0313	14.5516	14.2666	Q12882	Q12882	Dihydropyrimidine dehydrogenase [NADP(+)]	DPYD
15.6533	15.5161	15.5646	15.4564	15.5245	14.5123	15.0518	14.9592	15.2422	15.753	15.7332	15.7267	15.3712	15.411	Q13308	Q13308	Inactive tyrosine-protein kinase 7	PTK7
20.8035	19.6728	21.0237	20.7381	19.7985	20.1968	20.9702	21.0099	21.019	21.1568	20.0887	20.7528	20.3722	20.8329	Q13418	Q13418	Integrin-linked protein kinase	ILK
17.3233	17.7846	16.5317	17.1978	16.577	9.05341	16.8861	17.1798	17.4082	17.3218	17.4684	17.2904	15.7447	17.2591	Q14185	Q14185	Dedicator of cytokinesis protein 1	DOCK1
20.3583	20.5484	19.6882	20.0798	20.8808	21.232	21.3426	20.9012	20.6428	20.6034	20.3704	19.7254	20.4646	20.5976	Q14520	Q14520	Hyaluronan-binding protein 2	HABP2
17.5557	18.1334	17.3262	17.3989	16.615	16.5424	17.4661	17.5704	17.4774	17.5992	17.7769	17.3465	17.2619	17.5394	Q14699	Q14699	Raftlin	RFTN1
15.5948	14.3396	15.9364	15.9596	15.042	15.4868	15.7721	15.9921	15.2197	15.7274	15.2133	15.4479	15.3932	15.5621	Q17RC7	Q17RC7	Exocyst complex component 3-like protein 4	EXOC3L4
14.8048	15.2638	15.8591	15.0576	15.1594	14.8134	15.7554	15.7253	15.6152	13.6341	15.5433	14.4751	15.1597	15.1247	Q32P44	Q32P44	Echinoderm microtubule-associated protein-like 3	EML3
16.1896	16.3208	16.5099	16.0527	15.5138	15.9118	16.119	16.1345	16.2361	16.2506	16.0862	16.211	16.0831	16.1729	Q6VY07	Q6VY07	Phosphofurin acidic cluster sorting protein 1	PACS1
16.5428	17.1329	16.5679	15.9609	17.6983	16.737	17.5646	17.3935	17.3881	16.4065	16.1146	15.4051	16.7733	16.712	Q7Z304	Q7Z304	MAM domain-containing protein 2	MAMDC2
20.4192	21.3209	19.5708	20.3906	19.7337	20.1258	20.5836	20.5396	20.2372	21.4778	20.1806	19.9404	20.2602	20.4932	Q8IVI9	Q8IVI9	Nostrin	NOSTRIN
17.8219	16.4599	18.0828	17.8553	16.5258	16.9088	16.7074	17.1319	17.0617	17.0236	16.3319	17.4411	17.2758	16.9496	Q8TF42	Q8TF42	Ubiquitin-associated and SH3 domain-containing protein B	UBASH3B
18.5935	17.4814	18.2716	17.9828	17.4646	18.0051	17.9013	17.5621	17.9786	19.0145	17.296	17.7979	17.9665	17.9251	Q92835	Q92835	Phosphatidylinositol 3,4,5-trisphosphate 5-phosphatase 1	INPP5D
15.7351	16.2441	16.252	16.0983	15.715	15.1607	16.2204	16.1253	16.3444	15.9748	16.1742	16.4385	15.8675	16.2129	Q92888	Q92888	Rho guanine nucleotide exchange factor 1	ARHGEF1
17.4187	18.6511	16.4905	17.4217	17.2292	16.6897	17.1822	17.4368	17.4876	17.7735	17.7174	17.8815	17.3168	17.5798	Q96TA1	Q96TA1	Protein Niban 2	NIBAN2
15.4932	15.8163	14.2162	15.6702	15.0083	13.6437	15.6946	15.7771	16.2449	15.7648	16.2065	15.1808	14.9747	15.8115	Q99466	Q99466	Neurogenic locus notch homolog protein 4	NOTCH4
21.4235	18.658	21.0351	22.4949	19.4592	20.5565	19.8184	19.3943	20.3049	20.562	19.0529	21.2087	20.6045	20.0569	Q9C0H2	Q9C0H2	Protein tweety homolog 3	TTYH3
15.0051	15.5737	14.5932	14.9667	16.312	15.62	15.9639	15.4792	16.0293	15.427	15.6781	15.6568	15.3451	15.7057	Q9NY15	Q9NY15	Stabilin-1	STAB1
15.4771	16.4096	14.4106	15.4907	15.8586	13.9931	15.6367	15.4461	15.3448	15.5674	15.6712	15.3248	15.2733	15.4985	Q9P0V3	Q9P0V3	SH3 domain-binding protein 4	SH3BP4
17.556	17.1424	16.6121	18.121	17.9843	18.4508	17.2183	17.2652	17.7353	17.0415	16.8623	17.9296	17.6444	17.342	Q9UBS4	Q9UBS4	DnaJ homolog subfamily B member 11	DNAJB11
12.9298	13.5178	14.6982	14.3479	7.30577	17.6432	14.9805	14.4364	15.12	14.1288	12.4358	13.2343	13.4071	14.0559	Q9UI10	Q9UI10	Translation initiation factor eIF-2B subunit delta	EIF2B4
15.5149	14.3887	15.8893	15.3181	15.0008	15.5487	15.0775	15.0001	14.6838	15.247	15.1292	15.2461	15.2767	15.064	Q9UIQ6	Q9UIQ6	Leucyl-cystinyl aminopeptidase	LNPEP
16.3905	15.6669	17.3789	16.5131	15.4745	17.4831	16.2633	16.5657	16.121	16.4417	15.7752	15.9778	16.4845	16.1908	Q9UQ80	Q9UQ80	Proliferation-associated protein 2G4	PA2G4
16.5076	17.2311	15.6383	16.5734	16.2547	15.2245	16.9183	16.7062	16.9662	16.7666	16.6588	16.7129	16.2383	16.7882	Q9Y4F1	Q9Y4F1	FERM, ARHGEF and pleckstrin domain-containing protein 1	FARP1
15.3466	15.1907	15.6766	14.6826	14.862	14.6321	14.9726	15.4133	15.1648	14.7481	14.2267	14.7862	15.0651	14.8853	A2RUS2	A2RUS2	DENN domain-containing protein 3	DENND3
10.061	8.96888	14.1255	14.8059	15.4751	9.43877	16.0142	14.8916	14.5648	17.2652	9.72134	14.3813	12.1459	14.4731	A8K2U0	A8K2U0	Alpha-2-macroglobulin-like protein 1	A2ML1
19.0772	18.565	19.9965	19.192	18.0805	18.0501	18.6723	18.72	18.4946	18.6861	18.7753	19.0044	18.8269	18.7254	O00161	O00161	Synaptosomal-associated protein 23	SNAP23
20.9628	18.6974	21.9059	21.5256	19.3556	20.0762	19.5694	19.7828	19.834	19.7008	18.9855	20.3949	20.4206	19.7112	O00194	O00194	Ras-related protein Rab-27B	RAB27B
14.7431	14.1744	15.6632	14.6633	13.655	14.8812	14.5457	14.2776	14.1345	14.0866	14.5654	14.5476	14.63	14.3596	O00203	O00203	AP-3 complex subunit beta-1	AP3B1
17.5484	17.0641	17.0503	18.1474	17.8122	17.4527	17.3007	17.6877	17.8578	17.4309	17.4715	17.4811	17.5125	17.5383	O00308	O00308	NEDD4-like E3 ubiquitin-protein ligase WWP2	WWP2
14.4571	14.754	9.42035	14.5778	16.2716	16.7932	9.96388	9.46045	9.2177	8.81319	9.47081	9.77912	14.379	9.45086	O00533	O00533	Neural cell adhesion molecule L1-like protein	CHL1
15.5237	15.1054	15.4504	14.7595	8.96278	13.2913	10.0121	14.7103	14.5742	14.4958	14.3055	14.7033	13.8488	13.8002	O14974	O14974	Protein phosphatase 1 regulatory subunit 12A	PPP1R12A
15.4834	15.5003	14.173	15.3176	14.6762	14.5416	15.2033	15.0245	15.0181	15.9403	15.6555	15.6551	14.9487	15.4162	O43795	O43795	Unconventional myosin-Ib	MYO1B
17.4053	17.7976	17.2853	17.4609	16.7094	14.6453	16.9503	16.7477	16.6187	17.1055	17.2728	17.1234	16.884	16.9697	O43854	O43854	EGF-like repeat and discoidin I-like domain-containing protein 3	EDIL3
16.93	18.5954	15.9565	15.8636	14.1897	14.8486	16.6127	15.9229	17.4942	16.9438	16.8233	16.594	16.064	16.7318	O43895	O43895	Xaa-Pro aminopeptidase 2	XPNPEP2
16.0249	16.2014	16.0107	15.7144	15.155	15.1555	15.6702	15.8463	16.0078	15.9863	16.0127	15.9855	15.7103	15.9181	O60488	O60488	Long-chain-fatty-acid--CoA ligase 4	ACSL4
17.8062	17.8759	18.389	18.2295	18.6211	19.3107	18.7286	18.9367	18.278	18.1727	18.4091	18.2922	18.3721	18.4695	O60664	O60664	Perilipin-3	PLIN3
14.4692	14.3616	14.1849	14.8768	16.8888	16.2643	14.6299	14.5338	14.2955	14.8718	14.5269	14.1571	15.1743	14.5025	O75882	O75882	Attractin	ATRN
17.5155	17.9425	18.1378	17.9928	17.6815	18.5724	17.9079	17.9019	18.5477	18.1801	17.4865	17.8537	17.9737	17.9796	O76094	O76094	Signal recognition particle subunit SRP72	SRP72
15.8593	15.7708	15.0683	15.5315	16.054	14.9014	15.8826	15.6702	15.188	15.6112	15.7164	15.7181	15.5309	15.6311	O94973	O94973	AP-2 complex subunit alpha-2	AP2A2
16.9871	15.7585	18.0824	16.7586	15.8048	15.8842	16.0041	16.0162	15.8494	16.5016	15.9975	16.1808	16.5459	16.0916	O95721	O95721	Synaptosomal-associated protein 29	SNAP29
18.5156	18.3835	20.1039	18.2323	17.64	18.1218	17.7029	17.651	16.8325	18.5395	17.7708	17.5623	18.4995	17.6765	P00918	P00918	Carbonic anhydrase 2	CA2
25.3146	25.3619	25.0501	25.8478	25.5727	25.4119	25.8253	25.4141	25.9917	25.379	25.7011	25.8509	25.4265	25.6937	P02745	P02745	Complement C1q subcomponent subunit A	C1QA
17.5799	16.8116	17.4545	17.0202	19.7568	18.796	17.5419	17.3628	17.4112	17.4613	17.5371	16.9321	17.9032	17.3744	P02774	P02774	Vitamin D-binding protein	GC
15.2898	14.1886	15.9975	15.0952	14.7909	14.6603	14.861	15.1463	14.1605	15.1869	14.793	14.6033	15.0037	14.7918	P04424	P04424	Argininosuccinate lyase	ASL
20.3531	20.2159	19.8213	20.5098	22.6201	21.6366	20.9986	20.5919	20.7014	20.6539	20.3512	20.3202	20.8595	20.6029	P05155	P05155	Plasma protease C1 inhibitor	SERPING1
18.6356	17.8827	19.3555	18.8851	18.0136	17.7905	18.2628	18.4889	17.8358	18.6347	17.863	18.2472	18.4272	18.2221	P06744	P06744	Glucose-6-phosphate isomerase	GPI
15.4977	15.9511	16.38	16.3904	14.2386	17.5214	15.6921	16.1436	17.169	16.1209	15.0951	15.3127	15.9965	15.9222	P08237	P08237	ATP-dependent 6-phosphofructokinase, muscle type	PFKM
14.4135	13.673	13.2231	10.4268	17.0549	15.8934	8.71829	8.58658	9.5287	13.5928	13.8184	13.5825	14.1141	11.3045	P08581	P08581	Hepatocyte growth factor receptor	MET
17.9034	17.3623	17.0098	17.8593	18.0084	17.4028	17.6845	17.5108	17.7435	17.5788	18.0428	18.4945	17.591	17.8425	P08631	P08631	Tyrosine-protein kinase HCK	HCK
17.5794	17.7243	18.2763	17.3809	17.2279	17.0378	17.3782	17.4641	17.3665	17.7452	17.5876	17.7359	17.5378	17.5462	P08648	P08648	Integrin alpha-5	ITGA5
19.0031	19.5322	18.7622	19.1822	18.7433	18.5435	19.0819	19.3236	19.0836	19.5075	19.1006	18.8706	18.9611	19.1613	P08758	P08758	Annexin A5	ANXA5
16.2697	16.7033	17.2993	16.3004	16.0069	16.0041	16.0762	16.5708	15.8291	16.4618	15.9407	16.4187	16.4306	16.2162	P09972	P09972	Fructose-bisphosphate aldolase C	ALDOC
20.4708	19.1881	21.2601	20.1797	19.2811	19.2506	20.0778	20.1272	19.8561	20.198	19.3926	19.6785	19.9384	19.8884	P10644	P10644	cAMP-dependent protein kinase type I-alpha regulatory subunit	PRKAR1A
10.9807	14.3328	14.4475	15.8343	9.69085	16.0813	17.0777	15.579	9.64293	14.3225	15.2311	15.869	13.5613	14.6204	P11498	P11498	Pyruvate carboxylase, mitochondrial	PC
18.0481	17.9641	17.3863	18.1663	18.6013	18.1795	18.3482	18.2943	18.4638	17.8821	17.2341	17.5244	18.0576	17.9578	P12110	P12110	Collagen alpha-2(VI) chain	COL6A2
24.6624	25.5625	24.7808	24.5207	25.0913	25.3143	25.6601	25.4757	25.4019	25.6095	25.3045	25.7214	24.9887	25.5289	P12830	P12830	Cadherin-1	CDH1
16.8021	16.5116	15.9737	16.5569	19.5455	18.8657	16.7917	17.0159	16.5169	16.8871	16.8812	16.4617	17.3759	16.7591	P13671	P13671	Complement component C6	C6
16.1727	16.7534	17.5138	16.253	15.3957	16.6165	17.5507	16.9263	17.3915	16.6397	16.5218	17.0331	16.4508	17.0105	P18124	P18124	60S ribosomal protein L7	RPL7
17.7206	17.8917	17.3171	17.3236	17.2395	16.7424	17.7796	17.6371	17.5177	17.344	17.768	17.8067	17.3725	17.6422	P20020	P20020	Plasma membrane calcium-transporting ATPase 1	ATP2B1
18.944	18.0684	19.0669	18.2882	18.8602	20.5337	18.3009	18.9885	18.5916	19.515	18.0376	18.8402	18.9602	18.7123	P20073	P20073	Annexin A7	ANXA7
21.4556	22.9802	20.5946	21.1728	22.0827	21.3357	21.3725	21.3255	21.8775	22.0171	21.8521	22.1817	21.6036	21.7711	P21980	P21980	Protein-glutamine gamma-glutamyltransferase 2	TGM2
14.1096	14.2718	14.9621	13.8812	9.29522	14.0755	13.8929	14.3103	14.0537	14.1707	14.6183	14.7287	13.4326	14.2958	P23743	P23743	Diacylglycerol kinase alpha	DGKA
16.3854	16.9434	15.8984	16.7531	19.0986	19.0106	17.1197	16.7514	17.1386	16.254	16.8065	17.0777	17.3483	16.858	P26572	P26572	Alpha-1,3-mannosyl-glycoprotein 2-beta-N-acetylglucosaminyltransferase	MGAT1
18.0731	16.6756	17.4492	18.7997	18.0083	18.2398	17.5695	17.4534	17.8655	17.307	15.9773	17.7146	17.8743	17.3146	P29122	P29122	Proprotein convertase subtilisin/kexin type 6	PCSK6
17.0302	16.7763	17.657	17.1147	16.7264	16.5265	17.1261	16.9837	16.6385	17.2411	16.8862	17.0058	16.9718	16.9802	P29401	P29401	Transketolase	TKT
15.6867	14.7383	16.2696	15.492	14.6115	15.6321	15.7335	15.4331	15.5402	16.5995	15.0896	15.1006	15.405	15.5828	P30566	P30566	Adenylosuccinate lyase	ADSL
16.9941	16.9938	17.1487	17.0602	17.9244	18.3723	18.1438	18.2727	17.7318	17.9589	18.0924	16.3165	17.4156	17.7527	P35052	P35052	Glypican-1	GPC1
17.603	16.9859	18.4242	17.7475	16.847	17.5784	17.4017	17.6327	16.9079	17.4868	16.9379	17.5816	17.531	17.3248	P38606	P38606	V-type proton ATPase catalytic subunit A	ATP6V1A
19.7481	18.1249	19.6916	19.8444	19.6282	19.7633	19.3682	19.179	19.1197	19.4938	18.3388	19.5308	19.4667	19.1717	P40197	P40197	Platelet glycoprotein V	GP5
16.1207	16.2488	16.0545	16.4253	16.1615	17.1092	16.343	16.6758	16.3772	16.7348	16.2037	16.375	16.3533	16.4516	P43490	P43490	Nicotinamide phosphoribosyltransferase	NAMPT
14.0589	13.534	14.5956	14.1088	13.6638	13.9294	10.7312	13.9871	13.8784	13.9175	13.7018	13.0909	13.9818	13.2178	P47897	P47897	Glutamine--tRNA ligase	QARS1
16.7617	17.1466	18.0883	17.1876	17.043	16.3127	16.8824	16.7429	16.7116	16.7747	17.1282	17.0192	17.09	16.8765	P50453	P50453	Serpin B9	SERPINB9
16.6777	17.8404	15.848	16.6875	16.3076	15.478	16.8686	16.8242	16.9691	17.1676	17.3057	16.3323	16.4732	16.9112	P50895	P50895	Basal cell adhesion molecule	BCAM
15.3077	15.0089	16.4359	16.4278	15.2886	14.8036	16.1087	16.2494	14.8545	16.48	15.1523	15.6835	15.5454	15.7547	P51659	P51659	Peroxisomal multifunctional enzyme type 2	HSD17B4
15.951	15.463	16.9726	16.348	15.476	15.6275	15.8222	16.3248	15.3657	16.5665	15.6846	15.9578	15.973	15.9536	P52306	P52306	Rap1 GTPase-GDP dissociation stimulator 1	RAP1GDS1
13.6607	13.5341	14.8821	13.4557	12.834	13.4473	10.3051	13.9173	10.0879	13.1997	13.8277	13.4967	13.6356	12.4724	P53618	P53618	Coatomer subunit beta	COPB1
19.7137	18.8301	20.8015	19.486	18.7547	19.7306	19.1561	19.3136	18.8771	19.2675	18.5728	19.0594	19.5528	19.0411	P54920	P54920	Alpha-soluble NSF attachment protein	NAPA
16.1779	16.3985	15.4325	17.0462	18.0394	16.9211	16.3397	16.3551	17.7404	16.7378	17.0468	16.8333	16.6693	16.8422	P55287	P55287	Cadherin-11	CDH11
19.1083	18.7192	19.9946	19.2643	18.2401	18.0312	18.8137	18.8358	18.4829	19.1576	18.6016	18.8785	18.8929	18.795	P60174	P60174	Triosephosphate isomerase	TPI1
16.2594	17.0131	17.4996	16.776	16.0572	18.058	17.8937	17.1248	17.473	16.8083	16.2728	17.0609	16.9439	17.1056	Q02878	Q02878	60S ribosomal protein L6	RPL6
20.4671	18.0044	21.4504	19.9283	21.7328	17.2272	22.3141	18.8129	20.4123	22.4246	17.5838	18.8243	19.8017	20.062	Q04695	Q04695	Keratin, type I cytoskeletal 17	KRT17
19.4207	18.9788	20.3158	19.1609	18.6705	19.1469	18.8693	19.4134	18.8	19.3803	18.9016	19.3429	19.2823	19.1179	Q04917	Q04917	14-3-3 protein eta	YWHAH
16.7391	16.6017	17.4776	16.8536	15.8747	16.0567	16.0059	16.4283	15.9281	16.5327	16.1299	16.3996	16.6006	16.2374	Q06323	Q06323	Proteasome activator complex subunit 1	PSME1
15.4698	15.4106	15.7181	15.2278	14.7532	14.6124	14.8886	15.1923	15.1659	15.1107	15.2479	15.2953	15.1986	15.1501	Q12959	Q12959	Disks large homolog 1	DLG1
17.414	16.9592	16.5624	17.8626	17.6743	17.4807	17.452	17.5074	16.9563	17.4228	17.0389	17.4107	17.3255	17.298	Q13217	Q13217	DnaJ homolog subfamily C member 3	DNAJC3
19.6269	17.4552	20.1361	20.6518	18.087	18.9945	17.9692	18.2849	18.8143	17.9934	17.682	19.4503	19.1586	18.3657	Q13637	Q13637	Ras-related protein Rab-32	RAB32
17.3761	17.3603	16.5516	17.3858	17.6088	16.7596	17.8376	17.2298	17.2973	17.8806	17.5146	17.4833	17.1737	17.5405	Q13797	Q13797	Integrin alpha-9	ITGA9
16.1037	16.0794	14.8787	15.6036	16.1277	15.5212	16.3954	16.7101	16.4877	15.1542	15.3177	14.2566	15.719	15.7203	Q14515	Q14515	SPARC-like protein 1	SPARCL1
14.7636	14.7652	15.6848	14.6406	14.6889	15.8532	14.7572	15.0366	14.9163	14.5009	14.8253	14.73	15.0661	14.7944	Q14677	Q14677	Clathrin interactor 1	CLINT1
17.0633	17.1667	17.6975	16.9851	16.8326	16.5117	17.2161	17.2969	16.8608	17.1574	17.1468	17.1032	17.0428	17.1302	Q14847	Q14847	LIM and SH3 domain protein 1	LASP1
16.7021	15.2183	17.3241	16.1798	15.4799	15.742	17.7306	16.8775	15.8755	15.0689	15.7871	15.8746	16.1077	16.2024	Q15084	Q15084	Protein disulfide-isomerase A6	PDIA6
14.4011	14.4601	15.6432	14.4479	14.426	14.9186	15.035	14.7065	14.9309	14.8226	14.0102	13.8652	14.7162	14.5617	Q15386	Q15386	Ubiquitin-protein ligase E3C	UBE3C
16.4037	16.0031	16.8347	17.3499	15.3177	16.4056	15.4168	14.7398	15.5712	15.223	14.8583	16.0542	16.3858	15.3105	Q15389	Q15389	Angiopoietin-1	ANGPT1
17.6797	17.174	18.7554	17.4196	16.2741	16.3326	16.7531	17.405	16.7409	17.1466	16.7302	16.8994	17.2726	16.9459	Q16181	Q16181	Septin-7	SEPTIN7
15.5943	10.7392	14.7186	15.1483	14.9239	15.5024	10.3391	9.31212	15.8923	15.6355	9.22722	11.76	14.4378	12.0277	Q5VYK3	Q5VYK3	Proteasome adapter and scaffold protein ECM29	ECPAS
16.5523	16.3346	17.1104	16.5248	15.5313	16.8456	16.5214	16.5717	16.8606	16.6861	16.2531	16.4282	16.4831	16.5535	Q86TV6	Q86TV6	Tetratricopeptide repeat protein 7B	TTC7B
18.1061	18.3018	18.2297	17.7499	18.4545	17.8751	18.3036	18.4555	18.2609	18.8318	18.117	17.4298	18.1195	18.2331	Q86X29	Q86X29	Lipolysis-stimulated lipoprotein receptor	LSR
17.3834	17.2411	16.6261	17.9433	17.5799	16.8307	17.0501	17.4124	17.5294	16.7493	17.1051	18.2169	17.2674	17.3438	Q86Y38	Q86Y38	Xylosyltransferase 1	XYLT1
16.0849	15.3964	16.7792	16.0942	15.7799	15.4976	15.404	15.6658	15.4492	16.1734	15.5956	15.8715	15.9387	15.6932	Q8IZ83	Q8IZ83	Aldehyde dehydrogenase family 16 member A1	ALDH16A1
16.1151	16.6285	15.2677	16.0577	16.0984	15.2416	15.9106	15.9833	16.0976	16.07	16.6607	16.4396	15.9015	16.1936	Q8NE01	Q8NE01	Metal transporter CNNM3	CNNM3
15.8794	16.1626	15.8666	15.7484	15.3633	15.0661	15.8358	15.6341	15.3303	15.7268	15.515	15.5603	15.6811	15.6004	Q8TAF3	Q8TAF3	WD repeat-containing protein 48	WDR48
13.8429	12.9577	14.3113	15.6714	16.1789	9.50786	15.4193	14.1566	13.7569	16.9555	9.04032	15.1782	13.745	14.0845	Q8WVV4	Q8WVV4	Protein POF1B	POF1B
15.8371	15.2453	16.5376	15.4427	15.1024	14.7602	15.4054	15.9196	15.4908	14.7383	15.2692	14.9132	15.4876	15.2894	Q93084	Q93084	Sarcoplasmic/endoplasmic reticulum calcium ATPase 3	ATP2A3
17.1124	16.5671	17.8248	17.3055	16.9398	17.9483	17.649	17.5372	17.1865	16.6575	16.7694	16.924	17.283	17.1206	Q99460	Q99460	26S proteasome non-ATPase regulatory subunit 1	PSMD1
18.9724	18.5806	18.7455	19.6288	18.5005	18.2596	18.5246	18.5141	18.6954	19.0107	18.6091	19.3393	18.7812	18.7822	Q99816	Q99816	Tumor susceptibility gene 101 protein	TSG101
13.9356	13.6638	14.1685	14.3155	13.2467	14.5335	13.8535	13.4816	13.4587	13.6477	9.56393	9.01513	13.9773	12.1701	Q9H3S7	Q9H3S7	Tyrosine-protein phosphatase non-receptor type 23	PTPN23
20.1724	19.1686	20.4357	20.1972	19.438	20.2809	20.4789	20.49	20.5409	20.6362	19.658	20.3807	19.9488	20.3641	Q9HBI1	Q9HBI1	Beta-parvin	PARVB
14.6045	15.2975	15.5122	14.9486	14.1718	15.5368	15.6182	15.2942	16.0899	15.6619	14.9743	15.1459	15.0119	15.4641	Q9UHB9	Q9UHB9	Signal recognition particle subunit SRP68	SRP68
16.2398	15.6803	17.3166	16.48	15.8688	15.8016	16.1168	16.3339	15.8763	16.2509	16.1834	16.1468	16.2312	16.1513	Q9UJU6	Q9UJU6	Drebrin-like protein	DBNL
18.6058	18.7309	17.0205	17.8135	19.4215	18.9367	18.5906	18.5939	18.6434	18.6733	18.3889	18.8138	18.4215	18.6173	Q9UK55	Q9UK55	Protein Z-dependent protease inhibitor	SERPINA10
16.221	14.8412	16.3328	16.6025	14.0282	14.7234	14.3317	14.9101	14.6961	15.3744	14.8492	15.4114	15.4582	14.9288	Q9UKG1	Q9UKG1	DCC-interacting protein 13-alpha	APPL1
14.5322	15.0091	15.1728	14.6751	14.653	14.5242	14.5528	14.9675	14.9206	14.5576	14.8305	15.1224	14.7611	14.8252	Q9UPT5	Q9UPT5	Exocyst complex component 7	EXOC7
17.0027	17.2955	16.2255	17.477	18.1653	17.5345	16.9771	17.0721	18.0799	16.656	17.547	17.4232	17.2834	17.2925	Q9Y240	Q9Y240	C-type lectin domain family 11 member A	CLEC11A
14.8235	13.0367	15.2294	14.6034	9.58424	14.709	14.4391	14.7104	14.2043	14.2448	9.30641	14.4013	13.6644	13.551	Q9Y4E8	Q9Y4E8	Ubiquitin carboxyl-terminal hydrolase 15	USP15
17.2072	16.2444	18.267	16.7576	16.2411	16.4213	16.5763	16.9597	16.6527	16.8396	16.5204	16.5899	16.8564	16.6898	O00139	O00139	Kinesin-like protein KIF2A	KIF2A
14.3879	14.0318	15.7029	14.3649	14.0982	14.4522	13.3713	14.2658	13.7339	14.349	13.4448	13.7433	14.5063	13.818	O00232	O00232	26S proteasome non-ATPase regulatory subunit 12	PSMD12
14.6763	13.8716	15.1375	14.3255	13.7957	14.8195	14.33	14.8544	14.1432	13.7768	13.3076	13.752	14.4377	14.0273	O14617	O14617	AP-3 complex subunit delta-1	AP3D1
18.0573	18.2808	18.5763	18.0509	17.9313	17.5521	18.4258	18.3299	18.0136	18.587	18.5097	18.8262	18.0748	18.4487	O14745	O14745	Na(+)/H(+) exchange regulatory cofactor NHE-RF1	SLC9A3R1
17.636	16.7182	17.7305	17.525	16.5524	17.3018	17.4537	17.5015	17.658	18.141	16.7699	17.692	17.244	17.536	O43639	O43639	Cytoplasmic protein NCK2	NCK2
19.3292	19.2145	16.7575	20.4729	19.6215	20.6943	20.3712	20.1797	19.9757	19.4945	22.4275	21.3483	19.3483	20.6328	O43866	O43866	CD5 antigen-like	CD5L
15.339	15.252	15.3198	15.3213	14.9122	15.0858	15.3884	15.4605	15.4103	15.3864	15.2009	15.4905	15.205	15.3895	O60331	O60331	Phosphatidylinositol 4-phosphate 5-kinase type-1 gamma	PIP5K1C
18.2949	18.198	18.8586	18.0935	18.107	17.7042	18.1595	18.4809	17.8677	18.5264	17.8524	18.2469	18.2094	18.189	O60749	O60749	Sorting nexin-2	SNX2
16.9555	15.9571	17.5223	16.2239	15.9668	16.5835	16.6894	16.692	16.8274	16.6184	16.3857	16.9296	16.5348	16.6904	O75563	O75563	Src kinase-associated phosphoprotein 2	SKAP2
17.2479	15.496	17.6398	18.0622	16.2557	16.8358	16.0804	16.5844	16.2721	15.7186	15.1593	16.7158	16.9229	16.0884	O94886	O94886	CSC1-like protein 1	TMEM63A
15.2969	15.3905	16.1669	15.3972	15.0191	15.2782	15.0068	15.303	14.8839	14.7325	14.988	15.9615	15.4248	15.1459	O94979	O94979	Protein transport protein Sec31A	SEC31A
15.2902	14.6135	16.1751	15.0349	14.5161	16.2294	15.0017	15.1905	14.9904	15.5566	14.2759	14.8333	15.3099	14.9747	O95373	O95373	Importin-7	IPO7
15.8743	17.7411	15.2737	16.1006	16.0377	15.3826	15.6836	15.8599	15.9938	16.3241	16.791	16.1622	16.0683	16.1358	O95490	O95490	Adhesion G protein-coupled receptor L2	ADGRL2
14.95	9.08144	14.9609	15.5724	13.7018	14.1642	13.6841	13.851	13.8217	14.3998	10.2133	13.8697	13.7384	13.3066	P01133	P01133	Pro-epidermal growth factor	EGF
28.609	28.973	27.9697	29.868	29.9417	30.2591	29.1903	29.614	30.8882	28.9928	30.4416	29.7281	29.2701	29.8092	P01857	P01857	Immunoglobulin heavy constant gamma 1	IGHG1
17.1893	16.7312	16.8925	17.8674	17.8032	16.2034	17.592	17.3601	17.1977	18.1159	16.7507	17.1428	17.1145	17.3599	P02545	P02545	Prelamin-A/C	LMNA
20.0433	20.0339	21.2791	20.403	21.4266	21.6137	20.7436	20.9936	20.7226	20.8133	22.9516	20.4192	20.8	21.1073	P02760	P02760	Protein AMBP	AMBP
20.8681	21.1562	20.3753	21.0031	22.2948	21.7629	21.5627	21.2254	21.1255	21.2394	21.2943	21.0051	21.2434	21.2421	P02766	P02766	Transthyretin	TTR
17.4596	16.5835	17.7161	18.696	18.3281	18.7173	16.4579	17.1242	17.4939	17.2046	16.0191	17.5199	17.9168	16.9699	P05121	P05121	Plasminogen activator inhibitor 1	SERPINE1
15.9575	15.3521	16.3115	15.5136	15.6471	16.9516	15.722	15.913	15.5478	16.0119	15.2666	15.671	15.9556	15.6887	P05198	P05198	Eukaryotic translation initiation factor 2 subunit 1	EIF2S1
20.2538	19.5232	19.7454	20.1219	19.4001	18.7451	19.5732	19.3142	19.4478	19.5476	19.7752	20.1783	19.6316	19.6394	P06127	P06127	T-cell surface glycoprotein CD5	CD5
18.7838	18.4455	19.5249	18.6179	18.1172	18.3062	18.5168	18.5136	18.5015	18.766	18.4776	18.7006	18.6326	18.5793	P06241	P06241	Tyrosine-protein kinase Fyn	FYN
17.7864	18.6946	16.9061	17.985	19.6147	18.4523	18.459	18.039	18.8059	19.0461	19.2007	17.1568	18.2399	18.4513	P06858	P06858	Lipoprotein lipase	LPL
21.3006	20.7452	22.5841	21.45	20.8071	20.7163	20.8943	21.2549	20.4191	21.5189	20.9136	21.1608	21.2672	21.0269	P07737	P07737	Profilin-1	PFN1
15.8109	16.1925	15.8914	15.7118	15.2022	14.8972	15.7368	15.6969	15.7829	15.8878	16.0787	16.055	15.6177	15.873	P08069	P08069	Insulin-like growth factor 1 receptor	IGF1R
15.363	16.2052	14.9065	15.3399	14.4976	14.8504	14.7117	14.8643	14.7838	15.3721	15.3113	15.6698	15.1938	15.1188	P08183	P08183	ATP-dependent translocase ABCB1	ABCB1
20.3072	19.2481	21.1933	20.4964	19.6014	19.4175	20.2666	20.0156	19.6846	20.1087	19.9623	20.1807	20.044	20.0364	P08567	P08567	Pleckstrin	PLEK
15.8999	15.9999	15.4039	15.6787	15.5241	15.1494	15.7169	15.7678	15.6719	15.3724	16.3806	16.1658	15.6093	15.8459	P09769	P09769	Tyrosine-protein kinase Fgr	FGR
17.4099	16.7009	17.4857	17.3748	17.4407	17.0962	16.8239	16.9059	16.6609	16.3114	16.679	14.2196	17.2514	16.2668	P13497	P13497	Bone morphogenetic protein 1	BMP1
17.1804	17.2562	16.3355	17.3611	20.5385	19.4102	17.9282	17.9921	17.4498	17.8163	17.7253	17.655	18.0137	17.7611	P15169	P15169	Carboxypeptidase N catalytic chain	CPN1
15.5765	14.7549	16.1447	15.3292	13.8679	14.5839	15.5087	15.2992	15.029	14.9152	15.0754	15.5674	15.0429	15.2325	P15498	P15498	Proto-oncogene vav	VAV1
16.3621	16.0993	16.4755	16.2488	16.2085	15.1604	16.0166	16.1877	15.9168	16.4269	16.0347	16.3466	16.0924	16.1549	P17174	P17174	Aspartate aminotransferase, cytoplasmic	GOT1
14.0739	14.5989	15.4652	15.697	14.709	13.5084	15.1516	14.9816	14.4644	15.0449	15.7919	16.2687	14.6754	15.2838	P17927	P17927	Complement receptor type 1	CR1
18.5579	19.1343	17.9334	18.3264	18.0931	18.0063	18.8379	18.7794	18.7551	18.293	18.8438	18.8992	18.3419	18.7347	P20963	P20963	T-cell surface glycoprotein CD3 zeta chain	CD247
16.2299	15.9398	16.7611	16.2661	16.234	15.5127	15.995	16.3706	15.7513	16.269	16.0865	16.1232	16.1573	16.0993	P21399	P21399	Cytoplasmic aconitate hydratase	ACO1
15.7216	14.1593	15.7108	15.8655	15.0313	13.8592	15.0099	14.6984	14.8922	15.2362	15.3335	15.6674	15.058	15.1396	P22681	P22681	E3 ubiquitin-protein ligase CBL	CBL
20.0197	21.3541	19.2337	19.8252	18.6772	17.2185	20.1495	20.1514	20.1606	20.2808	20.408	19.3852	19.3881	20.0892	P22748	P22748	Carbonic anhydrase 4	CA4
18.441	18.1711	17.963	17.9666	21.6802	20.9692	18.328	18.2886	18.3802	18.3633	18.5472	18.3007	19.1985	18.368	P22792	P22792	Carboxypeptidase N subunit 2	CPN2
16.5135	17.5626	16.1606	16.1036	15.9037	14.8413	16.4029	16.609	16.0188	16.8287	16.4418	16.9851	16.1809	16.5477	P23381	P23381	Tryptophan--tRNA ligase, cytoplasmic	WARS1
18.0683	18.0693	17.8586	17.7377	20.658	19.9064	19.0512	18.4594	17.8474	19.9032	17.9334	18.1395	18.7164	18.5557	P25311	P25311	Zinc-alpha-2-glycoprotein	AZGP1
16.6278	16.723	17.2273	16.9643	16.4721	16.278	16.7057	16.6805	16.8173	16.788	17.0066	17.3664	16.7154	16.8941	P26010	P26010	Integrin beta-7	ITGB7
15.3528	14.6725	15.5141	15.3203	14.8174	14.3664	15.1415	14.921	14.4891	15.0329	15.275	15.2253	15.0073	15.0141	P26196	P26196	Probable ATP-dependent RNA helicase DDX6	DDX6
19.9806	21.603	19.7309	20.2205	20.2094	19.3701	20.1971	20.3498	20.3736	20.5072	20.4498	20.4735	20.1858	20.3918	P29966	P29966	Myristoylated alanine-rich C-kinase substrate	MARCKS
20.8605	20.471	19.3165	21.7764	21.4586	20.9406	21.2178	20.9057	20.9102	20.28	20.7364	19.3775	20.8039	20.5713	P31431	P31431	Syndecan-4	SDC4
15.565	15.6343	15.6303	15.5621	19.7057	18.624	15.9768	16.1444	15.8538	15.7815	16.1846	15.5659	16.7869	15.9178	P36955	P36955	Pigment epithelium-derived factor	SERPINF1
15.3665	16.2096	14.8216	15.4664	15.2728	14.4685	15.3652	15.3698	15.5347	15.8762	15.8986	15.8308	15.2676	15.6459	P37173	P37173	TGF-beta receptor type-2	TGFBR2
17.8418	17.1949	18.4946	18.0137	17.0103	17.3532	17.5394	17.5939	17.4853	17.8012	17.2474	17.8175	17.6514	17.5808	P41240	P41240	Tyrosine-protein kinase CSK	CSK
16.3235	15.4213	17.3673	16.625	14.9822	15.2026	15.7958	16.2703	15.646	16.279	15.7811	15.8243	15.987	15.9327	P41250	P41250	Glycine--tRNA ligase	GARS1
15.2017	14.2515	14.7937	14.69	14.8827	15.4321	15.1319	14.8882	15.2086	15.6218	14.6555	14.8399	14.8753	15.0577	P42680	P42680	Tyrosine-protein kinase Tec	TEC
18.4967	17.9032	19.5179	18.6649	17.7697	17.8137	18.249	18.2415	17.8463	18.7722	18.0901	18.4899	18.361	18.2815	P42768	P42768	Wiskott-Aldrich syndrome protein	WAS
15.9235	15.7911	16.9903	16.3448	15.8323	15.4642	15.6096	16.4226	15.3309	16.2351	15.6898	15.6159	16.0577	15.8173	P43034	P43034	Platelet-activating factor acetylhydrolase IB subunit beta	PAFAH1B1
17.5661	17.0949	16.7406	16.8877	19.2025	18.7401	17.6027	17.4182	17.3805	17.2796	17.3148	16.7917	17.7053	17.2979	P43652	P43652	Afamin	AFM
19.9374	19.7284	20.7275	19.9572	19.4816	19.2757	19.6098	19.9005	19.4064	19.9324	19.5028	20.0475	19.8513	19.7332	P47756	P47756	F-actin-capping protein subunit beta	CAPZB
14.2527	12.5621	15.2716	14.1293	13.0838	13.5886	13.7363	14.2944	12.9808	14.2473	13.7598	13.2745	13.8147	13.7155	P48444	P48444	Coatomer subunit delta	ARCN1
15.908	15.5532	16.8225	15.8319	15.3882	15.1304	15.644	15.9745	15.2495	15.8747	15.4485	15.7563	15.7724	15.6579	P49591	P49591	Serine--tRNA ligase, cytoplasmic	SARS1
19.85	19.5469	20.5213	19.7232	19.2842	19.0801	19.6462	19.8504	19.6922	19.8541	19.5408	19.5464	19.6676	19.6883	P50148	P50148	Guanine nucleotide-binding protein G(q) subunit alpha	GNAQ
16.3976	17.2013	15.6727	16.2793	16.1598	14.8474	15.9667	16.3379	15.995	15.99	16.4032	16.3083	16.093	16.1669	P51178	P51178	1-phosphatidylinositol 4,5-bisphosphate phosphodiesterase delta-1	PLCD1
14.7683	15.0866	15.2658	14.5473	14.5405	14.0467	14.7504	14.5493	14.8276	14.8892	14.8784	14.8247	14.7092	14.7866	P51812	P51812	Ribosomal protein S6 kinase alpha-3	RPS6KA3
15.7912	15.899	17.1866	15.8837	17.4902	15.1333	16.3344	16.3349	15.7614	16.5486	15.4419	15.9908	16.2307	16.0687	P53992	P53992	Protein transport protein Sec24C	SEC24C
15.2847	14.9023	13.9079	15.851	16.8246	14.9257	14.9179	14.7717	16.8537	14.6167	15.6079	15.7293	15.2827	15.4162	P55291	P55291	Cadherin-15	CDH15
18.3491	17.9939	19.231	18.5716	17.4865	17.8614	18.0761	18.365	17.7451	18.6722	18.0797	18.2285	18.2489	18.1944	P61158	P61158	Actin-related protein 3	ACTR3
15.5868	15.1638	16.7269	15.6048	14.7575	16.4391	14.9918	15.7966	15.7768	15.41	15.0001	14.9764	15.7132	15.3253	P62191	P62191	26S proteasome regulatory subunit 4	PSMC1
15.6364	15.0094	16.4646	15.5924	14.4244	14.7366	15.2135	15.1208	14.9051	15.4507	14.6903	14.9352	15.3106	15.0526	P62495	P62495	Eukaryotic peptide chain release factor subunit 1	ETF1
14.5674	14.0279	15.2532	14.2642	13.1181	14.2431	13.9413	14.3199	14.4929	14.8945	14.2808	13.9964	14.2457	14.321	Q07075	Q07075	Glutamyl aminopeptidase	ENPEP
16.4879	16.6575	16.3856	16.5725	16.5493	17.3777	16.6084	16.3745	16.4862	16.5742	16.6407	16.1847	16.6717	16.4781	Q13492	Q13492	Phosphatidylinositol-binding clathrin assembly protein	PICALM
15.2675	14.5699	15.8483	15.136	13.9811	15.1895	15.4717	15.4284	15.3052	15.3305	14.9909	14.6591	14.9987	15.1976	Q13564	Q13564	NEDD8-activating enzyme E1 regulatory subunit	NAE1
15.1739	14.6326	16.0447	16.5585	17.6727	14.3469	18.0662	15.6214	14.9879	18.2826	13.6076	15.2302	15.7382	15.966	Q13835	Q13835	Plakophilin-1	PKP1
16.0469	15.5007	16.8475	15.6906	15.2306	14.9234	16.1155	16.1255	15.4845	16.0877	15.4543	15.733	15.7066	15.8334	Q13884	Q13884	Beta-1-syntrophin	SNTB1
16.7746	16.4243	17.6107	17.1837	16.3139	16.389	16.7414	16.4691	16.656	17.0581	16.3628	16.5342	16.7827	16.6369	Q14392	Q14392	Transforming growth factor beta activator LRRC32	LRRC32
17.6856	17.242	18.1962	17.4536	17.0679	16.4034	17.6013	17.4555	17.5487	17.8371	17.314	17.3702	17.3414	17.5211	Q14642	Q14642	Inositol polyphosphate-5-phosphatase A	INPP5A
17.7441	17.8775	17.2335	17.2965	17.1835	17.1697	17.9556	17.5511	17.8787	17.5091	17.98	17.4989	17.4175	17.7289	Q15283	Q15283	Ras GTPase-activating protein 2	RASA2
21.2483	20.2245	21.4823	21.1455	20.014	20.595	21.4402	21.477	21.4415	21.4857	20.6951	21.1572	20.7849	21.2828	Q15404	Q15404	Ras suppressor protein 1	RSU1
15.494	15.5342	16.0109	15.6575	14.746	14.4832	15.5893	15.5623	15.3682	15.1781	15.2033	15.2642	15.321	15.3609	Q16512	Q16512	Serine/threonine-protein kinase N1	PKN1
18.0933	18.3517	16.3757	17.99	18.4546	18.6497	18.3975	18.4824	18.3414	19.4903	18.1082	18.8416	17.9858	18.6102	Q6UY14	Q6UY14	ADAMTS-like protein 4	ADAMTSL4
15.1529	16.0398	14.1873	14.8783	14.5385	13.6982	14.7477	15.0128	15.0423	15.349	15.4817	15.064	14.7492	15.1163	Q6ZS17	Q6ZS17	Rho family-interacting cell polarization regulator 1	RIPOR1
16.1086	17.2193	15.0082	15.931	16.3408	15.769	17.8766	17.6952	17.1271	16.7113	17.5642	16.536	16.0628	17.2517	Q7Z7G0	Q7Z7G0	Target of Nesh-SH3	ABI3BP
15.5209	15.3524	15.8594	16.2238	15.4465	15.7518	15.2997	15.694	15.6762	15.772	15.3665	15.9801	15.6924	15.6314	Q86VN1	Q86VN1	Vacuolar protein-sorting-associated protein 36	VPS36
15.6978	14.7954	15.2513	17.7371	17.1638	14.7632	15.0356	15.8467	16.5242	14.9187	16.6075	17.2011	15.9014	16.0223	Q86Y01	Q86Y01	E3 ubiquitin-protein ligase DTX1	DTX1
14.2374	14.2368	14.4146	14.0255	13.5606	13.9626	14.0969	14.2704	14.1113	14.1001	14.2218	14.0929	14.0729	14.1489	Q86YS7	Q86YS7	C2 domain-containing protein 5	C2CD5
15.6398	16.7303	15.0947	15.9054	15.6755	15.5262	15.7351	16.0363	16.0117	16.3341	16.7479	16.1525	15.762	16.1696	Q8IVF7	Q8IVF7	Formin-like protein 3	FMNL3
15.8642	15.4075	16.5893	15.6965	15.732	15.7465	15.5268	15.914	15.265	15.8634	15.4351	15.3242	15.8393	15.5547	Q8N1G4	Q8N1G4	Leucine-rich repeat-containing protein 47	LRRC47
16.5357	14.5279	14.8332	16.9978	14.5614	15.5477	14.7952	14.4067	15.8053	14.4647	14.3532	15.4293	15.5006	14.8757	Q8TAA9	Q8TAA9	Vang-like protein 1	VANGL1
17.4619	18.2992	17.5014	18.0338	17.3661	16.2294	18.4752	18.3434	18.2793	16.7591	18.1944	18.6795	17.482	18.1218	Q92743	Q92743	Serine protease HTRA1	HTRA1
16.5635	16.5661	15.2639	16.9396	17.2204	17.606	16.9705	16.6743	17.2411	16.4163	16.9006	16.9247	16.6933	16.8546	Q92824	Q92824	Proprotein convertase subtilisin/kexin type 5	PCSK5
15.0897	15.85	15.2318	14.5653	15.2943	15.6126	15.9684	14.875	15.624	15.3005	15.9553	15.9619	15.274	15.6142	Q93033	Q93033	Immunoglobulin superfamily member 2	CD101
14.0316	14.8055	13.7663	14.4259	14.8351	14.4541	14.5339	14.604	14.9422	15.3948	14.7465	15.0204	14.3864	14.8736	Q96JQ0	Q96JQ0	Protocadherin-16	DCHS1
15.5284	14.6993	15.785	15.9471	14.8154	15.0851	14.9993	14.6195	14.7786	15.4427	15.1225	15.2917	15.3101	15.0424	Q96PU5	Q96PU5	E3 ubiquitin-protein ligase NEDD4-like	NEDD4L
19.0708	20.9354	18.7221	19.3732	19.7331	18.7174	19.8011	19.3429	19.6439	19.5872	19.8487	19.4606	19.4253	19.6141	Q99536	Q99536	Synaptic vesicle membrane protein VAT-1 homolog	VAT1
14.496	14.9654	13.8963	14.1112	13.3332	14.1958	14.4522	14.3198	14.3765	14.3185	14.3709	14.0669	14.1663	14.3175	Q9BSQ5	Q9BSQ5	Cerebral cavernous malformations 2 protein	CCM2
15.2942	14.5811	16.1719	15.195	13.2211	14.8029	15.262	14.9409	14.3672	15.0184	14.6892	14.9082	14.8777	14.8643	Q9BT78	Q9BT78	COP9 signalosome complex subunit 4	COPS4
16.6581	15.5314	17.5876	16.6464	15.5964	15.8164	16.4262	16.5671	15.6663	16.519	15.7285	15.8092	16.3061	16.1194	Q9BX10	Q9BX10	GTP-binding protein 2	GTPBP2
18.084	18.1194	16.8001	18.0382	17.8895	11.1624	18.607	18.1348	18.3226	18.2434	10.4957	17.6567	16.6823	16.9101	Q9C075	Q9C075	Keratin, type I cytoskeletal 23	KRT23
15.2065	15.2932	13.787	15.1676	16.7664	17.8005	16.3009	15.7138	16.2929	16.7538	9.6118	18.914	15.6702	15.5979	Q9H0B8	Q9H0B8	Cysteine-rich secretory protein LCCL domain-containing 2	CRISPLD2
16.0003	15.3253	15.4981	16.0898	15.4903	15.3638	15.3853	15.4024	15.2398	15.8754	15.0643	15.4929	15.6279	15.41	Q9H0M0	Q9H0M0	NEDD4-like E3 ubiquitin-protein ligase WWP1	WWP1
16.8247	15.4288	15.9945	16.9331	16.0149	16.0509	15.9	15.636	16.0686	15.9432	15.472	15.3261	16.2078	15.7243	Q9H1B5	Q9H1B5	Xylosyltransferase 2	XYLT2
17.6587	18.1315	18.474	18.0903	16.1218	20.9313	17.5697	17.7095	18.5808	18.2774	17.8185	16.3896	18.2346	17.7242	Q9H479	Q9H479	Fructosamine-3-kinase	FN3K
15.9331	16.3397	15.3308	15.7452	16.0349	15.8793	16.388	15.8999	15.6245	16.3038	16.0608	16.2491	15.8772	16.0877	Q9H4A4	Q9H4A4	Aminopeptidase B	RNPEP
16.2293	17.2721	15.1229	15.9573	18.3019	16.8299	17.0377	16.8229	16.944	16.6331	16.6287	16.511	16.6189	16.7629	Q9HCB6	Q9HCB6	Spondin-1	SPON1
15.8934	16.1284	14.7947	16.1626	16.955	16.5627	16.5966	16.5753	16.6561	16.7707	16.4617	16.6722	16.0828	16.6221	Q9HCL0	Q9HCL0	Protocadherin-18	PCDH18
18.2562	19.4624	16.8437	18.8022	19.1818	18.9496	19.6521	19.1109	19.3333	18.9929	18.9527	18.9641	18.5827	19.1677	Q9NQ79	Q9NQ79	Cartilage acidic protein 1	CRTAC1
17.0696	16.5119	17.7138	17.4577	16.9267	16.664	16.9304	17.4126	16.6774	17.0602	17.155	17.1091	17.0573	17.0575	Q9NQW7	Q9NQW7	Xaa-Pro aminopeptidase 1	XPNPEP1
14.8748	14.7879	15.0109	14.6661	14.4471	14.4235	14.7191	14.7158	15.3158	15.1719	15.4493	14.5448	14.7017	14.9861	Q9NRF8	Q9NRF8	CTP synthase 2	CTPS2
14.3043	14.2153	14.7091	14.2366	14.0241	10.0459	13.6425	14.2554	9.57042	14.1146	13.8878	13.7718	13.5892	13.2071	Q9NRW7	Q9NRW7	Vacuolar protein sorting-associated protein 45	VPS45
17.4375	17.1868	18.3017	17.4433	16.924	16.9168	17.1448	17.7089	16.8706	17.4333	16.963	17.336	17.3684	17.2428	Q9NTK5	Q9NTK5	Obg-like ATPase 1	OLA1
14.7382	13.8888	15.3771	14.8061	9.90897	14.401	14.0347	14.3489	13.5855	14.1977	15.0135	14.1913	13.8534	14.2286	Q9NVG8	Q9NVG8	TBC1 domain family member 13	TBC1D13
16.9514	16.6928	17.9083	16.543	15.938	15.7615	16.42	16.846	16.2865	16.423	16.3592	16.8194	16.6325	16.5257	Q9NYL9	Q9NYL9	Tropomodulin-3	TMOD3
13.7208	9.78938	15.0958	13.9718	13.4126	13.7903	8.89997	13.538	10.8141	8.88115	13.6024	13.5723	13.2968	11.5513	Q9NZ08	Q9NZ08	Endoplasmic reticulum aminopeptidase 1	ERAP1
17.2955	16.922	16.9613	16.8805	16.5468	17.6119	17.2136	17.4079	17.4069	16.9826	17.9166	17.1988	17.0363	17.3544	Q9NZN5	Q9NZN5	Rho guanine nucleotide exchange factor 12	ARHGEF12
19.2176	17.7788	20.6442	19.4564	18.1571	17.7963	18.4449	18.8091	17.5111	19.242	18.1759	17.8784	18.8417	18.3436	Q9UBW5	Q9UBW5	Bridging integrator 2	BIN2
16.5067	16.4424	16.2051	16.2228	16.1346	15.8697	16.175	16.181	16.141	15.9139	16.5475	16.2494	16.2302	16.2013	Q9UEY8	Q9UEY8	Gamma-adducin	ADD3
16.8914	15.8532	15.5692	15.9946	18.4174	18.0821	16.5308	16.3687	16.5536	18.1809	16.4582	15.9526	16.8013	16.6741	Q9UHG3	Q9UHG3	Prenylcysteine oxidase 1	PCYOX1
15.6314	15.4853	15.694	15.5976	15.8587	15.4401	15.523	15.4134	15.5044	15.8858	15.6194	15.7702	15.6179	15.6194	Q9UJ70	Q9UJ70	N-acetyl-D-glucosamine kinase	NAGK
18.1484	16.8154	19.3073	17.4102	16.1968	16.8669	16.6857	18.0292	16.8688	17.5012	16.0169	17.2615	17.4575	17.0605	Q9ULV4	Q9ULV4	Coronin-1C	CORO1C
17.3641	17.2933	18.253	17.7025	17.0577	16.4423	17.4089	17.3982	16.4575	17.4996	17.4309	17.5365	17.3521	17.2886	Q9UNF0	Q9UNF0	Protein kinase C and casein kinase substrate in neurons protein 2	PACSIN2
14.8847	14.3096	15.8018	15.2894	14.2525	14.2632	14.5509	14.932	14.6472	14.6473	14.5959	14.3119	14.8002	14.6142	Q9Y262	Q9Y262	Eukaryotic translation initiation factor 3 subunit L	EIF3L
15.6848	14.987	15.737	15.516	15.0543	16.0993	15.4536	15.5812	15.4872	15.7435	15.162	15.1959	15.5131	15.4372	Q9Y263	Q9Y263	Phospholipase A-2-activating protein	PLAA
15.742	15.8827	15.8048	16.0041	15.2243	15.8601	15.8654	15.8706	16.0693	16.0645	15.841	15.9608	15.753	15.9453	Q9Y376	Q9Y376	Calcium-binding protein 39	CAB39
19.8987	19.6411	19.3101	20.0298	20.7175	21.0578	20.4097	20.2963	20.342	20.0319	20.4365	20.0395	20.1092	20.2593	O00187	O00187	Mannan-binding lectin serine protease 2	MASP2
15.0856	14.0904	14.8873	15.0492	14.2125	15.655	9.91372	14.9729	10.3215	14.6554	18.3368	14.4895	14.83	13.7816	O00231	O00231	26S proteasome non-ATPase regulatory subunit 11	PSMD11
14.4971	15.0223	15.6843	14.8792	14.0674	15.1993	10.721	14.5781	9	14.9243	14.8963	15.305	14.8916	13.2374	O00410	O00410	Importin-5	IPO5
14.2467	14.0551	15.1625	14.7218	14.5446	14.8495	14.3475	14.2251	14.1843	14.9978	14.0868	14.2816	14.5967	14.3538	O15067	O15067	Phosphoribosylformylglycinamidine synthase	PFAS
13.8661	9.43645	14.9626	13.7645	13.6534	13.2171	13.2485	13.5746	13.7626	13.4236	13.2511	14.0305	13.15	13.5485	O15231	O15231	Zinc finger protein 185	ZNF185
14.7066	15.3289	13.8454	14.6104	17.3167	16.7674	15.1177	14.6208	14.8194	15.7575	14.7245	15.0686	15.4292	15.0181	O43157	O43157	Plexin-B1	PLXNB1
15.9239	15.69	15.3313	15.1164	15.9459	15.8004	15.9555	15.9528	15.3369	15.3561	15.693	16.026	15.6346	15.7201	O60603	O60603	Toll-like receptor 2	TLR2
16.1392	16.8956	16.74	16.4559	16.4863	16.0297	16.4891	16.5367	16.5001	17.0222	16.7312	16.8929	16.4578	16.6954	O75131	O75131	Copine-3	CPNE3
14.1529	13.88	13.0892	13.76	14.7036	13.1852	13.6573	13.1975	13.77	14.2623	14.0058	13.8629	13.7951	13.7926	O75369	O75369	Filamin-B	FLNB
15.1908	16.4056	14.175	15.1527	14.8772	9.42068	15.6057	15.3303	15.3896	15.476	15.9186	15.6397	14.2037	15.56	O94989	O94989	Rho guanine nucleotide exchange factor 15	ARHGEF15
15.68	16.0012	16.6575	15.9948	15.3971	17.0958	15.5839	15.9722	16.2649	16.5277	15.9749	15.8717	16.1377	16.0325	O95747	O95747	Serine/threonine-protein kinase OSR1	OXSR1
16.3958	16.8186	17.2659	16.6518	16.4335	16.6658	16.5498	16.4606	16.4217	16.5663	16.3003	16.6203	16.7052	16.4865	P00352	P00352	Aldehyde dehydrogenase 1A1	ALDH1A1
17.3105	17.2943	18.0463	17.61	17.0297	18.2765	17.4092	17.4046	17.6227	17.7076	16.9081	17.0958	17.5946	17.358	P00568	P00568	Adenylate kinase isoenzyme 1	AK1
20.5255	20.0354	20.9048	21.853	23.1726	18.1966	23.1644	19.7425	20.3156	23.4865	18.2243	20.5523	20.7813	20.9143	P02533	P02533	Keratin, type I cytoskeletal 14	KRT14
18.6154	18.0749	17.9518	18.4853	21.3861	20.2596	18.8174	18.7453	18.5624	18.55	19.0852	19.0204	19.1288	18.7968	P03952	P03952	Plasma kallikrein	KLKB1
18.5538	18.928	15.888	18.8922	19.4489	19.7289	17.7391	18.3046	20.3113	18.7965	18.9826	19.8556	18.5733	18.9983	P04278	P04278	Sex hormone-binding globulin	SHBG
19.1146	19.1702	19.4711	18.8968	19.433	18.4335	18.4091	18.59	19.359	19.028	19.4965	18.3703	19.0865	18.8755	P04792	P04792	Heat shock protein beta-1	HSPB1
17.1501	17.2496	16.9012	17.3046	19.0758	18.686	17.8291	18.0608	17.7339	18.366	17.8026	17.8222	17.7279	17.9357	P05156	P05156	Complement factor I	CFI
15.8823	15.6364	15.7102	16.2383	19.7297	18.731	16.2005	15.974	16.5983	16.0099	16.6408	16.3335	16.988	16.2928	P05543	P05543	Thyroxine-binding globulin	SERPINA7
16.8177	16.9436	16.0777	16.6833	18.4756	17.6285	16.5681	16.4505	17.1956	16.8475	17.0173	17.1123	17.1044	16.8652	P08571	P08571	Monocyte differentiation antigen CD14	CD14
16.9848	17.344	17.8049	16.2733	15.4859	16.2747	16.6152	17.2828	15.3686	16.6762	16.133	16.0576	16.6946	16.3556	P09104	P09104	Gamma-enolase	ENO2
18.5668	18.4353	19.1379	18.891	18.1907	18.008	18.4859	18.6349	17.8279	18.9004	18.5085	18.5436	18.5383	18.4836	P09211	P09211	Glutathione S-transferase P	GSTP1
14.4913	16.1362	14.8196	14.9208	13.6338	18.5865	16.6357	16.609	16.8828	15.3493	16.0613	17.4336	15.4314	16.4953	P11678	P11678	Eosinophil peroxidase	EPX
17.6145	17.7916	16.4515	16.3643	16.5019	16.7536	16.8667	18.0131	16.324	16.711	9.85109	16.6559	16.9129	15.737	P12277	P12277	Creatine kinase B-type	CKB
16.6938	16.7142	16.5627	16.5842	16.2513	16.3531	16.3229	16.5584	16.3896	16.6295	16.8032	16.8919	16.5265	16.5992	P16333	P16333	Cytoplasmic protein NCK1	NCK1
15.5424	16.7279	15.4928	15.7111	15.8695	16.2421	15.4399	15.6289	15.9034	15.9889	15.9919	15.6593	15.9309	15.7687	P17655	P17655	Calpain-2 catalytic subunit	CAPN2
14.8891	14.5443	15.5688	15.0461	13.7116	16.4578	14.3354	14.7841	15.2537	14.7681	14.7367	14.5822	15.0363	14.7434	P17980	P17980	26S proteasome regulatory subunit 6A	PSMC3
15.3361	15.3413	16.134	16.4566	16.4257	15.6241	15.6401	15.6837	15.5038	15.7471	16.5508	16.8392	15.8863	15.9941	P20273	P20273	B-cell receptor CD22	CD22
16.212	16.0788	16.3434	16.0335	15.6892	15.9448	15.3849	16.1465	15.3311	15.794	15.179	15.5619	16.0503	15.5662	P21281	P21281	V-type proton ATPase subunit B, brain isoform	ATP6V1B2
18.6203	16.9062	19.4802	18.236	17.1687	17.3076	17.5277	18.3526	16.827	17.0422	17.1146	17.4277	17.9532	17.382	P27797	P27797	Calreticulin	CALR
14.8891	14.7213	14.7774	14.5944	14.4916	14.7454	14.9355	15.1943	14.9471	14.6386	14.8239	14.6716	14.7032	14.8685	P27824	P27824	Calnexin	CANX
14.865	14.7762	16.0504	14.6894	13.9915	15.0664	14.7592	14.9105	14.8628	14.6961	14.6418	14.1879	14.9065	14.6764	P29692	P29692	Elongation factor 1-delta	EEF1D
16.7265	16.3467	17.5074	16.3517	15.6191	15.8676	16.2664	16.5923	16.0369	16.7378	16.1558	16.1597	16.4032	16.3248	P30085	P30085	UMP-CMP kinase	CMPK1
17.7711	17.6656	18.8442	18.0698	17.2702	17.2916	17.4965	17.9734	17.1874	17.6296	17.3219	17.4638	17.8188	17.5121	P31150	P31150	Rab GDP dissociation inhibitor alpha	GDI1
16.3924	16.4539	16.5894	17.2046	18.586	16.7192	18.9213	17.5034	17.3303	19.5477	16.2714	16.6156	16.9909	17.6983	P31944	P31944	Caspase-14	CASP14
13.9697	14.316	15.8188	14.9782	8.55812	14.3704	14.1661	13.8708	13.5036	14.5368	10.5765	14.2805	13.6685	13.489	P34896	P34896	Serine hydroxymethyltransferase, cytosolic	SHMT1
15.6665	16.0761	14.3066	15.3191	15.5147	16.0391	15.5357	15.7922	15.2983	15.7048	15.858	15.7522	15.487	15.6569	P35916	P35916	Vascular endothelial growth factor receptor 3	FLT4
15.1891	14.9173	16.0274	14.9904	14.2111	16.6167	14.8796	14.8386	15.2492	15.1868	14.7734	14.5912	15.3254	14.9198	P35998	P35998	26S proteasome regulatory subunit 7	PSMC2
17.2396	17.9875	16.9757	17.9145	17.612	17.1083	17.5193	17.4851	17.7355	18.7087	17.7114	18.1139	17.4729	17.879	P36269	P36269	Glutathione hydrolase 5 proenzyme	GGT5
16.0827	16.6104	16.0479	16.7609	16.7127	18.6154	16.7352	10.1198	16.6821	16.4514	10.7536	10.6413	16.805	13.5639	P36915	P36915	Guanine nucleotide-binding protein-like 1	GNL1
18.4813	17.4777	19.5426	18.6315	17.8757	18.3957	18.3323	18.3308	17.7102	18.7483	18.0755	18.0917	18.4007	18.2148	P37837	P37837	Transaldolase	TALDO1
18.631	18.3127	19.1956	18.7803	17.7921	17.6455	18.3521	18.5981	17.86	18.6183	17.7514	18.2543	18.3929	18.239	P40925	P40925	Malate dehydrogenase, cytoplasmic	MDH1
17.8459	18.3513	16.9006	17.7208	17.6184	17.5111	18.2442	18.0688	16.673	17.6879	17.4867	17.7906	17.658	17.6585	P40926	P40926	Malate dehydrogenase, mitochondrial	MDH2
15.5632	16.1113	15.6381	15.4042	15.56	15.5178	15.9601	15.7864	15.405	15.4644	15.9286	15.5765	15.6324	15.6868	P42331	P42331	Rho GTPase-activating protein 25	ARHGAP25
15.7213	14.872	16.4062	15.171	10.4287	9.47502	14.642	15.2227	8.57724	15.0607	14.3181	15.0685	13.679	13.8149	P48736	P48736	Phosphatidylinositol 4,5-bisphosphate 3-kinase catalytic subunit gamma isoform	PIK3CG
15.3536	15.319	14.8938	15.2248	15.6359	16.5167	15.4595	15.4294	15.4836	15.6789	15.6994	15.9711	15.4906	15.6203	P48960	P48960	Adhesion G protein-coupled receptor E5	ADGRE5
16.7229	16.5204	17.6538	16.5573	15.8391	17.0192	16.5319	16.4578	16.9515	16.7074	16.2385	16.0043	16.7188	16.4819	P50991	P50991	T-complex protein 1 subunit delta	CCT4
16.8231	17.1063	16.4233	17.2654	19.268	17.6971	17.5605	17.2507	17.5672	16.8152	17.5559	17.237	17.4305	17.3311	P51884	P51884	Lumican	LUM
15.9965	16.8939	15.2031	16.2371	17.1237	15.589	16.731	16.4814	17.0989	16.1044	16.4876	16.349	16.1739	16.5421	P51888	P51888	Prolargin	PRELP
15.0979	14.5998	15.566	14.9488	13.5658	14.7622	15.5527	15.134	14.7769	15.2953	14.4491	14.9773	14.7567	15.0309	P54136	P54136	Arginine--tRNA ligase, cytoplasmic	RARS1
15.6968	15.733	16.5774	15.9649	15.1945	16.7381	15.7162	16.0342	15.7107	15.8514	15.8998	15.4034	15.9841	15.7693	P54578	P54578	Ubiquitin carboxyl-terminal hydrolase 14	USP14
17.7089	18.8475	18.7143	18.1682	18.5963	18.8823	18.9063	19.5442	19.2979	19.141	18.734	18.416	18.4862	19.0066	P58166	P58166	Inhibin beta E chain	INHBE
22.4265	20.9512	23.3076	22.37	21.4009	21.3693	21.0732	21.6349	21.0901	21.1994	21.1337	21.5531	21.9709	21.2807	P61106	P61106	Ras-related protein Rab-14	RAB14
15.5961	15.0914	16.5735	15.3881	14.3899	14.8252	15.2256	15.3865	14.8711	15.3456	15.028	15.0978	15.3107	15.1591	P61978	P61978	Heterogeneous nuclear ribonucleoprotein K	HNRNPK
15.2242	14.5992	16.0366	15.2742	14.3923	16.8392	14.7275	15.1809	15.3833	15.2664	14.2462	14.8428	15.3943	14.9412	P62195	P62195	26S proteasome regulatory subunit 8	PSMC5
14.6344	15.2234	14.3121	13.5577	13.1182	14.6446	14.3014	14.5198	10.798	13.4926	10.274	10.1329	14.2484	12.2531	P78559	P78559	Microtubule-associated protein 1A	MAP1A
19.0416	19.046	19.1911	19.0932	19.1826	18.8791	19.7227	19.6366	19.321	19.1855	19.5708	19.7277	19.0723	19.5274	P80723	P80723	Brain acid soluble protein 1	BASP1
14.8579	14.9631	14.3371	14.9574	15.2556	14.4953	10.9827	14.6966	15.0403	15.445	14.8736	15.2613	14.8111	14.3833	Q04721	Q04721	Neurogenic locus notch homolog protein 2	NOTCH2
16.0081	15.1383	17.085	15.7999	15.2425	15.2204	15.4058	16.0742	15.2009	15.9452	15.3518	15.7234	15.749	15.6169	Q05655	Q05655	Protein kinase C delta type	PRKCD
13.4129	14.3839	13.0741	13.3272	13.0375	11.4185	13.6508	13.3666	13.7752	14.3876	13.6646	12.4708	13.109	13.5526	Q07157	Q07157	Tight junction protein ZO-1	TJP1
14.7973	13.8324	13.8935	15.6221	14.9226	9.89136	14.6969	14.4097	14.687	14.9562	14.9616	15.2803	13.8265	14.832	Q07912	Q07912	Activated CDC42 kinase 1	TNK2
15.7858	14.726	15.1284	15.5231	16.637	16.2761	8.55826	10.2207	15.4187	15.3552	9.57426	8.75804	15.6794	11.3142	Q08211	Q08211	ATP-dependent RNA helicase A	DHX9
14.5506	15.4179	13.9601	14.3186	16.1554	15.8157	14.513	15.3223	14.702	14.9313	14.2898	14.3478	15.0364	14.6844	Q12860	Q12860	Contactin-1	CNTN1
14.7554	15.2116	14.698	14.5448	8.1121	14.9697	15.3155	10.647	14.8064	15.0557	15.2088	14.7936	13.7153	14.3045	Q12929	Q12929	Epidermal growth factor receptor kinase substrate 8	EPS8
16.5278	15.6523	17.0903	16.4193	15.7988	16.0725	16.0899	15.9953	15.9556	16.2145	16.0696	15.8055	16.2602	16.0217	Q13043	Q13043	Serine/threonine-protein kinase 4	STK4
17.4999	16.6228	18.4045	17.4258	16.2007	16.6349	17.1539	17.2841	17.0048	17.2883	16.4094	16.936	17.1314	17.0128	Q13094	Q13094	Lymphocyte cytosolic protein 2	LCP2
15.5612	15.7447	14.6714	15.337	15.1063	15.7657	15.7204	15.5066	15.4012	15.8038	15.2385	15.0948	15.3644	15.4609	Q13228	Q13228	Methanethiol oxidase	SELENBP1
15.3541	15.2352	15.6264	15.0711	14.5951	14.1745	15.378	14.882	15.0645	14.9582	15.0514	14.9447	15.0094	15.0465	Q13496	Q13496	Myotubularin	MTM1
15.0153	15.4005	14.1105	14.3852	18.3487	16.1096	15.6488	15.5804	15.4691	15.0539	15.7648	15.2583	15.5616	15.4626	Q13609	Q13609	Deoxyribonuclease gamma	DNASE1L3
15.4769	14.6577	16.3352	14.6808	15.3187	14.8043	10.4152	14.748	13.688	13.7906	14.8166	12.9364	15.2123	13.3991	Q14554	Q14554	Protein disulfide-isomerase A5	PDIA5
14.9322	14.5395	15.9082	15.5467	14.5632	15.8456	14.6342	15.6869	15.1485	15.0567	14.3842	15.1055	15.2226	15.0027	Q14C86	Q14C86	GTPase-activating protein and VPS9 domain-containing protein 1	GAPVD1
15.0724	14.6505	15.6816	14.9279	11.0096	14.3047	14.7186	15.3506	14.8759	15.1826	13.7311	15.104	14.2744	14.8271	Q15436	Q15436	Protein transport protein Sec23A	SEC23A
17.7404	17.2494	19.4349	17.8259	16.8582	16.5152	17.6042	18.0498	17.1405	17.666	16.9743	17.523	17.604	17.493	Q15555	Q15555	Microtubule-associated protein RP/EB family member 2	MAPRE2
16.1876	15.8464	16.4913	16.1574	15.7217	17.6704	16.09	16.1003	16.6633	17.3516	15.6622	16.1632	16.3458	16.3384	Q16401	Q16401	26S proteasome non-ATPase regulatory subunit 5	PSMD5
15.3816	15.0316	16.0896	15.7075	15.078	15.4547	15.587	15.6374	15.2379	15.6172	15.4989	15.8521	15.4572	15.5717	Q16881	Q16881	Thioredoxin reductase 1, cytoplasmic	TXNRD1
16.9849	16.228	17.6947	16.9388	16.1602	16.2759	16.495	16.9802	16.6192	17.2731	15.8052	16.3595	16.7137	16.5887	Q3LXA3	Q3LXA3	Triokinase/FMN cyclase	TKFC
15.2088	13.4005	15.9494	14.9903	14.9681	14.3569	14.2735	14.765	14.0724	14.836	13.4746	14.4312	14.8123	14.3088	Q4G0F5	Q4G0F5	Vacuolar protein sorting-associated protein 26B	VPS26B
13.9888	14.9498	14.6218	14.6017	14.5515	15.0463	13.5947	14.4381	13.7535	14.2023	14.3806	14.1938	14.6267	14.0938	Q5T0N5	Q5T0N5	Formin-binding protein 1-like	FNBP1L
16.3329	15.7893	17.2075	16.3742	15.9303	15.7364	16.4722	16.4094	16.5475	16.4302	16.2009	16.0922	16.2284	16.3587	Q684P5	Q684P5	Rap1 GTPase-activating protein 2	RAP1GAP2
15.9638	15.8515	16.6644	15.8794	15.753	15.2517	15.6881	15.5803	15.6425	15.9687	15.9106	16.0854	15.894	15.8126	Q6IQ22	Q6IQ22	Ras-related protein Rab-12	RAB12
21.0414	20.5916	21.2505	22.4007	21.4334	20.1926	20.4717	20.8688	21.3337	20.956	21.5247	22.2394	21.1517	21.2324	Q6UWD8	Q6UWD8	Transmembrane protein C16orf54	C16orf54
15.0279	15.9249	14.8503	15.9832	16.0256	16.3684	15.9562	16.2865	16.1917	16.2266	16.0961	15.4949	15.6967	16.042	Q6ZMP0	Q6ZMP0	Thrombospondin type-1 domain-containing protein 4	THSD4
18.1802	16.1344	17.9234	18.9438	16.353	17.7111	16.8887	17.0602	17.3078	16.9901	16.3613	17.5921	17.541	17.0334	Q6ZVM7	Q6ZVM7	TOM1-like protein 2	TOM1L2
14.2201	14.1594	13.3738	14.1722	16.2431	15.7952	14.4223	14.3564	14.5026	14.0842	14.5932	14.0859	14.6607	14.3408	Q76LX8	Q76LX8	A disintegrin and metalloproteinase with thrombospondin motifs 13	ADAMTS13
15.754	16.2232	15.5627	15.5811	15.6613	15.4758	16.0206	15.9421	15.954	15.596	15.781	15.8297	15.7097	15.8539	Q7KZI7	Q7KZI7	Serine/threonine-protein kinase MARK2	MARK2
16.2029	15.5494	17.0037	16.0188	15.2494	15.7944	15.6919	16.1838	15.2605	15.8278	14.9454	15.8568	15.9698	15.6277	Q86TP1	Q86TP1	Exopolyphosphatase PRUNE1	PRUNE1
17.5629	16.9687	17.1754	16.784	18.5257	17.4753	17.6949	17.1828	17.2348	17.5885	17.728	18.45	17.4153	17.6465	Q8IW45	Q8IW45	ATP-dependent (S)-NAD(P)H-hydrate dehydratase	NAXD
17.5805	15.9266	17.9856	18.0404	15.917	16.7212	16.6156	16.7723	16.8947	16.1109	16.1787	17.1455	17.0285	16.6196	Q8N9U0	Q8N9U0	Tandem C2 domains nuclear protein	TC2N
15.7633	15.4915	16.943	15.5815	14.4887	14.982	15.7175	15.9826	15.0725	16.0251	15.4417	15.2851	15.5417	15.5874	Q8NBF2	Q8NBF2	NHL repeat-containing protein 2	NHLRC2
16.9876	16.5861	16.424	16.7294	17.3781	17.4739	17.0346	17.1679	17.3842	17.9511	16.7778	16.2376	16.9299	17.0922	Q8NBP7	Q8NBP7	Proprotein convertase subtilisin/kexin type 9	PCSK9
18.3251	16.8444	18.3882	16.7952	16.2641	15.0184	16.539	16.6597	17.3756	17.5109	17.8342	17.3053	16.9392	17.2041	Q8WW52	Q8WW52	Protein FAM151A	FAM151A
15.303	14.5977	15.8362	14.9227	14.1265	14.4187	15.2628	15.6159	8.65834	14.1517	14.8065	15.634	14.8675	14.0215	Q8WXG6	Q8WXG6	MAP kinase-activating death domain protein	MADD
14.9572	14.9599	15.3992	15.0627	14.5854	15.3433	9.87697	15.1059	14.3264	14.7297	14.4969	14.4652	15.0513	13.8335	Q92900	Q92900	Regulator of nonsense transcripts 1	UPF1
15.443	15.3938	16.126	15.7002	9.39948	15.7375	15.369	15.525	15.6285	15.5669	15.2124	15.9541	14.6333	15.5427	Q93008	Q93008	Probable ubiquitin carboxyl-terminal hydrolase FAF-X	USP9X
15.833	16.4195	16.6806	16.1204	15.9117	16.1693	15.7667	16.4222	16.3504	16.39	15.9695	16.9224	16.1891	16.3035	Q96A65	Q96A65	Exocyst complex component 4	EXOC4
17.0634	17.1975	16.542	16.4982	16.423	17.7092	16.8404	17.0522	17.1174	16.9924	16.4489	16.8498	16.9055	16.8835	Q96CW1	Q96CW1	AP-2 complex subunit mu	AP2M1
16.4732	17.0003	16.0213	16.5103	15.5616	15.7007	16.2062	16.5866	16.2524	16.9955	16.1482	16.5803	16.2112	16.4615	Q96FN4	Q96FN4	Copine-2	CPNE2
14.8581	14.4277	15.3436	14.5986	9.10869	9.48025	14.6917	14.7915	14.6333	15.2317	14.3504	14.4769	12.9695	14.6959	Q96MK2	Q96MK2	RIPOR family member 3	RIPOR3
13.6188	14.2923	12.9624	13.7136	14.361	12.34	14.2886	13.8626	9.78451	13.0167	14.2173	14.2065	13.548	13.2294	Q99623	Q99623	Prohibitin-2	PHB2
16.3825	16.2951	17.0415	16.2631	15.2657	15.8422	16.0992	16.5151	15.5453	16.2604	15.6563	15.6594	16.1817	15.956	Q99747	Q99747	Gamma-soluble NSF attachment protein	NAPG
16.0688	16.7542	16.8806	16.421	16.1749	14.8136	17.1616	17.2934	16.6108	19.467	16.3891	16.9561	16.1855	17.313	Q99795	Q99795	Cell surface A33 antigen	GPA33
15.6694	15.7719	15.6771	15.7075	15.2759	15.0493	15.6557	15.5843	15.6264	15.6303	15.7668	15.8316	15.5252	15.6825	Q9C0B5	Q9C0B5	Palmitoyltransferase ZDHHC5	ZDHHC5
14.9809	14.5707	15.4595	14.6112	13.9328	13.4595	14.5186	14.83	14.6327	14.872	14.2487	14.4717	14.5024	14.5956	Q9C0I1	Q9C0I1	Myotubularin-related protein 12	MTMR12
16.0618	16.1559	14.8531	15.8284	17.8247	16.5308	15.7308	16.317	15.912	15.9452	16.6892	15.9373	16.2091	16.0886	Q9NPH3	Q9NPH3	Interleukin-1 receptor accessory protein	IL1RAP
13.3533	13.4087	14.1893	15.1197	14.8013	10.0651	14.0819	12.8586	10.2078	13.4495	10.1656	13.552	13.4896	12.3859	Q9NQT8	Q9NQT8	Kinesin-like protein KIF13B	KIF13B
15.4333	15.8254	16.5466	15.6332	15.8141	19.1892	15.7408	16.0632	16.7072	15.9583	15.0714	15.4794	16.407	15.8367	Q9NR46	Q9NR46	Endophilin-B2	SH3GLB2
14.9498	15.4678	14.1511	14.9954	13.7448	13.9552	14.8253	15.1245	15.2223	15.2714	15.4105	14.7395	14.544	15.0989	Q9NUG4	Q9NUG4	Cerebral cavernous malformations 2 protein-like	CCM2L
15.3257	14.9175	16.2268	15.3984	14.8927	14.7093	14.8991	15.2259	14.3684	15.6206	14.6496	14.715	15.2451	14.9131	Q9NY33	Q9NY33	Dipeptidyl peptidase 3	DPP3
15.8206	16.8935	16.1012	16.1054	15.8868	15.9765	16.0446	16.0168	16.1058	15.7756	16.5208	16.2996	16.1307	16.1272	Q9UH65	Q9UH65	Switch-associated protein 70	SWAP70
16.215	16.5309	16.3785	16.1175	15.6881	15.0982	15.9483	16.3855	16.0206	16.1604	16.0549	16.1009	16.0047	16.1118	Q9UHD8	Q9UHD8	Septin-9	SEPTIN9
16.8233	15.3991	17.4198	16.8938	15.8886	15.893	16.6315	16.8742	16.103	16.6072	15.9648	16.711	16.3863	16.4819	Q9UN19	Q9UN19	Dual adapter for phosphotyrosine and 3-phosphotyrosine and 3-phosphoinositide	DAPP1
16.947	16.2377	18.1849	16.669	15.6506	16.2661	16.8704	17.0702	16.3551	16.6069	16.5184	16.0928	16.6592	16.5856	Q9UNF1	Q9UNF1	Melanoma-associated antigen D2	MAGED2
14.5461	15.7437	13.9625	14.6616	13.3564	11.1684	9.34695	14.4475	13.9479	13.8677	14.8197	14.5222	13.9065	13.492	Q9UNQ0	Q9UNQ0	Broad substrate specificity ATP-binding cassette transporter ABCG2	ABCG2
17.3349	16.8657	18.2268	17.4352	16.4439	16.8456	16.9816	17.2511	16.5277	17.0744	16.3739	16.8944	17.192	16.8505	Q9UNZ2	Q9UNZ2	NSFL1 cofactor p47	NSFL1C
16.648	16.2279	17.2352	16.6808	16.3876	16.0528	16.3265	16.1788	15.9202	16.5575	16.3722	16.0312	16.5387	16.2311	Q9Y266	Q9Y266	Nuclear migration protein nudC	NUDC
16.0143	15.2878	16.9764	16.0803	15.8317	15.9021	15.3077	15.3905	14.8327	15.3656	15.2667	15.6549	16.0155	15.303	Q9Y3F4	Q9Y3F4	Serine-threonine kinase receptor-associated protein	STRAP
16.5986	18.0048	15.9595	17.2094	17.4669	17.2918	17.8159	17.1139	17.7267	17.9831	17.1956	17.9079	17.0885	17.6239	Q9Y5C1	Q9Y5C1	Angiopoietin-related protein 3	ANGPTL3
18.1622	18.2258	18.582	18.3822	17.4239	17.7155	18.1406	18.2681	17.6725	18.5396	18.6546	18.3923	18.0819	18.278	Q9Y696	Q9Y696	Chloride intracellular channel protein 4	CLIC4
15.066	14.7921	15.8167	15.6876	14.4009	16.7864	15.0834	14.9467	15.0642	15.5257	14.6593	14.7222	15.425	15.0003	O14964	O14964	Hepatocyte growth factor-regulated tyrosine kinase substrate	HGS
19.1416	18.7401	20.0961	19.4745	18.9816	18.3393	19.061	19.2216	18.2625	19.5048	18.8155	19.2703	19.1289	19.0226	O15143	O15143	Actin-related protein 2/3 complex subunit 1B	ARPC1B
15.4743	15.6535	16.5593	16.442	9.42805	9.36126	16.301	16.2895	9.60855	15.5454	15.4381	16.2424	13.8197	14.9041	O15327	O15327	Inositol polyphosphate 4-phosphatase type II	INPP4B
16.3194	17.6128	14.6102	16.8889	19.8197	16.7634	17.0885	16.5613	17.5829	15.5348	17.6426	18.2664	17.0024	17.1127	O15335	O15335	Chondroadherin	CHAD
15.0768	15.392	14.9802	14.6464	14.5571	15.0443	14.7643	15.0716	14.9499	15.5038	14.6335	14.4706	14.9495	14.899	O15484	O15484	Calpain-5	CAPN5
15.3584	15.4388	15.9574	15.3407	15.49	14.5429	15.4013	15.5662	14.8719	15.3548	14.7896	14.8784	15.3547	15.1437	O43776	O43776	Asparagine--tRNA ligase, cytoplasmic	NARS1
15.2201	14.685	15.7888	15.0245	14.8456	15.8009	14.6651	14.9279	15.2033	14.7675	14.1523	15.0445	15.2275	14.7934	O60256	O60256	Phosphoribosyl pyrophosphate synthase-associated protein 2	PRPSAP2
16.4575	16.0028	17.1172	15.7938	15.4101	15.9046	15.8664	16.1617	16.1894	16.537	15.7798	16.5645	16.1143	16.1831	O60496	O60496	Docking protein 2	DOK2
17.2499	17.4126	17.3424	16.6824	16.4773	16.2277	16.594	16.4103	16.3478	16.033	16.1592	15.5539	16.8987	16.183	O60687	O60687	Sushi repeat-containing protein SRPX2	SRPX2
16.1434	15.9101	14.8845	15.2654	15.7889	14.9755	16.0835	16.0314	15.3884	15.6272	14.6308	16.2413	15.4946	15.6671	O75023	O75023	Leukocyte immunoglobulin-like receptor subfamily B member 5	LILRB5
16.3978	15.8384	17.3101	16.3617	15.7052	15.3685	16.0973	15.7185	15.2554	16.3807	15.6261	15.8386	16.1636	15.8194	O75347	O75347	Tubulin-specific chaperone A	TBCA
15.7717	14.695	16.8074	16.1238	14.9151	13.612	14.8094	14.9086	15.09	15.2971	14.8895	15.2799	15.3208	15.0458	O75351	O75351	Vacuolar protein sorting-associated protein 4B	VPS4B
17.056	17.1185	17.3028	16.6594	16.662	16.3768	16.8248	16.6934	16.7892	16.749	16.9084	16.9825	16.8626	16.8246	O75695	O75695	Protein XRP2	RP2
15.8003	15.9494	14.9447	15.6255	16.4734	16.3457	15.7321	16.4429	16.2596	15.2162	15.7382	14.7955	15.8565	15.6974	O94769	O94769	Extracellular matrix protein 2	ECM2
12.4703	12.3851	14.3627	13.7123	12.8924	9.00964	13.9388	13.4124	12.838	9.37133	12.3621	13.565	12.472	12.5813	O94874	O94874	E3 UFM1-protein ligase 1	UFL1
15.3054	14.8884	16.3369	15.4988	15.0243	14.7009	14.8991	15.1313	14.689	15.5545	14.7156	14.8787	15.2925	14.978	O95834	O95834	Echinoderm microtubule-associated protein-like 2	EML2
19.187	17.6115	19.9941	19.1509	17.9508	18.5119	17.7337	18.1946	18.1789	19.0534	17.0912	18.502	18.7344	18.1256	O95866	O95866	Megakaryocyte and platelet inhibitory receptor G6b	MPIG6B
17.2408	16.7115	17.0407	16.5499	16.5368	18.2025	16.9487	17.0422	17.201	17.2593	16.1875	16.5063	17.047	16.8575	P00387	P00387	NADH-cytochrome b5 reductase 3	CYB5R3
22.1285	20.9747	21.5285	21.7869	25.9188	25.6527	21.8314	22.2108	22.0013	22.8464	22.4821	22.0783	22.9984	22.2417	P00738	P00738	Haptoglobin	HP
15.5088	14.9622	15.6806	15.5666	16.8054	19.7168	15.6337	15.8499	16.3043	16.1517	15.4345	14.3482	16.3734	15.6204	P00915	P00915	Carbonic anhydrase 1	CA1
23.1702	22.3555	22.1801	23.6767	24.864	23.8034	25.9212	25.3891	25.3592	22.8235	24.1665	22.5325	23.3416	24.3653	P01859	P01859	Immunoglobulin heavy constant gamma 2	IGHG2
26.075	25.4681	27.2196	26.4138	26.4293	27.3104	26.7618	25.5485	25.3091	25.968	28.4311	26.357	26.486	26.3959	P01876	P01876	Immunoglobulin heavy constant alpha 1	IGHA1
28.4359	28.2417	28.4099	28.939	29.1369	28.9487	29.2236	28.922	28.7659	28.8058	29.183	29.0488	28.6854	28.9915	P02656	P02656	Apolipoprotein C-III	APOC3
27.992	28.4449	27.5494	28.4679	27.7975	28.4176	28.4956	27.9843	28.6848	28.0444	28.1832	28.3606	28.1115	28.2921	P02747	P02747	Complement C1q subcomponent subunit C	C1QC
13.3395	13.1077	12.9364	9.97966	18.0263	17.0227	14.044	12.9923	9.61669	13.498	9.5622	12.9028	14.0687	12.1027	P04070	P04070	Vitamin K-dependent protein C	PROC
18.067	17.6311	17.6346	17.5458	20.8394	20.0553	18.1402	18.3117	18.1684	18.2606	18.1899	17.8331	18.6289	18.1507	P04217	P04217	Alpha-1B-glycoprotein	A1BG
18.0201	17.9978	17.5749	17.951	18.2572	17.6707	18.6469	18.516	18.1862	17.8691	17.7297	18.4659	17.9119	18.2356	P04839	P04839	Cytochrome b-245 heavy chain	CYBB
16.8427	16.4061	16.6087	17.511	18.7571	16.8206	19.1758	16.9952	16.209	19.4511	16.3303	16.4952	17.1577	17.4428	P05089	P05089	Arginase-1	ARG1
15.2934	16.0094	14.4374	15.1336	16.2172	16.0907	16.3269	16.3535	15.7319	16.1056	15.3095	16.1685	15.5303	15.9993	P05164	P05164	Myeloperoxidase	MPO
17.2019	18.1925	16.9793	17.8574	18.7343	18.8126	19.0486	18.4038	17.8973	20.8159	18.7034	18.6008	17.963	18.9116	P06702	P06702	Protein S100-A9	S100A9
15.8642	16.1623	15.9844	16.4299	18.2653	16.3893	17.5808	16.4948	16.2284	18.1576	15.8669	15.6955	16.5159	16.6706	P07339	P07339	Cathepsin D	CTSD
19.0031	17.8255	19.9816	18.8033	18.1008	18.6523	18.819	19.0088	18.9812	18.7626	18.3377	18.8984	18.7278	18.8013	P07359	P07359	Platelet glycoprotein Ib alpha chain	GP1BA
17.4193	17.103	16.8118	17.1447	20.0879	19.2191	17.8629	18.0188	17.5496	17.8266	16.5154	17.3979	17.9643	17.5285	P07360	P07360	Complement component C8 gamma chain	C8G
17.3235	17.7501	18.0781	16.7184	17.6678	19.1773	18.3773	18.1002	17.5095	18.5527	16.8474	15.6084	17.7859	17.4993	P08319	P08319	All-trans-retinol dehydrogenase [NAD(+)] ADH4	ADH4
17.4624	17.9436	17.0472	17.1895	17.7473	16.3978	17.8416	17.733	17.7155	17.137	17.1109	15.6575	17.298	17.1992	P09603	P09603	Macrophage colony-stimulating factor 1	CSF1
19.1241	19.4871	19.9307	19.3171	18.8498	18.3984	19.1021	19.4322	18.7723	19.4639	19.3744	19.1322	19.1845	19.2128	P0DP23;P0DP24;P0DP25	P0DP23	Calmodulin-1	CALM1
18.985	19.5136	18.8291	18.7789	18.1168	17.5652	18.798	18.7184	18.6981	19.1088	18.8466	18.5698	18.6314	18.79	P10301	P10301	Ras-related protein R-Ras	RRAS
17.8655	18.752	19.2572	19.1546	18.8864	18.6339	18.536	18.816	18.7922	18.3859	19.5301	19.4601	18.7583	18.92	P11836	P11836	B-lymphocyte antigen CD20	MS4A1
16.4922	16.6762	16.2975	17.0633	16.9617	16.9705	16.5739	16.978	17.0449	16.8231	17.2469	17.2134	16.7436	16.98	P14384	P14384	Carboxypeptidase M	CPM
16.1341	16.1239	16.2776	15.9547	15.5531	15.4544	16.2807	15.9951	16.0309	16.0253	15.9498	16.0803	15.9163	16.0603	P14550	P14550	Aldo-keto reductase family 1 member A1	AKR1A1
16.1983	17.1072	16.0998	16.8578	15.136	14.7413	15.8421	16.5104	16.5019	16.9557	16.731	16.9854	16.0234	16.5877	P18084	P18084	Integrin beta-5	ITGB5
18.5117	18.0346	19.1466	18.3125	17.9815	17.4334	18.2062	18.2628	17.8778	18.2489	17.6548	17.9073	18.2367	18.0263	P20618	P20618	Proteasome subunit beta type-1	PSMB1
15.9202	16.181	16.4953	15.807	14.9158	15.5388	15.5853	15.6626	15.6288	15.7634	15.5797	15.6277	15.8097	15.6412	P22059	P22059	Oxysterol-binding protein 1	OSBP
14.5916	13.9293	15.1507	14.5059	14.4082	14.5276	13.729	14.5826	13.7002	14.1251	14.1816	14.0109	14.5189	14.0549	P22102	P22102	Trifunctional purine biosynthetic protein adenosine-3	GART
13.8962	15.5215	13.386	14.2903	14.082	10.9556	10.2866	13.9139	15.0195	14.514	14.9865	14.8541	13.6886	13.9291	P22413	P22413	Ectonucleotide pyrophosphatase/phosphodiesterase family member 1	ENPP1
16.057	15.9738	15.5365	15.779	15.8609	15.7608	16.3751	15.8288	16.0331	15.6822	16.311	16.5603	15.828	16.1318	P23469	P23469	Receptor-type tyrosine-protein phosphatase epsilon	PTPRE
15.044	13.9936	15.168	15.4398	14.6535	16.5263	14.2189	14.2701	15.1569	14.7789	13.9923	14.2046	15.1375	14.437	P25685	P25685	DnaJ homolog subfamily B member 1	DNAJB1
15.3276	14.627	15.6371	15.3592	13.0097	15.805	14.3391	15.1784	14.574	15.0416	14.3454	14.3238	14.9609	14.6337	P26599	P26599	Polypyrimidine tract-binding protein 1	PTBP1
14.8877	14.1146	15.0116	14.7023	14.6721	14.9299	14.3923	14.6022	14.2576	14.6415	14.4181	14.8163	14.7197	14.5213	P27986	P27986	Phosphatidylinositol 3-kinase regulatory subunit alpha	PIK3R1
16.8314	18.2497	16.3187	17.1123	16.0498	15.1928	17.1394	17.1192	17.425	17.6049	17.4981	17.0022	16.6258	17.2981	P28827	P28827	Receptor-type tyrosine-protein phosphatase mu	PTPRM
18.6295	17.6546	18.1385	19.2088	18.7476	17.4815	18.293	18.5134	18.8829	18.2579	18.9225	19.4043	18.3101	18.7123	P28907	P28907	ADP-ribosyl cyclase/cyclic ADP-ribose hydrolase 1	CD38
15.7823	17.1722	15.43	15.7819	14.617	14.8699	16.3013	16.4461	16.5181	16.1958	17.0593	16.4267	15.6089	16.4912	P30511	P30511	HLA class I histocompatibility antigen, alpha chain F	HLA-F
15.4026	16.1232	15.5221	15.7545	15.0215	15.2615	15.3661	15.5525	15.3281	15.4803	15.5926	14.9273	15.5142	15.3745	P31689	P31689	DnaJ homolog subfamily A member 1	DNAJA1
15.271	15.4067	14.9213	15.6222	15.7243	14.4977	17.0211	15.8822	9.2058	14.6591	14.5049	15.7897	15.2406	14.5105	P38646	P38646	Stress-70 protein, mitochondrial	HSPA9
14.9175	14.9904	14.1666	15.4736	16.2685	15.0963	15.3302	15.1381	15.447	14.2767	15.5016	14.5458	15.1522	15.0399	P39059	P39059	Collagen alpha-1(XV) chain	COL15A1
17.0634	18.1532	16.3417	17.2244	16.4965	15.9442	17.0204	16.9248	17.0836	17.3258	17.631	16.7628	16.8706	17.1247	P43121	P43121	Cell surface glycoprotein MUC18	MCAM
16.7532	16.7455	17.0501	16.5857	16.6508	16.4562	16.9318	16.782	16.85	16.9344	16.9194	17.0749	16.7069	16.9154	P43250	P43250	G protein-coupled receptor kinase 6	GRK6
15.3768	15.0285	16.5364	15.5789	15.1776	15.5912	15.3186	15.1235	10.9901	15.7187	14.8732	14.8166	15.5482	14.4735	P48147	P48147	Prolyl endopeptidase	PREP
16.2189	16.3107	16.7212	16.1144	15.7814	15.1436	15.8768	15.8341	15.5856	16.0221	15.7287	15.8868	16.0484	15.8223	P49593	P49593	Protein phosphatase 1F	PPM1F
13.9	13.9444	13.5531	13.172	13.5014	13.1565	13.9152	13.8204	13.7926	13.5117	14.2174	14.256	13.5379	13.9189	P51828	P51828	Adenylate cyclase type 7	ADCY7
15.5968	15.7345	14.9159	16.1478	15.3857	14.811	16.0174	15.5088	15.7204	14.0907	15.3977	15.8106	15.4319	15.4243	P52272	P52272	Heterogeneous nuclear ribonucleoprotein M	HNRNPM
16.5333	16.0617	17.1118	16.5876	16.0042	16.1324	16.3425	16.3855	16.2184	16.4456	16.055	16.5771	16.4052	16.3374	P53004	P53004	Biliverdin reductase A	BLVRA
15.6891	15.3018	16.5191	15.8631	14.4122	14.9906	15.5674	15.7058	14.9593	15.8199	15.7424	15.6987	15.4627	15.5822	P54619	P54619	5'-AMP-activated protein kinase subunit gamma-1	PRKAG1
18.313	19.1406	17.8063	18.3458	18.4943	18.5772	18.6004	18.2869	18.3886	18.3815	18.4698	18.1204	18.4462	18.3746	P54652	P54652	Heat shock-related 70 kDa protein 2	HSPA2
16.0059	16.3677	15.9489	17.1272	16.1492	16.5071	16.5006	16.5058	16.499	16.2745	16.1796	16.3344	16.351	16.3823	P54803	P54803	Galactocerebrosidase	GALC
15.6489	16.1997	15.6046	15.3384	14.9918	15.8184	16.5517	15.7032	15.4117	15.4755	15.1093	15.5363	15.6003	15.6313	P55010	P55010	Eukaryotic translation initiation factor 5	EIF5
14.9835	15.7382	14.4843	15.296	16.6238	15.958	15.7701	15.7455	16.211	16.0166	15.9388	15.9789	15.514	15.9435	P55285	P55285	Cadherin-6	CDH6
15.3936	16.7768	13.9885	15.5095	17.1875	16.1919	16.0707	16.1707	16.4184	15.3968	16.9504	15.5316	15.8413	16.0898	P55290	P55290	Cadherin-13	CDH13
19.5868	17.7459	19.9337	20.5599	17.9017	19.1987	18.3566	18.4428	18.915	18.6051	17.9662	19.1361	19.1545	18.5703	P57729	P57729	Ras-related protein Rab-38	RAB38
16.7954	16.2969	17.2873	16.91	16.2641	17.4838	16.5382	16.5483	16.4557	16.7653	16.0896	16.6456	16.8396	16.5071	P60842	P60842	Eukaryotic initiation factor 4A-I	EIF4A1
19.0518	18.4388	19.6828	19.0659	18.4652	18.1369	18.7669	19.0315	18.3748	19.1392	18.6557	18.714	18.8069	18.7803	P61160	P61160	Actin-related protein 2	ACTR2
17.6708	17.4334	18.33	16.9441	17.4869	17.3673	17.767	17.8834	17.4952	17.4567	17.6498	17.4158	17.5388	17.6113	P61221	P61221	ATP-binding cassette sub-family E member 1	ABCE1
20.4126	21.228	21.0989	21.1485	21.0179	24.6305	21.7461	21.5644	23.1995	21.7086	21.0048	21.0777	21.5894	21.7168	P62826	P62826	GTP-binding nuclear protein Ran	RAN
16.2405	16.0235	16.6884	16.2052	15.843	15.7154	16.3211	16.2506	15.9905	16.2452	15.8297	16.1469	16.1193	16.1307	P98082	P98082	Disabled homolog 2	DAB2
15.1346	15.2287	15.966	15.288	14.5837	14.261	14.8829	9.50824	14.6863	15.4628	13.5984	15.5236	15.077	13.9437	Q04446	Q04446	1,4-alpha-glucan-branching enzyme	GBE1
15.8732	15.4386	15.4607	16.3827	15.9309	15.0258	15.3495	15.7441	15.578	15.6484	16.1536	15.6069	15.6853	15.6801	Q08357	Q08357	Sodium-dependent phosphate transporter 2	SLC20A2
14.8826	15.2682	16.4444	16.4653	18.9668	15.46	19.482	16.6889	16.1066	18.84	14.6371	16.5918	16.2479	17.0577	Q08554	Q08554	Desmocollin-1	DSC1
16.1316	16.252	16.7028	16.574	15.9063	16.951	16.1424	16.4796	16.3315	16.4717	15.3066	16.4724	16.4196	16.2007	Q10567	Q10567	AP-1 complex subunit beta-1	AP1B1
18.5311	18.3134	18.6367	18.1653	18.1268	17.3662	18.178	18.2637	18.284	18.4387	18.1357	18.2534	18.1899	18.2589	Q12846	Q12846	Syntaxin-4	STX4
16.777	16.8066	17.2289	16.7555	16.4888	16.2425	16.3675	16.6197	16.3805	16.4877	16.4607	16.6457	16.7166	16.4936	Q13177	Q13177	Serine/threonine-protein kinase PAK 2	PAK2
16.7454	15.6482	17.8554	16.5315	15.4969	15.8728	15.9092	16.0475	15.4759	15.8545	15.7778	16.0724	16.3584	15.8562	Q13561	Q13561	Dynactin subunit 2	DCTN2
16.4963	16.2897	17.7356	17.0204	17.92	16.5957	17.2906	16.8421	15.9941	18.3935	15.9975	16.1032	17.0096	16.7702	Q13867	Q13867	Bleomycin hydrolase	BLMH
14.9183	15.1239	14.141	14.4625	15.3513	15.1129	14.7009	15.2697	15.018	14.8101	15.3433	15.0916	14.8517	15.0389	Q14160	Q14160	Protein scribble homolog	SCRIB
16.2161	16.3736	16.2609	16.3048	16.2027	16.2295	15.8928	16.2645	16.272	15.9897	16.509	15.7584	16.2646	16.1144	Q14240	Q14240	Eukaryotic initiation factor 4A-II	EIF4A2
13.6713	13.3129	14.7276	13.6279	12.8563	14.7139	9.94017	13.1452	13.7084	13.7585	13.1801	13.5439	13.8183	12.8794	Q15008	Q15008	26S proteasome non-ATPase regulatory subunit 6	PSMD6
14.9065	14.4265	15.7687	14.7659	14.3621	14.3995	14.8769	15.213	14.1324	14.6429	14.3908	13.9728	14.7715	14.5381	Q15019	Q15019	Septin-2	SEPTIN2
17.7768	16.6788	18.3435	17.673	16.4019	16.5345	16.9099	17.1291	16.7634	17.1058	16.1901	16.8991	17.2347	16.8329	Q15036	Q15036	Sorting nexin-17	SNX17
14.6801	14.7177	15.3134	14.414	13.9323	13.3471	14.1914	14.3061	14.0968	14.7202	14.5041	14.4764	14.4008	14.3825	Q15172	Q15172	Serine/threonine-protein phosphatase 2A 56 kDa regulatory subunit alpha isoform	PPP2R5A
19.8655	19.2194	21.3571	19.3491	19.0559	18.6263	19.6025	19.932	19.5744	19.8834	19.3934	19.9288	19.5789	19.7191	Q15942	Q15942	Zyxin	ZYX
17.3577	16.3542	18.268	17.2883	16.5583	16.8761	17.2411	17.365	17.0106	17.1581	16.6893	17.0407	17.1171	17.0841	Q16539	Q16539	Mitogen-activated protein kinase 14	MAPK14
14.689	14.7527	16.5844	14.2768	14.2017	13.4571	14.5285	15.4244	13.6903	14.3656	13.645	14.6888	14.6603	14.3904	Q16643	Q16643	Drebrin	DBN1
17.0946	18.1108	16.7269	17.6437	17.7663	17.4203	17.3039	17.3131	17.7817	17.418	17.4517	17.7513	17.4604	17.5033	Q16658	Q16658	Fascin	FSCN1
14.7611	13.4067	15.4463	14.5576	9.33578	14.5407	13.9993	14.4813	14.4634	14.348	14.5026	13.6385	13.6747	14.2388	Q32MZ4	Q32MZ4	Leucine-rich repeat flightless-interacting protein 1	LRRFIP1
16.1556	15.8601	16.8152	16.1764	15.7088	18.273	16.753	16.1953	17.1417	16.8631	15.6594	15.6861	16.4982	16.3831	Q3YEC7	Q3YEC7	Rab-like protein 6	RABL6
14.832	14.7323	15.2566	14.881	14.325	14.1301	15.0096	14.782	14.9564	15.1076	14.9667	14.9292	14.6928	14.9586	Q53GL0	Q53GL0	Pleckstrin homology domain-containing family O member 1	PLEKHO1
19.2631	19.8071	18.9319	19.1407	18.7965	18.1865	18.9686	19.1771	19.275	19.3595	19.3653	19.4439	19.021	19.2649	Q5JWF2	Q5JWF2	Guanine nucleotide-binding protein G(s) subunit alpha isoforms XLas	GNAS
17.637	14.7427	16.2547	18.2112	16.1462	16.8176	16.7131	16.0293	16.9322	15.0408	15.6643	17.2214	16.6349	16.2669	Q5M8T2	Q5M8T2	Solute carrier family 35 member D3	SLC35D3
15.1283	14.5386	16.1769	15.0376	14.4146	14.9484	15.2904	15.2749	14.9106	15.3958	14.7151	15.3655	15.0407	15.1587	Q5SW96	Q5SW96	Low density lipoprotein receptor adapter protein 1	LDLRAP1
18.3143	18.8922	17.0613	18.0805	18.1037	18.4406	17.6813	18.2107	18.1151	18.1865	18.3809	18.5663	18.1487	18.1901	Q5VUB5	Q5VUB5	Protein FAM171A1	FAM171A1
20.4268	18.333	19.9072	20.4113	18.5748	19.4393	18.7189	18.9771	19.1355	19.5031	17.9112	19.5386	19.5154	18.9641	Q5VY43	Q5VY43	Platelet endothelial aggregation receptor 1	PEAR1
17.0511	16.3636	18.4853	17.2181	16.5231	16.5058	16.3068	16.9609	16.3843	16.8947	16.9289	16.5856	17.0245	16.6769	Q6IBS0	Q6IBS0	Twinfilin-2	TWF2
15.1781	14.506	15.568	14.0566	8.35902	14.7707	14.5445	15.1628	14.4966	14.6235	14.0194	14.6286	13.7397	14.5792	Q6PCE3	Q6PCE3	Glucose 1,6-bisphosphate synthase	PGM2L1
13.5215	13.5307	14.6875	13.0897	8.2411	14.2338	13.2347	14.1892	13.5635	13.4184	9.56813	13.8714	12.8841	12.9742	Q6PGP7	Q6PGP7	Tetratricopeptide repeat protein 37	TTC37
15.0977	15.8287	15.0924	16.3246	14.892	15.2619	15.4053	15.4102	15.5846	16.0249	15.2191	14.8414	15.4162	15.4142	Q6UWE0	Q6UWE0	E3 ubiquitin-protein ligase LRSAM1	LRSAM1
17.7231	16.0361	18.6742	17.2421	16.9635	16.7831	16.6261	17.1118	15.9746	17.7807	16.2424	17.2139	17.237	16.8249	Q6UWL2	Q6UWL2	Sushi domain-containing protein 1	SUSD1
16.9206	15.6186	17.291	16.8328	16.1972	16.641	16.6343	16.7567	16.6598	17.4796	15.9751	16.5565	16.5835	16.677	Q7L591	Q7L591	Docking protein 3	DOK3
15.568	15.4121	13.9098	15.615	16.6859	15.9357	16.1401	15.9862	16.2622	16.2911	15.4453	16.3394	15.5211	16.0774	Q86U17	Q86U17	Serpin A11	SERPINA11
17.831	18.6762	17.1159	17.4761	18.0951	17.9856	18.4343	18.4276	18.0794	17.8039	18.1816	17.3137	17.8633	18.0401	Q86UX2	Q86UX2	Inter-alpha-trypsin inhibitor heavy chain H5	ITIH5
15.2001	14.3496	16.3112	15.0123	14.6006	14.7526	14.9981	15.3782	14.5104	15.5008	14.4204	14.871	15.0377	14.9465	Q8IUI8	Q8IUI8	Cytokine receptor-like factor 3	CRLF3
14.2121	14.4674	14.0085	13.6194	8.87983	14.3035	14.5488	14.7006	15.2819	13.8964	10.1013	14.7314	13.2485	13.8767	Q8N163	Q8N163	Cell cycle and apoptosis regulator protein 2	CCAR2
13.9321	13.7263	13.9989	14.4622	8.95259	14.4929	14.1112	14.5227	12.8431	14.6072	13.2988	14.1395	13.2608	13.9204	Q8NG06	Q8NG06	E3 ubiquitin-protein ligase TRIM58	TRIM58
20.7295	19.6419	20.5867	21.024	19.7806	19.5912	19.6987	19.7196	20.0329	20.1291	19.7139	20.6807	20.2256	19.9958	Q8NG11	Q8NG11	Tetraspanin-14	TSPAN14
14.7381	13.2774	14.7918	14.5909	13.8602	15.2598	14.9328	14.9291	15.1061	15.2846	14.1402	14.7016	14.4197	14.8491	Q8WVM8	Q8WVM8	Sec1 family domain-containing protein 1	SCFD1
16.1996	10.4366	16.5577	16.5725	8.8439	9.97859	8.80713	16.4365	16.1381	16.3165	15.3191	12.8051	13.0981	14.3037	Q92499	Q92499	ATP-dependent RNA helicase DDX1	DDX1
16.0137	16.1848	16.4988	15.881	10.2556	15.5203	16.3493	15.8366	15.6858	16.0811	16.9212	16.09	15.059	16.1607	Q92625	Q92625	Ankyrin repeat and SAM domain-containing protein 1A	ANKS1A
17.9368	16.89	16.6877	18.2836	18.3077	16.4464	16.272	16.6644	17.2913	17.3352	18.0521	17.1262	17.4254	17.1235	Q92911	Q92911	Sodium/iodide cotransporter	SLC5A5
15.7927	15.1122	16.0788	15.9661	15.5464	15.9832	15.6	15.6137	15.0125	15.6728	15.2275	15.4804	15.7466	15.4345	Q92973	Q92973	Transportin-1	TNPO1
15.9512	15.9408	16.1797	16.2412	15.8661	16.1552	15.3851	16.4108	15.3656	15.6494	15.0913	15.5509	16.0557	15.5755	Q93050	Q93050	V-type proton ATPase 116 kDa subunit a1	ATP6V0A1
19.8752	17.3072	20.2012	20.1794	17.9133	18.8079	18.112	18.5363	18.4601	18.4325	17.7478	19.2593	19.0474	18.4247	Q96AX2	Q96AX2	Ras-related protein Rab-37	RAB37
15.4014	14.7243	15.2239	15.4538	15.182	14.3392	15.0137	14.792	14.6677	15.4006	15.121	15.3671	15.0541	15.0603	Q96B97	Q96B97	SH3 domain-containing kinase-binding protein 1	SH3KBP1
15.8176	15.0988	17.1168	16.3358	15.0435	15.0927	15.4847	15.7195	15.1248	16.1186	15.4125	15.3723	15.7509	15.5387	Q96CN7	Q96CN7	Isochorismatase domain-containing protein 1	ISOC1
16.8989	18.1706	15.8951	17.1357	16.9639	16.2441	17.2048	17.2344	17.327	17.5366	17.5244	17.1365	16.8847	17.3273	Q96CX2	Q96CX2	BTB/POZ domain-containing protein KCTD12	KCTD12
18.9437	16.8178	18.9838	19.4035	17.1925	18.3522	17.3913	17.5624	18.18	18.1602	16.571	19.0387	18.2823	17.8173	Q96L08	Q96L08	Sushi domain-containing protein 3	SUSD3
18.4242	17.9345	17.6705	19.0896	20.3709	19.8754	19.4921	18.4486	19.8508	18.007	19.4028	19.3084	18.8942	19.085	Q96PD5	Q96PD5	N-acetylmuramoyl-L-alanine amidase	PGLYRP2
14.3442	15.4647	14.0285	14.1497	14.0617	9.00864	14.6967	14.4813	14.4607	14.7971	14.8463	14.6002	13.5096	14.647	Q96PY5	Q96PY5	Formin-like protein 2	FMNL2
15.9529	18.2432	19.425	16.9323	16.9167	16.8163	16.746	16.9171	17.0591	16.1017	16.2156	18.3584	17.3811	16.8996	Q99999	Q99999	Galactosylceramide sulfotransferase	GAL3ST1
17.7397	17.8986	18.0734	17.6334	17.0082	16.9513	17.5225	17.651	17.5704	17.8391	17.7336	17.8097	17.5508	17.6877	Q9BUL8	Q9BUL8	Programmed cell death protein 10	PDCD10
17.7812	18.0568	17.2588	18.2659	17.1643	16.471	17.9519	17.8272	17.5738	18.7786	18.0201	17.1685	17.4997	17.8867	Q9BX97	Q9BX97	Plasmalemma vesicle-associated protein	PLVAP
15.1819	14.4984	16.0528	15.4253	14.9635	14.9752	14.2916	15.1496	14.4908	14.7971	14.6186	14.922	15.1829	14.7116	Q9BXS5	Q9BXS5	AP-1 complex subunit mu-1	AP1M1
13.6516	13.1022	12.8207	13.3268	13.0244	13.3694	13.7375	14.1156	14.1213	13.8151	13.8169	13.1282	13.2158	13.7891	Q9H251	Q9H251	Cadherin-23	CDH23
16.7479	15.6794	17.6494	16.6776	15.6684	15.8576	15.4927	16.3104	16.3637	16.7451	16.571	16.687	16.3801	16.3616	Q9H425	Q9H425	Uncharacterized protein C1orf198	C1orf198
13.7829	13.2017	14.5166	13.6726	13.8197	15.387	10.9967	10.1128	14.1152	13.5459	14.6235	13.4928	14.0634	12.8145	Q9H4A3	Q9H4A3	Serine/threonine-protein kinase WNK1	WNK1
18.702	19.4511	17.2655	17.9122	19.2529	18.7905	19.1925	19.5905	19.2745	19.3501	18.7684	19.332	18.5624	19.2513	Q9H4F8	Q9H4F8	SPARC-related modular calcium-binding protein 1	SMOC1
17.465	17.7305	17.5653	17.4864	17.7072	17.2695	17.8998	17.6411	17.7015	17.5289	17.8444	17.8888	17.5373	17.7507	Q9NUQ9	Q9NUQ9	CYFIP-related Rac1 interactor B	CYRIB
18.7308	17.8506	19.1831	18.7364	17.7965	18.1803	18.5866	18.4825	18.0343	18.3815	17.7178	18.4832	18.4129	18.281	Q9NX57	Q9NX57	Ras-related protein Rab-20	RAB20
15.2004	14.4708	15.6527	15.1031	14.5648	14.7825	14.0785	15.3043	15.0452	15.232	14.2738	14.5205	14.9624	14.7424	Q9NZQ3	Q9NZQ3	NCK-interacting protein with SH3 domain	NCKIPSD
15.4989	15.6605	16.6194	15.6218	15.6877	16.071	15.8494	15.9001	14.8952	16.2896	14.9865	14.8321	15.8599	15.4588	Q9UBQ7	Q9UBQ7	Glyoxylate reductase/hydroxypyruvate reductase	GRHPR
18.1076	16.9912	18.3846	18.1913	17.3688	17.3432	17.7529	17.4115	17.461	17.8612	17.2107	17.7183	17.7311	17.5692	Q9UIB8	Q9UIB8	SLAM family member 5	CD84
16.6198	16.5014	17.0069	16.649	16.492	16.6839	16.541	16.4897	15.8007	16.2289	16.7052	16.9034	16.6588	16.4448	Q9UL46	Q9UL46	Proteasome activator complex subunit 2	PSME2
18.3386	17.4635	18.8333	17.9181	17.442	17.758	17.1308	17.2129	17.5838	17.5369	16.6867	17.3645	17.9589	17.2526	Q9UN37	Q9UN37	Vacuolar protein sorting-associated protein 4A	VPS4A
15.0299	15.2554	14.3358	15.2273	15.1863	8.96031	15.3932	15.2545	15.0851	14.7198	15.5976	15.2943	13.9992	15.2241	Q9UPR0	Q9UPR0	Inactive phospholipase C-like protein 2	PLCL2
14.433	15.1788	15.2945	15.0301	14.0505	14.9815	15.0641	15.1586	15.0633	14.6681	14.646	14.7212	14.8281	14.8869	Q9Y230	Q9Y230	RuvB-like 2	RUVBL2
17.4127	15.5558	17.4732	17.927	16.1992	16.1131	16.0641	15.9811	16.2421	16.2296	15.0934	17.0812	16.7802	16.1152	Q9Y274	Q9Y274	Type 2 lactosamine alpha-2,3-sialyltransferase	ST3GAL6
14.9899	13.9221	15.6829	14.393	13.9507	14.6111	14.274	13.8474	14.4524	14.2527	14.0355	14.1207	14.5916	14.1638	Q9Y2H0	Q9Y2H0	Disks large-associated protein 4	DLGAP4
14.5299	13.9191	15.1207	14.9112	13.7835	14.5218	13.9323	14.5361	14.3548	14.8372	13.6746	14.3615	14.4644	14.2828	Q9Y315	Q9Y315	Deoxyribose-phosphate aldolase	DERA
14.9842	14.1425	15.2452	14.6321	13.5722	13.8584	14.8491	15.1383	13.5326	14.506	14.1897	14.346	14.4058	14.427	Q9Y3I0	Q9Y3I0	RNA-splicing ligase RtcB homolog	RTCB
15.0332	15.1001	15.0631	15.0957	10.5541	14.634	14.7896	15.8786	15.2053	15.4217	15.2062	14.9585	14.2467	15.2433	Q9Y3Q0	Q9Y3Q0	N-acetylated-alpha-linked acidic dipeptidase 2	NAALAD2
15.4814	16.0675	15.9229	15.6325	15.686	15.6612	15.8022	15.8666	15.7676	15.6761	16.1142	16.0778	15.7419	15.8841	Q9Y5S1	Q9Y5S1	Transient receptor potential cation channel subfamily V member 2	TRPV2
20.1717	20.2209	20.6954	19.9986	19.5599	19.557	19.9412	20.2812	19.8293	20.0145	20.0056	19.7035	20.0339	19.9625	Q9Y5X3	Q9Y5X3	Sorting nexin-5	SNX5
15.5902	14.7075	16.0828	15.3078	14.4263	14.7281	14.7724	15.6941	14.286	14.7677	14.6763	15.2401	15.1405	14.9061	Q9Y678	Q9Y678	Coatomer subunit gamma-1	COPG1
15.1751	14.7737	15.5891	14.8918	14.6528	15.2719	15.0003	14.9404	14.5126	15.0041	14.2268	15.2896	15.0591	14.829	A1A5C7	A1A5C7	Solute carrier family 22 member 23	SLC22A23
14.6204	13.7663	14.0822	13.6884	13.3892	14.2731	14.1056	14.1312	13.9392	15.3696	10.6239	14.4461	13.9699	13.7693	O15357	O15357	Phosphatidylinositol 3,4,5-trisphosphate 5-phosphatase 2	INPPL1
19.5331	17.9247	20.7404	19.7942	17.8237	18.0909	17.7992	17.7821	17.9534	18.4164	17.6673	18.8445	18.9845	18.0771	O15400	O15400	Syntaxin-7	STX7
14.5157	14.6592	14.7847	14.6452	11.3483	15.6293	9.16941	9.82106	10.2313	14.2918	9.62577	9.89282	14.2638	10.5054	O43149	O43149	Zinc finger ZZ-type and EF-hand domain-containing protein 1	ZZEF1
16.1149	15.1591	17.0219	16.1296	15.0596	16.7391	15.7765	15.808	15.87	16.0879	15.5269	15.2763	16.0373	15.7243	O43396	O43396	Thioredoxin-like protein 1	TXNL1
17.9941	17.361	19.0678	18.1505	17.2347	17.2133	17.6261	17.6731	17.2115	18.1916	17.4869	18.0449	17.8369	17.7057	O43516	O43516	WAS/WASL-interacting protein family member 1	WIPF1
15.9788	15.8944	16.2794	16.2478	16.4182	15.6568	9.27664	15.977	15.2113	15.7445	15.5957	15.1433	16.0792	14.4914	O43747	O43747	AP-1 complex subunit gamma-1	AP1G1
15.6015	13.7342	16.6602	15.8275	13.9012	15.0493	14.3622	15.0452	14.3003	14.4102	14.3781	15.2965	15.129	14.6321	O60268	O60268	Uncharacterized protein KIAA0513	KIAA0513
14.5636	14.2862	14.3755	14.3425	15.6313	9.2457	10.027	14.3955	9.19032	13.714	10.3407	14.1589	13.7408	11.9711	O60271	O60271	C-Jun-amino-terminal kinase-interacting protein 4	SPAG9
14.8201	14.7465	14.9632	14.7939	8.92064	14.3818	14.4002	15.2121	15.0571	14.7537	14.7317	9.16033	13.771	13.8859	O60449	O60449	Lymphocyte antigen 75	LY75
14.7797	14.1952	15.6254	14.6398	13.5454	13.999	13.9972	14.8811	14.1138	14.8367	14.0901	14.2279	14.4641	14.3578	O60506	O60506	Heterogeneous nuclear ribonucleoprotein Q	SYNCRIP
13.8286	14.9687	12.8827	14.1537	13.7757	9.57294	14.4675	14.2367	13.5741	14.4116	14.606	13.7241	13.1971	14.17	O75051	O75051	Plexin-A2	PLXNA2
19.4213	18.1026	19.3088	18.9535	18.566	18.198	18.3171	18.4755	18.0639	18.8594	17.9257	18.8079	18.7584	18.4082	O75340	O75340	Programmed cell death protein 6	PDCD6
15.6974	15.2178	14.7566	16.3734	16.6378	16.2896	16.5263	16.1534	16.2298	16.6535	16.2571	16.6566	15.8288	16.4128	O75787	O75787	Renin receptor	ATP6AP2
16.3282	15.663	16.8041	16.0451	14.815	15.404	15.5007	15.9756	15.3166	16.0028	15.5354	15.5623	15.8432	15.6489	O76003	O76003	Glutaredoxin-3	GLRX3
14.3289	14.0211	14.1788	15.1447	14.0354	13.6914	14.0565	14.4286	14.3436	14.2224	14.5947	14.9719	14.2334	14.4363	O95819	O95819	Mitogen-activated protein kinase kinase kinase kinase 4	MAP4K4
17.1964	16.955	17.8631	17.5532	16.7997	17.0174	17.3137	17.1242	16.4296	16.882	17.0589	16.9706	17.2308	16.9632	P00390	P00390	Glutathione reductase, mitochondrial	GSR
16.1793	16.4926	15.3827	15.9672	9.4884	16.6655	17.683	16.8235	15.1003	15.011	16.4435	16.1468	15.0293	16.2014	P00505	P00505	Aspartate aminotransferase, mitochondrial	GOT2
21.501	21.5708	19.5529	22.3297	23.1304	23.8834	22.6024	22.6474	22.1012	21.9953	23.6916	22.96	21.9947	22.6663	P00739	P00739	Haptoglobin-related protein	HPR
17.1162	16.7837	16.7975	16.6176	19.7024	18.5245	16.8848	17.1923	17.2224	17.0863	16.5146	16.9563	17.5903	16.9761	P00742	P00742	Coagulation factor X	F10
27.2639	26.941	25.5647	28.0692	27.5995	27.5798	28.0195	27.7535	27.9643	26.9332	28.1586	27.8849	27.1697	27.7857	P01834	P01834	Immunoglobulin kappa constant	IGKC
15.6036	13.551	12.4596	12.579	15.6553	15.5458	15.1117	14.805	17.3441	15.0256	20.6235	17.4379	14.2324	16.7246	P01854	P01854	Immunoglobulin heavy constant epsilon	IGHE
16.9176	16.5737	17.0029	17.0389	15.4874	16.1298	16.5111	16.4931	17.4969	16.3924	16.8548	17.0054	16.5251	16.7923	P01920	P01920	HLA class II histocompatibility antigen, DQ beta 1 chain	HLA-DQB1
22.6153	23.2259	22.7797	23.0109	22.9586	22.123	23.1108	22.8457	22.8968	22.954	22.2385	22.5371	22.7856	22.7638	P02652	P02652	Apolipoprotein A-II	APOA2
22.3621	22.3456	22.5422	22.0926	21.8229	21.7933	22.2571	22.2488	22.02	22.1357	22.0176	22.3411	22.1598	22.1701	P04899	P04899	Guanine nucleotide-binding protein G(i) subunit alpha-2	GNAI2
15.3307	15.4959	15.0269	15.1628	14.9661	14.9899	15.3499	15.5077	15.3266	15.2375	15.1869	15.0385	15.162	15.2745	P04920	P04920	Anion exchange protein 2	SLC4A2
16.3043	17.3626	14.5508	17.1696	17.4611	15.9952	15.7738	16.7598	17.4117	13.6422	17.1512	15.2264	16.4739	15.9942	P06850	P06850	Corticoliberin	CRH
17.0375	16.1955	17.8	17.1077	16.1049	16.8441	16.6979	17.0012	16.5779	17.1716	16.1431	16.4833	16.8483	16.6792	P07203	P07203	Glutathione peroxidase 1	GPX1
14.7337	14.8675	15.18	15.0657	15.4933	13.1323	13.9907	13.7052	14.8069	14.7318	14.8059	14.6825	14.7454	14.4538	P08582	P08582	Melanotransferrin	MELTF
15.1726	15.3098	13.4071	14.0045	16.1397	16.2445	14.4242	13.9823	14.2424	14.7783	15.2202	14.0529	15.0464	14.4501	P08709	P08709	Coagulation factor VII	F7
16.1352	13.7811	16.0931	16.0874	15.203	15.2555	16.0326	15.6923	15.9156	16.381	14.7856	15.9458	15.4259	15.7921	P08913	P08913	Alpha-2A adrenergic receptor	ADRA2A
16.5855	16.1218	15.8998	16.2822	15.6075	15.5897	16.3094	15.6137	16.0618	15.9313	16.1952	16.6827	16.0144	16.1324	P09693	P09693	T-cell surface glycoprotein CD3 gamma chain	CD3G
14.3609	11.1832	15.7107	14.2995	14.1154	13.7622	9.38674	14.2535	13.4888	14.2978	10.1368	13.6111	13.9053	12.5291	P0C7P3	P0C7P3	Protein SLFN14	SLFN14
18.7813	18.6881	19.0671	18.989	18.2483	18.4348	18.6435	18.5864	18.6279	18.9438	18.3022	18.4241	18.7014	18.588	P0DMV8;P0DMV9	P0DMV8	Heat shock 70 kDa protein 1A	HSPA1A
16.54	16.2306	16.0338	17.04	16.887	9.64006	15.9651	16.4932	18.0334	14.5878	16.7323	13.4838	15.3952	15.8826	P10915	P10915	Hyaluronan and proteoglycan link protein 1	HAPLN1
16.5933	15.939	18.2162	17.4219	15.7589	16.1517	16.5977	16.3775	15.7613	17.1348	15.5654	15.9856	16.6801	16.237	P13716	P13716	Delta-aminolevulinic acid dehydratase	ALAD
16.3674	10.4823	17.1128	16.4694	16.8269	16.7936	16.4739	16.4365	16.6246	17.1369	16.5879	16.0937	15.6754	16.5589	P13798	P13798	Acylamino-acid-releasing enzyme	APEH
14.5741	14.6198	14.8507	14.5269	14.7924	14.3173	14.6394	14.4961	13.9205	14.8924	14.6069	14.713	14.6135	14.5447	P13861	P13861	cAMP-dependent protein kinase type II-alpha regulatory subunit	PRKAR2A
15.4782	15.3489	15.8783	15.7625	15.6561	14.9224	16.0782	16.0288	15.5391	15.4768	15.9737	15.7901	15.5077	15.8144	P14317	P14317	Hematopoietic lineage cell-specific protein	HCLS1
16.6148	16.6168	17.6231	17.1031	15.9405	15.7181	16.5459	16.7624	16.0615	17.2599	16.0139	16.1778	16.6027	16.4702	P14324	P14324	Farnesyl pyrophosphate synthase	FDPS
17.7519	17.7465	17.4292	17.4874	17.4298	17.6907	17.7986	17.7161	17.5602	17.5699	17.8947	17.99	17.5893	17.7549	P16070	P16070	CD44 antigen	CD44
16.3727	15.9761	16.8317	15.8187	15.7273	15.4074	16.073	16.4987	16.3841	15.9248	15.6992	16.0257	16.0223	16.1009	P16615	P16615	Sarcoplasmic/endoplasmic reticulum calcium ATPase 2	ATP2A2
19.5191	20.4015	20.1795	20.4694	19.5083	18.5594	20.2922	19.8095	19.7734	20.4022	20.0085	19.7976	19.7729	20.0139	P16671	P16671	Platelet glycoprotein 4	CD36
15.8613	16.2679	14.276	15.0135	14.7002	15.3769	14.123	15.8225	14.3491	14.7718	12.9536	14.7643	15.2493	14.4641	P17600	P17600	Synapsin-1	SYN1
22.0841	22.8465	20.8253	21.9104	23.9217	23.0277	22.9524	22.9152	22.7777	22.2626	22.8293	22.6988	22.436	22.7393	P17936	P17936	Insulin-like growth factor-binding protein 3	IGFBP3
14.4619	14.1256	15.5519	14.0922	14.6182	9.68311	14.1248	14.7871	13.8515	13.9391	14.3217	14.2875	13.7555	14.2186	P19474	P19474	E3 ubiquitin-protein ligase TRIM21	TRIM21
17.4059	16.115	16.5891	18.6114	17.8157	15.9114	16.381	16.9599	17.7311	16.1354	18.1951	18.8454	17.0747	17.3747	P21854	P21854	B-cell differentiation antigen CD72	CD72
15.9998	15.6472	17.0195	16.3767	15.1562	17.2877	15.5104	16.1986	16.0946	15.9542	15.2785	15.6763	16.2479	15.7854	P22061	P22061	Protein-L-isoaspartate(D-aspartate) O-methyltransferase	PCMT1
15.4295	15.5038	16.7424	15.9723	15.72	18.1636	15.691	15.8361	15.4397	16.1126	15.4739	15.3316	16.2553	15.6475	P22234	P22234	Multifunctional protein ADE2	PAICS
9.17452	9.15654	15.2769	17.3411	15.9862	16.4628	17.3321	17.6767	9.64715	15.2763	16.385	15.5665	13.8997	15.3139	P23141	P23141	Liver carboxylesterase 1	CES1
16.8427	17.1813	16.9388	17.2022	17.0506	17.1912	17.7013	17.4558	17.2885	17.0284	16.9736	17.2827	17.0678	17.2884	P23396	P23396	40S ribosomal protein S3	RPS3
15.2265	14.9186	14.6097	14.3469	14.8596	14.7271	15.913	15.122	14.3757	16.777	13.9173	15.5418	14.7814	15.2745	P24298	P24298	Alanine aminotransferase 1	GPT
19.4401	20.6242	18.3505	19.6551	19.219	19.5314	19.515	19.8113	19.5951	19.2476	20.2278	19.8538	19.4701	19.7084	P24723	P24723	Protein kinase C eta type	PRKCH
16.8796	16.3881	17.7756	17.1162	16.2393	18.3371	16.207	16.4086	17.0685	16.838	16.1373	16.34	17.1227	16.4999	P25686	P25686	DnaJ homolog subfamily B member 2	DNAJB2
18.112	17.7769	18.8943	17.8435	17.1999	17.7194	17.9433	18.0745	17.5866	17.8432	17.7911	18.0326	17.9243	17.8785	P27348	P27348	14-3-3 protein theta	YWHAQ
15.9567	17.1246	15.9228	15.7691	16.1459	15.35	15.8146	15.9594	16.1201	16.3425	16.1394	15.8908	16.0449	16.0445	P27361	P27361	Mitogen-activated protein kinase 3	MAPK3
17.7417	17.2065	18.3117	17.6552	17.6643	18.6571	17.6569	17.2694	17.4367	17.7544	17.08	16.9497	17.8728	17.3578	P28066	P28066	Proteasome subunit alpha type-5	PSMA5
17.6294	18.095	18.1332	17.8345	17.0579	17.3446	17.8162	17.9659	17.4333	17.7371	17.4798	17.6441	17.6824	17.6794	P28482	P28482	Mitogen-activated protein kinase 1	MAPK1
14.4851	14.5064	14.9266	16.0282	16.5726	15.2606	17.0574	15.8598	15.5046	18.0292	14.4967	15.3224	15.2966	16.045	P29508	P29508	Serpin B3	SERPINB3
16.3124	16.7794	16.617	15.8264	15.6737	14.6554	16.2617	16.4284	16.7501	16.094	16.3516	16.5284	15.9774	16.4024	P29728	P29728	2'-5'-oligoadenylate synthase 2	OAS2
15.649	13.7243	16.1962	16.4847	9.24317	14.9679	14.5078	14.335	13.6014	14.4203	13.7018	15.8841	14.3775	14.4084	P29965	P29965	CD40 ligand	CD40LG
15.4406	15.683	15.0323	14.8211	15.6327	15.6285	15.6829	15.5273	15.0384	15.0349	15.3388	15.3036	15.373	15.321	P30530	P30530	Tyrosine-protein kinase receptor UFO	AXL
18.2256	18.0716	19.5852	18.3707	17.6322	17.9112	18.3926	18.7079	18.1143	18.3095	18.5406	18.7086	18.2994	18.4622	P31146	P31146	Coronin-1A	CORO1A
16.3639	15.7761	17.6385	16.5663	15.8131	16.3653	15.7435	16.0983	15.6707	16.589	15.7554	16.4658	16.4205	16.0538	P31323	P31323	cAMP-dependent protein kinase type II-beta regulatory subunit	PRKAR2B
14.2979	13.3886	15.655	14.2917	13.9847	10.9322	14.7052	13.8238	10.5243	13.9883	14.3387	13.4253	13.7584	13.4676	P34913	P34913	Bifunctional epoxide hydrolase 2	EPHX2
15.4242	15.5537	15.5133	15.4236	15.1072	15.5877	15.8299	15.1505	15.3772	15.6529	15.6251	15.31	15.4349	15.4909	P34947	P34947	G protein-coupled receptor kinase 5	GRK5
15.8558	16.1622	15.1494	15.9662	15.4228	16.0211	15.5601	15.529	16.1425	15.826	16.1005	16.197	15.7629	15.8925	P35240	P35240	Merlin	NF2
13.5414	14.292	13.9867	13.7908	13.5879	10.0497	13.9408	14.1843	9.27039	13.6285	12.3749	13.6787	13.2081	12.8463	P35580	P35580	Myosin-10	MYH10
17.0051	17.0554	17.5117	16.8369	16.4999	16.7138	16.5373	16.888	16.1609	16.8141	16.1173	16.518	16.9371	16.5059	P36543	P36543	V-type proton ATPase subunit E 1	ATP6V1E1
16.6413	16.8582	16.683	16.458	15.9776	17.0175	17.6458	17.1229	17.5298	16.5941	16.32	16.8356	16.606	17.008	P36578	P36578	60S ribosomal protein L4	RPL4
15.7832	14.853	17.0904	16.0105	14.8503	16.5984	15.5965	15.567	14.9321	15.5879	14.6289	15.0525	15.8643	15.2275	P36959	P36959	GMP reductase 1	GMPR
20.9108	20.5988	21.7643	20.9222	19.771	21.11	20.3611	20.736	21.1055	21.3511	20.0472	20.2523	20.8462	20.6422	P40227	P40227	T-complex protein 1 subunit zeta	CCT6A
13.8177	13.7531	14.7874	13.8888	12.9817	14.1531	9.47956	14.522	10.1232	14.06	8.69605	12.5891	13.897	11.5783	P46379	P46379	Large proline-rich protein BAG6	BAG6
15.1431	15.2463	16.316	15.3152	13.8567	16.194	16.2428	15.7877	16.0971	15.5499	15.4522	16.1204	15.3452	15.875	P46777	P46777	60S ribosomal protein L5	RPL5
14.9008	15.6749	14.3436	14.7828	14.8978	14.888	10.712	14.8656	15.0159	15.3777	15.4213	15.3789	14.9147	14.4619	P48357	P48357	Leptin receptor	LEPR
15.6492	16.5748	15.1939	16.4688	18.8931	18.0494	16.6007	17.2749	17.19	16.2894	16.2731	16.5894	16.8049	16.7029	P49257	P49257	Protein ERGIC-53	LMAN1
16.3212	16.879	17.1885	16.5317	15.7823	15.1026	16.2987	16.4715	15.8257	16.461	15.9827	16.2553	16.3009	16.2158	P49407	P49407	Beta-arrestin-1	ARRB1
16.27	15.4408	17.2101	16.4003	16.2693	14.837	16.1907	16.0051	15.5097	16.5806	15.6577	15.713	16.0713	15.9428	P49721	P49721	Proteasome subunit beta type-2	PSMB2
16.4609	15.6137	16.8735	16.3801	16.062	15.6635	16.4432	16.3683	16.2721	16.4157	15.9646	16.2909	16.1756	16.2925	P49758	P49758	Regulator of G-protein signaling 6	RGS6
15.6865	16.0139	16.2672	15.8811	15.8588	17.1952	15.9823	16.2844	16.289	16.2165	15.8248	15.991	16.1505	16.098	P51570	P51570	Galactokinase	GALK1
17.015	17.8036	16.6727	16.8974	16.6141	16.6667	17.132	16.9344	17.0484	16.8285	17.3564	17.0513	16.9449	17.0585	P54709	P54709	Sodium/potassium-transporting ATPase subunit beta-3	ATP1B3
16.7804	16.248	17.726	16.8294	15.6893	16.4229	16.3728	16.6299	16.2757	16.5504	16.1079	16.4516	16.616	16.3981	P54727	P54727	UV excision repair protein RAD23 homolog B	RAD23B
16.2936	17.0674	15.2172	16.1516	15.6438	15.1157	16.1485	16.2056	16.5488	16.3708	16.4457	15.9762	15.9149	16.2826	P54760	P54760	Ephrin type-B receptor 4	EPHB4
17.6233	15.9132	18.4467	17.79	17.1333	17.7293	16.971	17.686	16.2609	17.5752	16.8324	16.6311	17.4393	16.9928	P55209	P55209	Nucleosome assembly protein 1-like 1	NAP1L1
19.9375	19.7486	21.1856	20.227	19.0429	19.5714	19.9133	20.1261	19.6478	19.9262	19.4868	19.736	19.9522	19.806	P61981	P61981	14-3-3 protein gamma	YWHAG
16.3513	16.9224	17.3154	16.5462	15.9716	17.2121	17.723	17.1348	17.6557	16.9113	16.5877	17.194	16.7198	17.2011	P62424	P62424	60S ribosomal protein L7a	RPL7A
21.6913	21.3225	22.4104	21.4168	20.86	21.0256	21.5161	21.6713	21.4316	21.6967	21.1737	21.5159	21.4544	21.5009	P62937	P62937	Peptidyl-prolyl cis-trans isomerase A	PPIA
19.3515	18.6149	19.442	19.5346	18.9437	18.9175	18.9588	18.8922	19.2468	19.2157	19.0422	19.6736	19.134	19.1716	P62993	P62993	Growth factor receptor-bound protein 2	GRB2
20.966	21.1977	21.4051	21.0746	21.0727	24.1223	21.0578	24.6069	22.1945	20.8554	21.0538	20.1891	21.6397	21.6596	P69905	P69905	Hemoglobin subunit alpha	HBA2
15.8876	16.2964	16.2181	16.3078	16.1754	16.4199	16.3859	16.5467	16.382	16.5402	16.0158	16.3313	16.2175	16.367	P78310	P78310	Coxsackievirus and adenovirus receptor	CXADR
16.3588	16.3395	16.2063	16.1552	16.0323	15.8771	16.3626	16.2906	15.7352	16.3761	16.5304	16.2526	16.1615	16.2579	P78536	P78536	Disintegrin and metalloproteinase domain-containing protein 17	ADAM17
15.3907	16.019	14.1681	16.0146	16.8125	16.608	15.6266	15.9335	16.1654	15.6588	15.9134	16.6398	15.8355	15.9896	P98095	P98095	Fibulin-2	FBLN2
16.6733	16.1766	17.3133	17.1574	15.7715	16.2644	16.4294	16.4985	16.5111	16.6213	15.9523	16.4211	16.5594	16.4056	Q00688	Q00688	Peptidyl-prolyl cis-trans isomerase FKBP3	FKBP3
14.7835	14.504	13.5884	15.8247	14.9334	15.0225	14.2001	14.2341	14.8457	14.4276	14.569	15.055	14.7761	14.5552	Q02809	Q02809	Procollagen-lysine,2-oxoglutarate 5-dioxygenase 1	PLOD1
14.209	14.3313	15.0938	14.2434	13.6538	12.8753	14.5523	13.7662	9.23074	14.7423	14.0248	14.1716	14.0678	13.4147	Q08257	Q08257	Quinone oxidoreductase	CRYZ
15.7601	15.4425	16.5488	16.065	15.4948	15.2693	15.5169	15.4851	15.1957	15.3979	15.2942	15.6359	15.7634	15.4209	Q13131	Q13131	5'-AMP-activated protein kinase catalytic subunit alpha-1	PRKAA1
16.571	17.462	15.7517	16.596	15.702	15.5615	16.5898	16.56	16.5691	16.8711	16.7791	16.3304	16.274	16.6166	Q13444	Q13444	Disintegrin and metalloproteinase domain-containing protein 15	ADAM15
15.1155	15.4937	15.6476	16.9631	16.1224	16.1404	16.5899	15.7877	15.8149	16.8898	15.0508	15.6492	15.9138	15.9637	Q13510	Q13510	Acid ceramidase	ASAH1
14.6336	9.73994	15.3007	14.6467	13.6068	15.3902	13.9158	14.1605	14.3106	15.1089	14.0643	13.9075	13.8863	14.2446	Q13619	Q13619	Cullin-4A	CUL4A
14.8013	14.2257	15.4542	15.5475	14.64	14.5832	13.8858	14.2696	14.4582	14.9485	14.4478	14.947	14.8753	14.4928	Q13636	Q13636	Ras-related protein Rab-31	RAB31
15.0514	15.1855	15.2697	15.2127	15.0662	14.7333	15.2824	15.0655	15.3054	15.1907	15.3338	15.1917	15.0865	15.2282	Q13740	Q13740	CD166 antigen	ALCAM
17.5625	17.8224	16.555	16.8746	18.3632	17.0233	17.6328	16.9989	17.5263	17.9538	17.0792	17.1817	17.3668	17.3955	Q13790	Q13790	Apolipoprotein F	APOF
15.4861	14.5187	16.5939	15.2783	14.6462	13.9363	14.8992	15.3906	13.9397	15.1149	14.4023	14.9298	15.0766	14.7794	Q14012	Q14012	Calcium/calmodulin-dependent protein kinase type 1	CAMK1
13.6209	16.0327	12.9112	14.2887	13.7888	9.22634	13.8988	14.3727	14.5985	14.279	15.4049	14.5153	13.3114	14.5115	Q14195	Q14195	Dihydropyrimidinase-related protein 3	DPYSL3
18.4101	16.0976	16.6977	16.6587	16.8353	15.7347	9.75558	18.3587	17.4162	16.5862	16.8263	15.8302	16.739	15.7955	Q14258	Q14258	E3 ubiquitin/ISG15 ligase TRIM25	TRIM25
13.7662	13.3726	14.9472	13.8073	13.7847	14.2555	14.1031	13.9558	8.04466	13.8607	13.9905	13.6442	13.9889	12.9332	Q14738	Q14738	Serine/threonine-protein phosphatase 2A 56 kDa regulatory subunit delta isoform	PPP2R5D
20.5583	19.4996	19.3992	19.4935	21.5522	20.1519	20.1272	19.6879	19.9873	20.7156	20.2922	19.58	20.1091	20.065	Q15166	Q15166	Serum paraoxonase/lactonase 3	PON3
15.9281	15.3706	15.9105	15.6687	14.8293	15.5523	15.1091	15.7525	15.6355	15.485	15.2354	15.5688	15.5432	15.4644	Q15208	Q15208	Serine/threonine-protein kinase 38	STK38
16.5228	16.2477	16.9933	16.4496	15.5894	15.7465	16.0337	16.1374	15.8234	16.2828	16.3781	16.0365	16.2582	16.1153	Q15257	Q15257	Serine/threonine-protein phosphatase 2A activator	PTPA
19.799	20.0661	19.9168	19.9807	19.39	19.313	19.671	19.6293	19.7082	19.8033	20.1172	20.2404	19.7443	19.8616	Q15286	Q15286	Ras-related protein Rab-35	RAB35
14.8494	13.7958	14.7176	14.9572	9.73443	14.7406	13.7905	13.6124	14.3402	13.5983	13.992	14.4336	13.7992	13.9612	Q1KMD3	Q1KMD3	Heterogeneous nuclear ribonucleoprotein U-like protein 2	HNRNPUL2
16.035	16.0487	15.7308	15.9098	15.3064	15.69	16.367	16.2783	16.2196	16.0355	15.6102	15.934	15.7868	16.0741	Q4KMP7	Q4KMP7	TBC1 domain family member 10B	TBC1D10B
14.3584	13.7458	15.2574	14.7143	15.2426	18.2935	14.6829	15.4769	16.1107	15.1559	9.73468	14.7841	15.2687	14.3242	Q5TDH0	Q5TDH0	Protein DDI1 homolog 2	DDI2
15.7489	15.486	16.5801	16.882	16.2764	16.5303	15.9844	15.8659	16.2196	16.3469	16.2904	16.3963	16.2506	16.1839	Q5VW32	Q5VW32	BRO1 domain-containing protein BROX	BROX
15.8059	15.6269	16.3263	16.0633	15.8905	15.6055	16.1617	15.9773	15.9557	16.2227	15.7014	15.811	15.8864	15.9716	Q5VWZ2	Q5VWZ2	Lysophospholipase-like protein 1	LYPLAL1
15.6891	15.8135	16.2933	15.738	15.2263	14.9775	15.7211	15.8574	15.3371	15.8677	15.6206	15.592	15.623	15.666	Q68EM7	Q68EM7	Rho GTPase-activating protein 17	ARHGAP17
16.1483	17.1713	14.6259	16.5294	17.1021	17.3856	17.0101	17.0516	16.8547	16.3694	16.4457	16.8731	16.4938	16.7674	Q6E0U4	Q6E0U4	Dermokine	DMKN
15.8753	15.2227	16.5615	15.6061	15.2501	15.5283	15.7714	15.8163	15.6243	15.4482	15.358	15.7084	15.674	15.6211	Q6P3W7	Q6P3W7	SCY1-like protein 2	SCYL2
15.1641	13.9793	13.7766	14.7557	15.7179	15.2334	15.0094	10.2135	14.8626	9.33273	15.4307	15.283	14.7712	13.3553	Q76M96	Q76M96	Coiled-coil domain-containing protein 80	CCDC80
15.9931	15.937	16.6403	16.1143	15.3248	15.0956	15.4907	16.0123	15.2487	16.0293	15.5638	15.726	15.8508	15.6784	Q7L1Q6	Q7L1Q6	Basic leucine zipper and W2 domain-containing protein 1	BZW1
15.4426	16.0507	14.6897	15.0756	15.1538	14.9993	15.6312	15.2968	15.2729	15.0262	15.9754	15.8459	15.2353	15.5081	Q7Z5R6	Q7Z5R6	Amyloid beta A4 precursor protein-binding family B member 1-interacting protein	APBB1IP
15.7759	15.8726	15.3141	15.8352	15.563	15.7412	16.0696	15.7046	15.8878	15.7571	16.1493	16.0274	15.6837	15.9327	Q7Z6I6	Q7Z6I6	Rho GTPase-activating protein 30	ARHGAP30
14.8867	14.6555	16.7473	15.6727	14.2395	14.5904	15.2698	15.1331	14.9808	16.0838	14.6574	14.6445	15.132	15.1282	Q86YL5	Q86YL5	Testis development-related protein	TDRP
16.222	15.9684	15.1264	15.6849	15.2486	16.3246	16.9587	16.7146	16.6059	16.4975	15.9235	17.2743	15.7625	16.6624	Q8IWU5	Q8IWU5	Extracellular sulfatase Sulf-2	SULF2
20.2446	19.9992	19.8088	21.1993	20.6129	19.5394	19.7087	19.8821	20.3304	20.3164	20.382	21.0143	20.234	20.2723	Q8N5I2	Q8N5I2	Arrestin domain-containing protein 1	ARRDC1
17.2503	17.1263	17.5158	17.573	18.0188	17.9293	18.0147	17.2538	16.5494	17.2201	16.997	17.8481	17.5689	17.3139	Q8NB49	Q8NB49	Phospholipid-transporting ATPase IG	ATP11C
17.3047	17.1241	17.6473	17.2563	16.6921	16.9444	17.1361	17.1644	17.0654	17.1887	17.3819	17.4424	17.1615	17.2298	Q8ND76	Q8ND76	Cyclin-Y	CCNY
16.3467	16.7522	16.0307	16.1427	17.0456	16.1112	17.6406	17.7137	17.2699	16.7241	17.252	16.7595	16.4048	17.2266	Q8NET6	Q8NET6	Carbohydrate sulfotransferase 13	CHST13
19.1408	20.0012	18.3876	19.1592	18.8532	18.7164	19.3203	19.2936	19.3043	19.4011	19.9605	19.6183	19.0431	19.483	Q92597	Q92597	Protein NDRG1	NDRG1
12.8444	14.8306	13.7888	12.9615	14.13	13.5972	13.4781	9.27531	14.3299	13.5	13.6459	14.6445	13.6921	13.1456	Q92626	Q92626	Peroxidasin homolog	PXDN
16.3673	16.1577	16.4523	16.3575	15.4022	15.7066	16.1332	15.4974	16.1625	16.37	16.3639	16.2916	16.0739	16.1364	Q92692	Q92692	Nectin-2	NECTIN2
14.7211	14.5463	15.2831	14.4084	9.91533	14.7003	14.9082	14.6836	13.4688	15.0343	9.2485	13.5638	13.9291	13.4845	Q92696	Q92696	Geranylgeranyl transferase type-2 subunit alpha	RABGGTA
14.4544	13.6011	15.2875	14.4655	7.48483	13.8188	13.7584	14.149	13.196	14.3975	13.8765	13.8697	13.1854	13.8745	Q92905	Q92905	COP9 signalosome complex subunit 5	COPS5
12.3756	14.64	14.3884	13.6812	13.9854	12.7909	13.451	13.9326	12.7411	13.7738	13.1738	13.8085	13.6436	13.4801	Q92974	Q92974	Rho guanine nucleotide exchange factor 2	ARHGEF2
18.953	17.7587	18.9912	18.9767	17.068	18.0344	17.7027	17.716	17.761	17.9564	17.2866	18.1628	18.297	17.7643	Q96AP7	Q96AP7	Endothelial cell-selective adhesion molecule	ESAM
17.0935	18.0641	16.2895	16.7736	16.8534	16.5328	16.7744	17.0772	17.2553	17.0189	17.5831	17.5318	16.9345	17.2068	Q96F15	Q96F15	GTPase IMAP family member 5	GIMAP5
14.9208	14.8463	15.6809	15.1008	14.1934	16.9003	15.2798	15.0846	15.9048	15.0381	14.564	14.7105	15.2737	15.097	Q96IJ6	Q96IJ6	Mannose-1-phosphate guanyltransferase alpha	GMPPA
14.973	15.4672	13.9446	14.8646	14.8382	14.914	15.3015	15.3059	14.7071	14.5535	14.4004	15.0255	14.8336	14.8823	Q99798	Q99798	Aconitate hydratase, mitochondrial	ACO2
15.6832	15.6418	16.6581	16.0211	15.0824	15.574	15.5527	15.743	15.6516	15.4512	15.7593	16.1491	15.7768	15.7178	Q99828	Q99828	Calcium and integrin-binding protein 1	CIB1
16.5582	15.6578	16.7559	16.2958	16.3312	17.585	16.2284	16.8829	16.9301	16.5695	16.462	16.8812	16.5307	16.659	Q99829	Q99829	Copine-1	CPNE1
14.4725	13.8937	14.6105	15.0866	14.523	8.91342	15.2191	14.8359	14.6146	15.0288	14.7044	14.8522	13.5833	14.8758	Q99959	Q99959	Plakophilin-2	PKP2
14.6961	15.1941	14.0362	15.3207	16.1521	16.1162	14.3719	15.927	14.3001	10.1683	14.1286	14.7308	15.2526	13.9378	Q9BRK5	Q9BRK5	45 kDa calcium-binding protein	SDF4
14.0395	14.5517	14.7292	14.4912	10.4369	9.04879	13.5002	15.0004	10.1454	14.355	14.9464	14.3989	12.8829	13.7244	Q9BTW9	Q9BTW9	Tubulin-specific chaperone D	TBCD
15.0995	14.5124	15.3451	14.6646	14.471	17.6047	14.1445	9.79506	14.8774	15.4716	14.3915	14.6538	15.2829	13.889	Q9BV20	Q9BV20	Methylthioribose-1-phosphate isomerase	MRI1
18.3829	9.70616	19.1796	18.8723	9.19665	9.43076	18.7204	18.7558	18.0983	18.3334	9.23659	18.6716	14.1281	16.9693	Q9BW04	Q9BW04	Specifically androgen-regulated gene protein	SARG
20.487	19.7287	21.8483	20.7848	19.5981	20.1529	19.8285	19.9861	20.133	20.6015	19.3375	20.2185	20.4333	20.0175	Q9BX67	Q9BX67	Junctional adhesion molecule C	JAM3
15.6565	15.8809	14.7671	16.1154	15.8528	16.4169	14.9672	15.054	16.0836	14.8047	16.2964	15.5189	15.7816	15.4541	Q9BXN1	Q9BXN1	Asporin	ASPN
16.0072	15.3761	16.3378	15.9259	15.1207	14.4074	15.5067	15.5454	15.4896	15.5216	15.4031	15.7579	15.5292	15.5374	Q9BY43	Q9BY43	Charged multivesicular body protein 4a	CHMP4A
13.7443	12.699	14.2564	13.629	9.25198	8.65503	14.1922	14.0488	13.1435	14.53	14.154	13.2958	12.0393	13.894	Q9BY44	Q9BY44	Eukaryotic translation initiation factor 2A	EIF2A
15.5252	15.9103	16.0971	15.5074	15.2911	14.1856	15.2644	14.7968	14.6053	15.1728	15.8167	15.4922	15.4194	15.1914	Q9BZQ8	Q9BZQ8	Protein Niban 1	NIBAN1
17.9502	16.3403	16.9894	18.961	17.0036	17.3855	16.8804	16.966	17.7062	17.0786	16.8519	17.2653	17.4383	17.1247	Q9H0E2	Q9H0E2	Toll-interacting protein	TOLLIP
15.1257	15.1583	15.4356	14.8634	14.9549	14.6061	15.9498	14.9751	15.1272	15.0572	15.2063	15.1545	15.024	15.245	Q9H0X4	Q9H0X4	Protein FAM234A	FAM234A
14.3317	15.0363	13.8381	14.6136	14.0086	10.9148	14.3982	14.7242	14.8736	14.451	14.6931	14.4227	13.7905	14.5938	Q9H4G0	Q9H4G0	Band 4.1-like protein 1	EPB41L1
15.5023	15.338	15.0237	15.8649	15.2437	15.5847	15.6484	15.5874	15.456	16.1863	15.446	15.6024	15.4262	15.6544	Q9H7P6	Q9H7P6	Multivesicular body subunit 12B	MVB12B
17.6142	16.6889	19.1159	17.5287	16.3102	16.4008	16.954	17.3104	16.6265	17.3713	17.326	17.3048	17.2764	17.1488	Q9H939	Q9H939	Proline-serine-threonine phosphatase-interacting protein 2	PSTPIP2
16.6351	16.5129	16.5642	17.5687	16.7897	15.6955	16.5623	16.1962	16.9568	16.9202	17.0262	17.1817	16.6277	16.8072	Q9H9H4	Q9H9H4	Vacuolar protein sorting-associated protein 37B	VPS37B
15.7402	14.9956	16.6181	16.1071	15.0193	15.0512	15.1025	15.731	15.2161	16.2954	15.0568	15.4087	15.5886	15.4684	Q9HAB8	Q9HAB8	Phosphopantothenate--cysteine ligase	PPCS
16.7536	15.8641	17.4418	16.8617	15.932	16.1491	16.4097	16.3237	16.0756	16.4093	16.0534	16.2384	16.5004	16.2517	Q9NP72	Q9NP72	Ras-related protein Rab-18	RAB18
16.093	16.8349	16.4763	16.2452	16.3452	17.5337	16.6316	16.6417	16.4507	16.5103	16.23	16.5602	16.588	16.5041	Q9NRV9	Q9NRV9	Heme-binding protein 1	HEBP1
15.549	10.5523	15.9187	15.4332	14.3623	14.4327	9.55448	15.1982	9.91702	15.4461	14.7263	9.29507	14.3747	12.3562	Q9NSD9	Q9NSD9	Phenylalanine--tRNA ligase beta subunit	FARSB
14.4679	14.4219	15.1831	14.1731	13.3774	14.7345	13.7604	14.1873	13.3817	13.8702	14.4824	14.0306	14.393	13.9521	Q9NTX5	Q9NTX5	Ethylmalonyl-CoA decarboxylase	ECHDC1
16.7332	15.9934	17.0513	16.766	15.4574	15.8199	15.8248	16.4273	16.2712	15.5076	15.5693	16.4619	16.3035	16.0103	Q9NV96	Q9NV96	Cell cycle control protein 50A	TMEM30A
17.1571	16.3397	18.3391	16.9626	15.9118	16.3968	16.1499	16.7703	16.2782	16.4022	16.1318	16.2803	16.8512	16.3354	Q9NVA2	Q9NVA2	Septin-11	SEPTIN11
13.4803	14.4446	13.5151	14.04	9.87502	14.534	14.5951	13.443	14.8871	13.636	8.67251	13.6396	13.3148	13.1456	Q9NVE7	Q9NVE7	4'-phosphopantetheine phosphatase	PANK4
15.9994	16.2112	14.3636	14.065	12.9856	14.1909	15.1732	16.269	14.1617	14.2629	10.9011	14.9565	14.636	14.2874	Q9UBB6	Q9UBB6	Neurochondrin	NCDN
14.535	12.7014	15.2327	13.473	13.2311	9.78282	12.5408	13.5307	8.74819	13.2358	9.33505	13.5314	13.1593	11.8203	Q9UBP0	Q9UBP0	Spastin	SPAST
15.5184	16.1479	15.1528	15.3044	16.8192	15.2538	15.5132	15.6725	15.8882	15.4281	16.0642	15.819	15.6994	15.7309	Q9UGI8	Q9UGI8	Testin	TES
14.8784	15.6054	13.5998	15.2689	8.68376	9.65674	14.9159	14.9464	15.0501	15.2467	15.6565	15.3787	12.9488	15.1991	Q9UHR4	Q9UHR4	Brain-specific angiogenesis inhibitor 1-associated protein 2-like protein 1	BAIAP2L1
15.0137	14.3866	14.9827	14.7072	14.6383	14.5025	14.0357	14.4642	9.49689	14.7229	13.9449	13.7124	14.7052	13.3962	Q9UI12	Q9UI12	V-type proton ATPase subunit H	ATP6V1H
15.7928	15.5616	14.854	15.2422	15.3337	8.46299	15.9858	15.0003	15.4567	15.6619	15.6037	15.8262	14.2079	15.5891	Q9UIW2	Q9UIW2	Plexin-A1	PLXNA1
14.958	15.1341	14.3955	15.7282	17.4795	16.7998	16.0532	16.1832	16.2506	15.6666	16.0875	15.4144	15.7492	15.9426	Q9UKZ9	Q9UKZ9	Procollagen C-endopeptidase enhancer 2	PCOLCE2
17.211	17.198	17.28	17.3163	17.0146	16.8269	16.9189	17.2233	17.1245	16.9838	16.9612	17.3412	17.1411	17.0921	Q9UL26	Q9UL26	Ras-related protein Rab-22A	RAB22A
14.4782	13.9585	13.9179	15.345	14.7261	15.1358	13.6312	13.8355	13.9114	16.5039	9.81099	14.516	14.5936	13.7015	Q9UQ53	Q9UQ53	Alpha-1,3-mannosyl-glycoprotein 4-beta-N-acetylglucosaminyltransferase B	MGAT4B
15.0492	14.7917	15.7352	15.2696	14.277	15.2523	14.7152	15.015	14.8616	14.7406	14.5522	14.9937	15.0625	14.8131	Q9Y265	Q9Y265	RuvB-like 1	RUVBL1
13.8018	9.17826	14.3636	14.0064	13.6221	15.3807	9.86537	13.2611	9.88456	13.1328	9.41744	13.9946	13.3921	11.5926	Q9Y2G3	Q9Y2G3	Phospholipid-transporting ATPase IF	ATP11B
10.0661	8.73916	14.5062	10.666	15.1494	15.6963	15.0312	16.2221	15.0863	16.9716	14.6795	15.4394	12.4705	15.5717	Q9Y5X9	Q9Y5X9	Endothelial lipase	LIPG
17.4029	17.8532	15.9185	16.7687	17.1487	16.642	17.253	17.1262	17.204	16.9922	17.1372	17.5577	16.9557	17.2117	Q9Y666	Q9Y666	Solute carrier family 12 member 7	SLC12A7
17.8268	17.1838	18.9655	17.3988	16.9532	16.4667	17.3314	17.5947	16.9319	17.5999	16.7916	17.6305	17.4658	17.3133	O00151	O00151	PDZ and LIM domain protein 1	PDLIM1
17.5273	17.4828	18.6047	17.6538	16.6373	18.0726	17.4901	17.8287	17.6736	17.9285	16.6537	17.2253	17.6631	17.4666	O00154	O00154	Cytosolic acyl coenzyme A thioester hydrolase	ACOT7
15.3679	15.2078	14.1678	15.5805	16.2567	14.1327	15.7987	15.5702	15.5019	15.4733	15.4808	16.2469	15.1189	15.6786	O00587	O00587	Beta-1,3-N-acetylglucosaminyltransferase manic fringe	MFNG
19.5553	20.6787	18.4931	19.2779	18.9586	18.1729	19.8267	19.4102	19.2712	20.6848	19.7784	19.9288	19.1894	19.8167	O00592	O00592	Podocalyxin	PODXL
14.9358	14.9839	14.7769	13.9821	14.4217	11.0084	9.37594	14.8085	15.3295	14.4765	14.243	14.4073	14.0181	13.7735	O43427	O43427	Acidic fibroblast growth factor intracellular-binding protein	FIBP
16.1048	15.5064	17.1567	16.043	16.2668	15.9716	15.5829	16.1542	15.8956	15.9917	15.5381	15.9955	16.1749	15.8597	O43665	O43665	Regulator of G-protein signaling 10	RGS10
14.9803	14.2998	14.6649	15.5118	8.17111	15.2219	15.1718	14.7899	15.0017	15.2197	15.5237	15.076	13.8083	15.1305	O60784	O60784	Target of Myb protein 1	TOM1
18.3492	18.8364	17.8568	18.3997	17.5768	17.6735	18.3256	18.3896	18.4747	18.4886	18.5682	18.6228	18.1154	18.4782	O75044	O75044	SLIT-ROBO Rho GTPase-activating protein 2	SRGAP2
14.2563	13.997	15.4984	14.6052	8.96686	13.8225	14.0163	13.9575	14.15	14.2047	13.6546	13.9955	13.5244	13.9964	O75410	O75410	Transforming acidic coiled-coil-containing protein 1	TACC1
18.6306	18.1417	17.8367	18.0155	20.0882	19.9084	18.8739	18.9188	18.9584	18.2121	19.5896	17.681	18.7702	18.7056	O75636	O75636	Ficolin-3	FCN3
16.7701	17.5213	16.4916	17.2666	16.7507	15.3735	16.7994	16.8165	16.8911	17.3458	16.854	16.9858	16.6956	16.9488	O95297	O95297	Myelin protein zero-like protein 1	MPZL1
16.625	16.2363	17.4959	16.4724	15.8381	15.2821	16.2925	16.4437	15.7386	16.5493	15.814	16.3071	16.325	16.1909	O95336	O95336	6-phosphogluconolactonase	PGLS
17.3843	16.6059	18.8968	15.6263	15.8944	16.6031	14.8207	16.3356	15.3877	14.1603	15.1942	13.8607	16.8351	14.9599	O95497	O95497	Pantetheinase	VNN1
15.2822	16.2668	14.9821	15.0947	14.5823	7.75447	15.3782	15.6736	15.408	15.6794	15.3552	15.6811	13.9937	15.5292	O96013	O96013	Serine/threonine-protein kinase PAK 4	PAK4
16.2992	15.6084	17.2794	16.5195	15.9356	15.8184	15.6188	15.8302	15.5056	16.1649	15.7183	15.7374	16.2434	15.7625	P00492	P00492	Hypoxanthine-guanine phosphoribosyltransferase	HPRT1
14.6841	15.2881	13.7352	14.6354	14.989	15.0422	15.3678	16.1359	14.8572	14.6888	14.8404	14.4333	14.729	15.0539	P00533	P00533	Epidermal growth factor receptor	EGFR
16.7676	16.6427	15.2763	16.4993	18.5461	18.0577	17.4253	16.5088	17.2462	17.0306	17.0483	17.0326	16.9649	17.0486	P00740	P00740	Coagulation factor IX	F9
14.8209	15.7718	14.2881	15.0171	17.7145	16.9778	16.0235	15.3475	15.6648	15.5362	15.9299	15.8079	15.765	15.7183	P00746	P00746	Complement factor D	CFD
25.499	25.6878	23.3301	26.7924	25.8839	27.1503	26.8914	26.4324	25.8643	25.8546	28.3426	27.5015	25.7239	26.8145	P01591	P01591	Immunoglobulin J chain	JCHAIN
17.5275	16.3916	17.6014	17.7056	17.3692	16.1235	17.1903	17.2846	16.8169	16.5813	16.6419	17.8701	17.1198	17.0642	P01730	P01730	T-cell surface glycoprotein CD4	CD4
20.5402	22.0103	19.4266	20.7087	22.1461	20.1576	20.1421	22.8163	20.842	20.9844	22.0305	21.4964	20.8316	21.3853	P01860	P01860	Immunoglobulin heavy constant gamma 3	IGHG3
21.664	21.5658	21.0671	21.6109	23.1163	22.0898	22.5741	21.5129	23.2967	22.2708	22.2218	21.1754	21.8523	22.1753	P01861	P01861	Immunoglobulin heavy constant gamma 4	IGHG4
19.7968	19.5476	20.7506	20.3516	22.1323	22.5062	23.1617	20.68	19.8815	20.0569	23.7481	20.7467	20.8475	21.3791	P01877	P01877	Immunoglobulin heavy constant alpha 2	IGHA2
25.7046	25.7869	25.1965	26.2765	26.1878	24.5983	26.266	25.6825	25.86	25.642	25.5468	25.73	25.6251	25.7879	P02654	P02654	Apolipoprotein C-I	APOC1
24.2616	23.6777	24.5508	23.5306	22.981	26.1081	24.1587	25.1149	22.5143	26.5903	27.0021	27.9067	24.185	25.5479	P02741	P02741	C-reactive protein	CRP
18.3533	17.4147	17.9687	17.4739	19.9091	20.7033	18.8024	18.7103	17.6031	18.9321	18.5725	18.0062	18.6372	18.4378	P02743	P02743	Serum amyloid P-component	APCS
16.5932	16.8317	15.8274	15.8956	18.2708	19.1038	16.6377	16.2394	16.3229	17.0213	16.6323	16.8252	17.0871	16.6131	P02750	P02750	Leucine-rich alpha-2-glycoprotein	LRG1
16.3524	17.0526	15.5997	16.5596	15.9762	15.4728	16.2869	16.3724	16.2852	16.5142	16.5985	16.3218	16.1689	16.3965	P05026	P05026	Sodium/potassium-transporting ATPase subunit beta-1	ATP1B1
15.7451	15.382	15.5153	15.5157	15.9065	15.7376	15.5398	15.9089	15.4778	16.5329	15.31	16.2225	15.6337	15.832	P05062	P05062	Fructose-bisphosphate aldolase B	ALDOB
20.8112	21.587	19.7197	20.5273	22.2625	22.2316	21.8594	21.3795	21.0952	21.4677	21.1788	20.861	21.1899	21.3069	P05090	P05090	Apolipoprotein D	APOD
15.1777	15.0541	15.2202	16.2847	15.9132	15.678	18.0442	16.2067	9.70224	14.7788	16.448	16.5564	15.5546	15.2894	P05091	P05091	Aldehyde dehydrogenase, mitochondrial	ALDH2
15.2517	15.0209	14.3616	15.5931	17.2992	17.1909	15.232	15.5812	15.7749	15.3153	15.5471	15.151	15.7862	15.4336	P05160	P05160	Coagulation factor XIII B chain	F13B
17.4046	16.3771	17.2116	17.5067	16.7305	19.1744	17.5653	17.8017	17.8408	17.1737	16.6575	17.0998	17.4008	17.3565	P06132	P06132	Uroporphyrinogen decarboxylase	UROD
17.6916	18.0089	17.2675	17.2152	17.0395	16.9927	17.2768	17.3948	17.3057	17.1956	17.8448	17.9318	17.3692	17.4916	P06729	P06729	T-cell surface antigen CD2	CD2
15.3558	14.2544	14.1702	13.9368	15.0435	14.1489	14.7924	14.7228	14.3139	14.8988	13.8675	15.6248	14.4849	14.7034	P07333	P07333	Macrophage colony-stimulating factor 1 receptor	CSF1R
13.5475	9.43197	14.1723	14.8013	14.6573	14.245	15.6131	14.4108	10.5126	15.0423	10.626	14.5558	13.4759	13.4601	P07686	P07686	Beta-hexosaminidase subunit beta	HEXB
19.0891	18.871	18.5996	18.8226	18.0776	17.8885	18.772	18.2139	18.4617	18.6168	18.7252	19.3187	18.5581	18.6847	P07766	P07766	T-cell surface glycoprotein CD3 epsilon chain	CD3E
19.2252	19.2201	19.8886	19.4623	18.6236	18.8251	18.7275	19.1298	18.778	19.2731	18.8825	18.973	19.2075	18.9607	P08238	P08238	Heat shock protein HSP 90-beta	HSP90AB1
18.2534	18.878	17.7831	18.8402	18.6637	19.0939	19.9509	19.9894	19.2236	19.1295	18.9367	19.6648	18.5854	19.4825	P08311	P08311	Cathepsin G	CTSG
15.3484	14.892	14.6137	9.67513	16.8433	16.5707	16.1545	15.7249	15.7134	16.5724	16.5331	15.8941	14.6572	16.0987	P09172	P09172	Dopamine beta-hydroxylase	DBH
15.3201	15.6525	14.4048	13.8369	9.03986	14.7981	9.73361	14.602	9.65249	14.3323	13.6796	14.6673	13.842	12.7779	P09471	P09471	Guanine nucleotide-binding protein G(o) subunit alpha	GNAO1
15.0764	15.2357	12.6856	10.3195	16.4912	15.1889	14.7447	14.4583	14.6152	15.4728	15.5004	15.8439	14.1662	15.1059	P10645	P10645	Chromogranin-A	CHGA
19.692	20.1208	18.9505	19.6395	19.7733	19.3292	19.7332	19.6909	19.6297	19.6989	19.545	19.6973	19.5842	19.6658	P11166	P11166	Solute carrier family 2, facilitated glucose transporter member 1	SLC2A1
16.4629	15.9851	16.1453	16.14	15.7996	15.7124	16.3522	16.2982	16.2334	16.1499	15.9102	16.1467	16.0409	16.1818	P11172	P11172	Uridine 5'-monophosphate synthase	UMPS
16.3246	16.1405	14.3588	16.821	18.4187	18.2208	16.4088	17.0043	16.0851	16.961	17.0381	15.5125	16.7141	16.5016	P11226	P11226	Mannose-binding protein C	MBL2
13.9165	14.6518	14.098	14.2384	9.45376	14.0213	8.86568	14.3792	14.0594	14.2008	15.1042	14.4627	13.3966	13.512	P11274	P11274	Breakpoint cluster region protein	BCR
15.5724	15.1568	16.4083	15.6337	15.5299	14.8003	15.4429	15.6825	15.0948	16.0442	14.7782	15.1056	15.5169	15.358	P12081	P12081	Histidine--tRNA ligase, cytoplasmic	HARS1
16.5095	17.7835	15.5036	16.3641	15.695	16.187	16.6183	17.3436	15.8517	15.9621	15.689	16.3264	16.3404	16.2985	P13637	P13637	Sodium/potassium-transporting ATPase subunit alpha-3	ATP1A3
17.3173	17.3198	16.9456	18.145	16.1565	17.2493	17.0091	16.829	17.8929	15.9734	16.8118	17.5827	17.1889	17.0165	P13747	P13747	HLA class I histocompatibility antigen, alpha chain E	HLA-E
17.0102	14.8698	17.5659	16.5421	17.0633	16.5671	15.696	16.596	15.8452	15.0304	16.0015	15.7071	16.6031	15.8127	P14314	P14314	Glucosidase 2 subunit beta	PRKCSH
16.5212	16.5577	16.9454	17.8232	17.3957	15.7276	16.0441	16.8005	17.0595	16.2255	17.5168	18.0513	16.8285	16.9496	P15391	P15391	B-lymphocyte antigen CD19	CD19
14.8824	15.4574	13.9971	14.7212	14.7885	8.2144	14.7504	15.0692	14.8036	15.237	15.3019	14.6771	13.6769	14.9732	P16066	P16066	Atrial natriuretic peptide receptor 1	NPR1
13.9433	14.2961	14.6455	13.9968	13.9786	13.7078	14.4059	14.3316	13.2927	14.2388	14.4404	13.4652	14.0947	14.0291	P16591	P16591	Tyrosine-protein kinase Fer	FER
16.5978	14.8589	17.5919	16.7327	15.4053	16.2659	15.3105	16.6922	14.6193	16.5041	15.7249	15.8928	16.2421	15.7906	P16930	P16930	Fumarylacetoacetase	FAH
14.9427	14.5406	16.2768	14.6991	13.9781	13.8749	14.3403	15.1239	13.3743	15.2987	13.9855	14.4715	14.7187	14.4324	P17252	P17252	Protein kinase C alpha type	PRKCA
15.2349	14.8571	14.1501	14.8276	14.28	13.8562	14.0095	13.476	14.4443	14.0777	14.5508	14.4468	14.5343	14.1675	P17948	P17948	Vascular endothelial growth factor receptor 1	FLT1
15.9408	16.4076	16.7969	16.0308	14.7569	17.0468	17.3576	16.3549	16.9542	16.2399	16.2445	16.7723	16.1633	16.6539	P18621	P18621	60S ribosomal protein L17	RPL17
14.8156	16.9366	17.6603	14.9697	8.15747	16.293	15.491	15.3232	15.5377	16.268	15.0839	15.09	14.8054	15.4656	P19022	P19022	Cadherin-2	CDH2
15.9158	15.8899	16.1877	15.8825	15.3145	16.0168	15.8743	15.7263	15.939	16.0986	15.8023	15.8882	15.8679	15.8881	P19634	P19634	Sodium/hydrogen exchanger 1	SLC9A1
15.5371	15.8133	16.3024	15.6813	15.96	15.7517	14.7258	15.0989	14.8752	15.6699	15.1576	15.284	15.841	15.1352	P20810	P20810	Calpastatin	CAST
14.8491	15.1372	14.5825	14.9747	8.92774	13.3294	9.73446	14.8697	9.46892	14.6775	14.3427	14.5664	13.6335	12.9433	P21283	P21283	V-type proton ATPase subunit C 1	ATP6V1C1
17.5535	17.2444	16.1261	17.0762	17.3572	16.8896	17.9935	17.9191	16.4042	18.9758	16.5758	16.3706	17.0412	17.3731	P22891	P22891	Vitamin K-dependent protein Z	PROZ
17.9872	16.7321	18.5795	17.8845	18.3779	17.559	17.2227	17.8917	16.9112	16.7304	16.7863	17.1018	17.8534	17.1074	P23284	P23284	Peptidyl-prolyl cis-trans isomerase B	PPIB
21.5447	21.0745	22.3275	21.4622	20.5323	20.8751	20.918	21.5916	21.0878	21.4732	20.6873	21.4645	21.3027	21.2037	P23528	P23528	Cofilin-1	CFL1
15.1354	14.8098	15.4304	14.5632	13.4802	14.4896	14.7716	15.3164	14.9188	14.2391	14.6581	9.40817	14.6514	13.8854	P24557	P24557	Thromboxane-A synthase	TBXAS1
10.0625	13.7314	14.8117	14.2552	9.86187	13.9807	14.0995	14.0359	13.7818	13.8156	9.05017	13.2476	12.7839	13.0051	P24752	P24752	Acetyl-CoA acetyltransferase, mitochondrial	ACAT1
15.4758	15.831	15.8641	15.3316	15.3516	14.6009	15.4478	15.4666	15.2879	15.0923	15.4304	15.4704	15.4092	15.3659	P25098	P25098	Beta-adrenergic receptor kinase 1	GRK2
17.5838	17.4606	18.9357	17.7682	17.1508	17.9241	17.5577	17.998	17.4868	17.9561	17.421	17.638	17.8039	17.6763	P25325	P25325	3-mercaptopyruvate sulfurtransferase	MPST
17.8197	17.4553	18.9172	17.9835	17.2511	18.8773	17.5788	17.4881	17.9094	17.7791	16.9476	17.289	18.0507	17.4987	P25786	P25786	Proteasome subunit alpha type-1	PSMA1
16.1403	15.1976	16.8346	15.8066	15.8722	15.4183	15.7617	15.8244	15.5467	16.0137	15.7431	15.6071	15.8783	15.7494	P25788	P25788	Proteasome subunit alpha type-3	PSMA3
15.2906	15.4884	15.0855	15.186	14.7766	15.4731	15.1954	15.2584	15.4096	15.2078	15.4244	15.4746	15.2167	15.3284	P27448	P27448	MAP/microtubule affinity-regulating kinase 3	MARK3
15.6908	14.8184	16.7916	15.3677	14.6106	14.6247	14.9225	15.0673	14.222	15.3657	14.6752	14.7136	15.3173	14.8277	P28062	P28062	Proteasome subunit beta type-8	PSMB8
14.3983	14.5162	15.324	15.2207	15.7791	14.6552	15.7495	14.6953	14.3737	16.2711	8.38894	14.4927	14.9823	13.9952	P28074	P28074	Proteasome subunit beta type-5	PSMB5
16.4458	15.673	16.1045	16.639	16.5841	17.525	16.2518	16.5492	16.3907	16.8287	16.2757	16.5547	16.4952	16.4751	P28676	P28676	Grancalcin	GCA
17.7458	18.9545	16.8462	17.6002	17.2669	16.3373	17.7946	17.8707	18.2215	17.8667	18.3817	17.8268	17.4585	17.9937	P29992	P29992	Guanine nucleotide-binding protein subunit alpha-11	GNA11
17.3418	16.9016	18.1088	17.681	16.7891	16.3723	16.9195	17.2506	16.4888	17.2033	17.0556	16.9696	17.1991	16.9812	P30044	P30044	Peroxiredoxin-5, mitochondrial	PRDX5
17.7502	17.7006	18.04	17.7652	17.3046	17.4827	17.7768	17.8872	17.4671	18.0144	17.8526	17.6726	17.6739	17.7784	P30086	P30086	Phosphatidylethanolamine-binding protein 1	PEBP1
20.017	18.9138	19.5919	19.7066	19.5029	21.677	19.0807	19.7313	19.5873	20.1313	18.8707	19.7331	19.9015	19.5224	P30626	P30626	Sorcin	SRI
14.1255	14.4623	13.9466	14.2397	9.46821	13.4704	13.3813	14.1892	9.51711	13.4884	9.91474	9.95638	13.2855	11.7412	P31153	P31153	S-adenosylmethionine synthase isoform type-2	MAT2A
19.467	20.4362	19.6453	19.4622	18.9989	18.9434	19.6643	19.3372	19.7617	19.8392	19.6315	19.4612	19.4922	19.6158	P31645	P31645	Sodium-dependent serotonin transporter	SLC6A4
19.9655	19.9239	20.9657	19.9164	19.3668	18.6208	19.8984	20.0301	19.8687	19.7887	19.6789	19.7764	19.7932	19.8402	P31946	P31946	14-3-3 protein beta/alpha	YWHAB
17.3407	17.7475	17.4046	17.2951	18.3445	19.1984	18.2203	17.539	18.0628	18.459	17.2706	16.9534	17.8885	17.7508	P32119	P32119	Peroxiredoxin-2	PRDX2
15.4213	16.0529	14.5633	14.8198	14.6957	13.6087	14.8556	14.8408	14.983	14.655	15.2278	15.3711	14.8603	14.9889	P32455	P32455	Guanylate-binding protein 1	GBP1
16.393	16.0961	15.5467	17.0886	18.5604	18.4898	16.3424	15.8595	15.6642	17.4999	15.9818	16.7424	17.0291	16.3484	P33908	P33908	Mannosyl-oligosaccharide 1,2-alpha-mannosidase IA	MAN1A1
13.907	13.9862	13.2007	12.44	13.741	14.9588	13.9349	14.8057	14.013	14.2418	12.9365	10.3064	13.7056	13.373	P35612	P35612	Beta-adducin	ADD2
20.1659	19.8319	20.5082	19.9525	19.7958	19.3776	19.8103	19.7384	19.7095	20.147	19.7719	19.7974	19.9386	19.8291	P35613	P35613	Basigin	BSG
16.0285	15.2889	17.0482	16.3099	15.7028	16.2549	15.8858	15.9604	15.5962	15.8269	15.5655	15.6935	16.1055	15.7547	P35813	P35813	Protein phosphatase 1A	PPM1A
16.7612	16.6125	17.2641	17.4588	16.6126	17.1895	17.0541	17.1894	16.8846	17.1815	16.9952	17.2363	16.9831	17.0902	P36969	P36969	Phospholipid hydroperoxide glutathione peroxidase	GPX4
17.2873	16.6578	18.6801	18.2107	16.5112	20.8894	18.0636	17.7314	18.1129	17.9227	16.6592	16.5331	18.0394	17.5038	P37840	P37840	Alpha-synuclein	SNCA
13.6936	13.3501	14.2531	14.4033	14.7401	13.1862	15.129	14.2821	14.7304	14.1025	14.5105	14.778	13.9377	14.5888	P39656	P39656	Dolichyl-diphosphooligosaccharide--protein glycosyltransferase 48 kDa subunit	DDOST
14.3602	9.08682	15.1451	14.6299	12.917	13.8606	14.8081	14.6848	14.0479	14.7766	14.4967	14.3752	13.3333	14.5316	P42338	P42338	Phosphatidylinositol 4,5-bisphosphate 3-kinase catalytic subunit beta isoform	PIK3CB
15.1535	14.8971	13.2386	13.7449	8.57531	13.0931	14.1011	15.6059	12.6958	13.7377	9.99899	14.0872	13.1171	13.3711	P43004	P43004	Excitatory amino acid transporter 2	SLC1A2
16.178	16.2457	17.7567	16.5374	14.4967	16.9423	17.4513	16.8112	16.747	16.0852	16.4694	16.9903	16.3595	16.7591	P46781	P46781	40S ribosomal protein S9	RPS9
15.5423	16.5722	15.6864	15.6088	15.3312	15.0211	15.6518	15.7323	15.7502	16.0725	15.8239	15.8113	15.627	15.807	P49757	P49757	Protein numb homolog	NUMB
16.5798	15.6447	17.6467	16.3995	15.6246	16.0149	16.0455	16.4381	15.759	16.9148	15.8198	15.9312	16.3184	16.1514	P51452	P51452	Dual specificity protein phosphatase 3	DUSP3
15.951	15.0592	16.9198	15.9295	14.9962	16.2566	15.1747	15.937	15.8469	15.7457	10.3241	16.0603	15.852	14.8481	P51665	P51665	26S proteasome non-ATPase regulatory subunit 7	PSMD7
16.1066	15.298	16.2025	16.4413	15.5851	15.9782	16.0445	16.1154	15.7718	16.2683	15.8281	16.3016	15.9353	16.0549	P51790	P51790	H(+)/Cl(-) exchange transporter 3	CLCN3
18.0972	15.6859	18.1767	18.7887	16.407	17.0559	16.6951	16.7093	17.1106	16.4228	16.0387	17.4938	17.3686	16.7451	P51809	P51809	Vesicle-associated membrane protein 7	VAMP7
18.8564	18.8921	19.1996	19.0564	18.5855	18.6748	18.9704	18.9239	19.0357	18.8043	19.3802	19.3704	18.8775	19.0808	P52565	P52565	Rho GDP-dissociation inhibitor 1	ARHGDIA
19.8691	19.7217	20.8535	19.9575	19.8028	19.3758	19.7201	19.7169	19.57	19.8337	19.8548	19.9088	19.9301	19.7674	P52566	P52566	Rho GDP-dissociation inhibitor 2	ARHGDIB
13.2991	13.36	14.1532	13.8526	13.2523	16.1358	13.5646	13.4256	14.9025	13.4829	13.7598	13.9942	14.0088	13.8549	P52594	P52594	Arf-GAP domain and FG repeat-containing protein 1	AGFG1
18.3528	17.8182	19.1333	18.3319	17.8384	17.9346	18.1311	18.1071	17.7873	18.2741	17.976	18.2095	18.2348	18.0809	P52907	P52907	F-actin-capping protein subunit alpha-1	CAPZA1
16.6597	16.955	16.1989	16.9616	16.1794	16.2212	16.3969	16.3634	16.4615	16.6088	16.7663	16.7487	16.5293	16.5576	P53985	P53985	Monocarboxylate transporter 1	SLC16A1
18.3293	17.1182	18.5091	17.972	17.2069	17.2202	17.3674	17.426	17.3365	17.7291	16.992	17.5168	17.7259	17.3946	P53990	P53990	IST1 homolog	IST1
15.7382	16.3718	14.8274	16.1866	16.3127	15.8449	16.0797	15.9794	16.2523	16.2481	16.3126	16.4963	15.8803	16.2281	P58335	P58335	Anthrax toxin receptor 2	ANTXR2
18.64	18.1752	19.6726	18.756	17.891	18.0575	18.3231	18.501	18.0427	18.9115	18.2663	18.4082	18.532	18.4088	P59998	P59998	Actin-related protein 2/3 complex subunit 4	ARPC4
20.055	18.8387	21.3126	19.7915	18.7958	18.6611	19.1574	19.2177	18.7155	19.4495	18.6654	19.2631	19.5758	19.0781	P60660	P60660	Myosin light polypeptide 6	MYL6
19.8213	19.1123	20.691	19.9042	19.0589	19.1666	19.6177	19.6351	19.5928	19.7392	19.0901	19.5682	19.6257	19.5405	P61026	P61026	Ras-related protein Rab-10	RAB10
14.1602	15.0349	13.1728	13.6755	8.65856	14.0371	12.8934	14.7035	13.0819	10.4961	9.65022	13.6719	13.1232	12.4162	P61266	P61266	Syntaxin-1B	STX1B
15.4498	16.0365	16.2978	15.5591	14.969	15.943	16.6467	16.3623	16.4002	15.8572	15.2093	15.9929	15.7092	16.0781	P61313	P61313	60S ribosomal protein L15	RPL15
14.8708	15.3395	15.1283	15.4027	15.9571	16.4896	15.3674	15.1956	15.2772	15.3421	14.6472	15.4176	15.5313	15.2078	P62081	P62081	40S ribosomal protein S7	RPS7
17.6226	18.4409	18.4342	18.1779	17.4935	18.6856	18.7497	18.3085	18.9807	18.4442	17.8336	18.6439	18.1424	18.4934	P62750	P62750	60S ribosomal protein L23a	RPL23A
19.694	20.122	18.4677	19.1551	19.5347	18.3011	19.8829	19.993	19.8721	19.5959	19.1153	20.8134	19.2124	19.8788	P62805	P62805	Histone H4	H4-16
17.9502	18.601	18.2963	18.266	18.8417	19.3814	19.2946	18.8286	19.1404	18.5382	18.4938	19.1833	18.5561	18.9132	P62906	P62906	60S ribosomal protein L10a	RPL10A
15.3651	15.4687	15.7203	15.5175	14.6871	17.2382	14.9267	15.3755	14.9717	15.8508	15.2498	15.102	15.6662	15.2461	P63208	P63208	S-phase kinase-associated protein 1	SKP1
21.1442	19.398	22.7636	20.959	19.8021	18.7324	19.7418	20.2133	18.3755	20.5195	18.9316	19.4506	20.4665	19.5387	P67936	P67936	Tropomyosin alpha-4 chain	TPM4
13.4687	12.8245	13.0689	13.7387	13.2719	14.1852	13.2785	14.5724	13.0858	14.0802	13.4397	13.8064	13.4263	13.7105	P69849;Q15155;Q5JPE7	P69849	Nodal modulator 3	NOMO3
13.358	13.8155	14.7715	13.1725	13.4424	13.2733	13.0357	13.044	13.1125	9.6063	13.2061	13.7208	13.6389	12.6209	P98196	P98196	Phospholipid-transporting ATPase IH	ATP11A
13.9639	14.0984	15.0255	14.3975	13.6859	14.3957	14.0463	14.2522	13.6639	14.0587	14.4583	14.0825	14.2612	14.0936	Q02790	Q02790	Peptidyl-prolyl cis-trans isomerase FKBP4	FKBP4
14.6282	15.4476	14.5855	14.5852	14.6479	13.9358	14.6588	14.7327	14.7313	15.1478	14.7411	14.8979	14.6384	14.8183	Q03113	Q03113	Guanine nucleotide-binding protein subunit alpha-12	GNA12
14.9164	14.0338	14.4677	15.879	15.1563	15.4519	14.2431	13.8112	14.4672	14.2187	14.337	13.9516	14.9842	14.1715	Q06481	Q06481	Amyloid beta precursor like protein 2	APLP2
18.9372	19.1866	19.316	19.0137	19.0687	18.3562	19	18.9571	18.6578	19.2748	18.8133	18.898	18.9797	18.9335	Q06830	Q06830	Peroxiredoxin-1	PRDX1
15.3169	16.3857	9.8437	15.1964	17.9385	17.1854	15.6311	14.3764	14.7071	15.1239	15.3428	15.4783	15.3111	15.1099	Q08830	Q08830	Fibrinogen-like protein 1	FGL1
13.0236	12.8079	13.0535	13.0498	9.06247	12.7555	14.2174	10.3492	10.079	12.9298	9.51362	11.2254	12.2921	11.3857	Q09019	Q09019	Dystrophia myotonica WD repeat-containing protein	DMWD
19.2958	19.4097	18.5889	19.1416	20.5057	20.09	19.8689	19.7541	19.7928	20.1563	20.0308	19.5956	19.5053	19.8664	Q12794	Q12794	Hyaluronidase-1	HYAL1
10.4809	12.7002	10.563	14.3035	14.4148	13.4958	9.81193	14.0622	14.9378	12.9597	13.648	13.3336	12.6597	13.1255	Q12884	Q12884	Prolyl endopeptidase FAP	FAP
15.3082	14.9325	16.1698	15.4516	15.7401	15.9526	17.5499	15.672	15.3686	16.7489	13.6523	14.3064	15.5925	15.5497	Q12904	Q12904	Aminoacyl tRNA synthase complex-interacting multifunctional protein 1	AIMP1
14.955	14.484	15.1141	14.9571	15.4797	15.2785	9.59771	10.6317	15.161	14.9454	16.1314	15.2437	15.0447	13.6185	Q13057	Q13057	Bifunctional coenzyme A synthase	COASY
16.0649	15.1445	17.0773	15.918	15.0239	15.5064	15.1882	16.4041	15.0281	15.9967	15.3977	15.1364	15.7892	15.5252	Q13098	Q13098	COP9 signalosome complex subunit 1	GPS1
19.5095	19.4998	17.5677	19.3412	22.7168	20.0631	19.8234	19.6521	19.2367	20.0743	19.659	20.0945	19.783	19.7567	Q13103	Q13103	Secreted phosphoprotein 24	SPP2
14.2624	13.0523	14.5338	14.2005	8.99462	14.0233	13.8536	13.979	9.27328	13.8673	13.0512	13.883	13.1778	12.9846	Q13347	Q13347	Eukaryotic translation initiation factor 3 subunit I	EIF3I
13.6664	13.7998	14.0915	13.5021	9.28765	13.5083	9.75062	10.4078	9.24219	13.9334	13.9644	14.2787	12.9759	11.9295	Q13596	Q13596	Sorting nexin-1	SNX1
16.1778	16.026	16.8996	16.8443	14.843	19.4289	16.5406	17.691	17.6289	16.7804	15.589	15.8642	16.7033	16.6824	Q13630	Q13630	GDP-L-fucose synthase	GFUS
14.842	15.7448	14.2109	15.0448	15.4824	15.6745	15.722	15.1257	15.3378	15.4784	15.2108	15.1874	15.1666	15.3437	Q13683	Q13683	Integrin alpha-7	ITGA7
9.8912	14.9243	14.8958	15.6245	15.7658	10.537	15.2668	15.4418	15.0837	15.0569	16.0435	15.8463	13.6064	15.4565	Q14005	Q14005	Pro-interleukin-16	IL16
17.1994	17.2231	18.7946	17.5829	17.3232	17.0238	16.7888	17.3195	16.9824	17.7425	17.4967	17.809	17.5245	17.3565	Q14019	Q14019	Coactosin-like protein	COTL1
17.2664	15.3247	18.0285	18.0859	15.0256	17.0898	16.39	16.2335	16.1285	16.1072	15.4032	17.1098	16.8035	16.2287	Q14088	Q14088	Ras-related protein Rab-33A	RAB33A
13.7904	14.1437	13.3778	13.8782	13.7585	8.62177	13.9896	13.8495	13.8123	13.6881	12.132	13.7402	12.9284	13.5353	Q14289	Q14289	Protein-tyrosine kinase 2-beta	PTK2B
13.8425	14.1663	14.8778	14.9044	17.3084	13.7116	16.8913	14.3971	14.5123	17.135	13.728	14.876	14.8018	15.2566	Q14574	Q14574	Desmocollin-3	DSC3
14.8816	15.0042	14.8266	15.0556	15.3103	9.3109	14.0773	15.1936	14.9687	15.0813	14.6848	15.4454	14.0649	14.9085	Q14689	Q14689	Disco-interacting protein 2 homolog A	DIP2A
13.6174	14.1253	12.9352	13.8583	13.971	9.99653	14.1296	14.2805	14.0046	14.1385	14.2524	14.1387	13.084	14.1574	Q15124	Q15124	Phosphoglucomutase-like protein 5	PGM5
16.5855	17.3832	16.2819	16.3235	16.4687	16.0184	16.6741	16.8146	16.632	16.154	16.6325	16.5481	16.5102	16.5759	Q15334	Q15334	Lethal(2) giant larvae protein homolog 1	LLGL1
17.5082	17.3969	17.9262	17.4183	17.2594	17.8786	17.3931	17.3568	17.0862	17.9418	17.24	17.4117	17.5646	17.4049	Q15365	Q15365	Poly(rC)-binding protein 1	PCBP1
15.7668	15.4665	16.204	15.767	15.2788	15.9907	15.1028	15.7044	15.5787	15.3715	15.7085	15.2756	15.7456	15.4569	Q15435	Q15435	Protein phosphatase 1 regulatory subunit 7	PPP1R7
15.1356	14.8786	15.9697	14.9933	13.832	15.4106	14.6805	15.0294	14.682	15.3211	14.9609	14.835	15.0366	14.9182	Q15631	Q15631	Translin	TSN
16.4559	16.6712	16.194	16.3286	15.8085	15.5066	16.3314	15.8585	15.871	16.1702	16.0947	16.591	16.1608	16.1528	Q15758	Q15758	Neutral amino acid transporter B(0)	SLC1A5
16.5375	16.4865	17.1609	16.383	8.79789	16.245	16.0363	16.0951	15.8808	16.6109	16.0587	15.4526	15.2685	16.0224	Q16543	Q16543	Hsp90 co-chaperone Cdc37	CDC37
17.5161	18.8982	17.3159	17.7978	17.8826	17.1835	18.2513	18.4122	18.2751	18.2226	18.1768	17.7082	17.7657	18.1744	Q16853	Q16853	Membrane primary amine oxidase	AOC3
13.7503	13.9849	10.4607	13.3971	13.7654	12.9747	14.2797	14.1958	16.0737	13.3396	13.6655	13.2369	13.0555	14.1319	Q4ZHG4	Q4ZHG4	Fibronectin type III domain-containing protein 1	FNDC1
14.3913	14.4903	14.6533	14.5337	14.4124	15.0253	14.5834	14.6115	14.5459	14.374	14.4502	15.0144	14.5844	14.5966	Q53QZ3	Q53QZ3	Rho GTPase-activating protein 15	ARHGAP15
15.1548	15.6911	14.7115	16.1028	16.0704	15.4317	15.872	15.7728	16.1839	15.2032	15.1741	15.4782	15.5271	15.614	Q5SGD2	Q5SGD2	Protein phosphatase 1L	PPM1L
14.1674	13.4521	14.636	13.3289	8.35285	13.2307	9.25971	13.8733	13.5198	13.3344	12.185	13.7979	12.8613	12.6617	Q5T2T1	Q5T2T1	MAGUK p55 subfamily member 7	MPP7
16.8954	16.4916	16.4455	16.6674	16.4779	15.6886	16.6624	16.3868	16.5599	16.6859	15.7449	16.3405	16.4444	16.3967	Q658P3	Q658P3	Metalloreductase STEAP3	STEAP3
16.0103	15.2205	10.3191	17.854	17.0976	17.2111	16.133	16.1901	15.9587	15.4312	16.5245	15.9946	15.6188	16.0387	Q68BL7	Q68BL7	Olfactomedin-like protein 2A	OLFML2A
18.5304	16.0367	18.5958	19.2823	16.9912	18.407	17.0138	16.7286	18.0601	16.7699	16.6936	17.7246	17.9739	17.1651	Q6IAA8	Q6IAA8	Ragulator complex protein LAMTOR1	LAMTOR1
14.492	15.6267	14.1542	14.832	17.4662	17.3533	15.0191	14.3473	15.9874	15.2802	15.7735	16.2397	15.6541	15.4412	Q6P988	Q6P988	Palmitoleoyl-protein carboxylesterase NOTUM	NOTUM
16.3452	15.5558	16.2201	15.4683	15.459	15.1586	15.5949	16.1475	15.4456	15.7779	14.733	15.6734	15.7012	15.5621	Q6PJF5	Q6PJF5	Inactive rhomboid protein 2	RHBDF2
13.6002	15.1705	15.0128	14.1522	15.8873	15.2196	10.3138	14.7685	15.4872	15.3515	14.1064	9.54624	14.8404	13.2623	Q6UVK1	Q6UVK1	Chondroitin sulfate proteoglycan 4	CSPG4
13.2239	14.0752	13.9559	13.9091	14.3999	14.4992	14.8995	14.552	15.0066	14.1695	14.3847	9.129	14.0105	13.6902	Q6WRI0	Q6WRI0	Immunoglobulin superfamily member 10	IGSF10
13.3278	14.7833	15.9334	15.0399	12.991	14.4311	13.5454	14.6555	14.0927	14.8141	14.1396	13.8071	14.4178	14.1757	Q6XQN6	Q6XQN6	Nicotinate phosphoribosyltransferase	NAPRT
14.3906	14.6518	14.0059	13.9851	14.6202	13.8256	14.8183	14.7892	14.4746	14.652	14.8431	15.0155	14.2465	14.7654	Q6ZVF9	Q6ZVF9	G protein-regulated inducer of neurite outgrowth 3	GPRIN3
15.072	14.1196	15.1934	14.5745	14.9981	15.9425	14.8888	14.8375	14.5657	16.1949	13.5268	14.2693	14.9833	14.7138	Q7Z4W1	Q7Z4W1	L-xylulose reductase	DCXR
17.4363	17.2782	17.494	17.5779	16.9262	16.5791	17.0137	17.0939	17.0123	17.4407	17.5171	17.5035	17.2153	17.2635	Q7Z5G4	Q7Z5G4	Golgin subfamily A member 7	GOLGA7
16.8874	15.4959	17.5896	16.1473	16.5663	16.3814	16.2753	16.6726	15.7275	16.6739	16.0629	16.2157	16.5113	16.2713	Q86UF1	Q86UF1	Tetraspanin-33	TSPAN33
17.6773	17.9365	16.6106	17.6022	17.0461	16.5459	17.4869	17.5387	17.5087	18.2475	17.7138	17.4863	17.2365	17.6636	Q86YQ8	Q86YQ8	Copine-8	CPNE8
15.448	13.8071	15.3026	15.1974	15.1645	14.254	15.4248	15.9098	15.9204	15.8581	15.4196	15.736	14.8623	15.7115	Q8IUN9	Q8IUN9	C-type lectin domain family 10 member A	CLEC10A
13.8629	12.6588	14.5605	14.0692	12.5528	12.3436	14.3647	10.0541	13.1527	13.483	10.8347	14.137	13.3413	12.671	Q8IZ07	Q8IZ07	Ankyrin repeat domain-containing protein 13A	ANKRD13A
18.2841	17.9939	18.9939	18.5071	17.4103	17.6084	18.2094	18.1743	18.2385	18.162	17.8276	18.4499	18.1329	18.177	Q8IZP0	Q8IZP0	Abl interactor 1	ABI1
16.6991	16.3257	17.2567	16.8429	15.5672	16.8495	16.308	16.0622	15.7984	16.204	15.2165	16.3836	16.5902	15.9954	Q8N128	Q8N128	Protein FAM177A1	FAM177A1
13.8904	12.7266	14.8194	14.3858	10.3387	13.4082	13.8438	14.2836	13.2021	13.8389	13.2566	13.8854	13.2615	13.7184	Q8TAT6	Q8TAT6	Nuclear protein localization protein 4 homolog	NPLOC4
17.4928	17.4564	17.6177	17.9164	17.9968	17.7416	17.9777	17.8151	17.9365	17.659	17.9314	17.5398	17.7036	17.8099	Q8TD19	Q8TD19	Serine/threonine-protein kinase Nek9	NEK9
18.1247	18.2934	18.2712	18.041	17.3126	16.9886	18.1173	18.2385	18.0715	17.7899	17.4056	17.9823	17.8386	17.9342	Q8TD55	Q8TD55	Pleckstrin homology domain-containing family O member 2	PLEKHO2
20.1955	22.1483	22.4966	20.0106	21.1749	24.4015	21.5958	22.101	21.3731	21.6919	20.5232	20.273	21.7379	21.2597	Q8WUA8	Q8WUA8	Tsukushi	TSKU
14.716	14.5842	13.8949	14.957	16.0413	15.5227	15.3152	15.2395	15.1069	15.177	15.1168	15.3045	14.9527	15.21	Q8WWZ8	Q8WWZ8	Oncoprotein-induced transcript 3 protein	OIT3
16.449	16.5359	16.398	16.3255	15.7033	15.7943	16.6371	16.1874	16.4243	16.6343	16.4588	16.5916	16.201	16.4889	Q92542	Q92542	Nicastrin	NCSTN
14.2231	15.039	14.8738	14.6689	13.6186	14.6529	14.6274	14.962	14.4088	15.025	14.3547	14.7643	14.5127	14.6904	Q92747	Q92747	Actin-related protein 2/3 complex subunit 1A	ARPC1A
15.6123	15.7806	16.3567	17.1539	17.5025	17.0509	17.2413	16.5576	16.4283	17.8661	17.3282	16.3196	16.5762	16.9569	Q92820	Q92820	Gamma-glutamyl hydrolase	GGH
14.7222	16.0651	13.943	15.0947	15.8379	9.97941	15.0682	14.7372	15.3601	15.2075	15.3423	15.1685	14.2737	15.1473	Q92859	Q92859	Neogenin	NEO1
14.9671	10.5265	15.9836	14.7503	14.2744	15.349	14.1999	14.2915	10.3672	14.5729	13.3757	13.9658	14.3085	13.4622	Q92890	Q92890	Ubiquitin recognition factor in ER-associated degradation protein 1	UFD1
21.2637	21.0667	21.913	21.3844	20.2273	19.6282	20.9956	21.4584	20.6017	21.3386	20.8088	20.8916	20.9139	21.0158	Q96FW1	Q96FW1	Ubiquitin thioesterase OTUB1	OTUB1
15.852	15.3615	16.5552	15.74	14.8078	14.5098	16.0547	16.0403	15.0661	15.4049	15.0586	15.9347	15.471	15.5932	Q96HC4	Q96HC4	PDZ and LIM domain protein 5	PDLIM5
16.0137	15.9284	16.9743	16.3286	15.9914	16.1248	16.1916	15.9607	15.9605	16.3395	15.6872	16.0846	16.2269	16.0373	Q96IU4	Q96IU4	Protein ABHD14B	ABHD14B
17.2187	16.5804	16.2966	17.1428	19.2643	18.6088	17.1457	17.4177	17.171	16.9287	16.9612	16.9705	17.5186	17.0991	Q96IY4	Q96IY4	Carboxypeptidase B2	CPB2
13.4632	13.8682	14.5541	14.2514	13.4363	8.46582	13.7964	13.9358	14.3333	13.4292	14.088	13.9493	13.0065	13.922	Q96KP1	Q96KP1	Exocyst complex component 2	EXOC2
13.3646	14.0138	14.0611	13.9643	12.8694	12.378	9.83388	14.3374	10.3329	14.5607	9.622	14.1185	13.4418	12.1342	Q96L92	Q96L92	Sorting nexin-27	SNX27
15.5757	15.8035	16.9715	17.3081	19.0462	15.3339	18.7328	16.9162	16.3692	19.3585	14.2121	16.5325	16.6731	17.0202	Q96P63	Q96P63	Serpin B12	SERPINB12
15.7858	17.0373	15.9222	14.8299	16.8823	8.96579	15.8562	16.6025	15.4876	17.1988	10.2823	17.1714	14.9039	15.4331	Q96RQ3	Q96RQ3	Methylcrotonoyl-CoA carboxylase subunit alpha, mitochondrial	MCCC1
14.9889	15.8784	14.3783	14.6874	15.0743	13.4802	15.4652	15.4885	15.1048	15.0158	15.142	15.4478	14.7479	15.2773	Q96RU3	Q96RU3	Formin-binding protein 1	FNBP1
17.106	17.0424	16.8319	17.866	17.9295	15.9762	17.2457	17.1194	17.407	17.3196	17.298	18.0387	17.1253	17.4047	Q96T49	Q96T49	Protein phosphatase 1 regulatory inhibitor subunit 16B	PPP1R16B
16.1454	14.7907	17.0318	16.3093	15.8988	15.0454	15.8366	15.9322	14.5115	16.2701	14.9932	15.1861	15.8702	15.455	Q99436	Q99436	Proteasome subunit beta type-7	PSMB7
17.7558	16.3336	19.1946	17.4478	16.8769	16.0637	17.3371	17.852	16.1124	17.8717	17.585	17.2703	17.2787	17.3381	Q99439	Q99439	Calponin-2	CNN2
14.6128	16.4293	14.1824	15.3206	15.5807	14.369	15.2199	15.0349	14.8511	15.3387	15.2719	16.0144	15.0825	15.2885	Q99572	Q99572	P2X purinoceptor 7	P2RX7
16.7806	16.1464	17.1226	16.6212	15.3042	16.1467	16.2965	16.268	15.8706	16.1541	16.5188	16.2812	16.3536	16.2315	Q99614	Q99614	Tetratricopeptide repeat protein 1	TTC1
15.3176	14.3858	16.988	15.678	13.7813	14.319	14.4497	15.1891	14.3001	14.9519	14.1316	14.6661	15.0783	14.6148	Q99719	Q99719	Septin-5	SEPTIN5
17.8984	17.9858	17.2216	17.5853	17.1169	16.5957	17.594	17.9412	17.8184	17.9548	17.7605	18.0577	17.4006	17.8544	Q99808	Q99808	Equilibrative nucleoside transporter 1	SLC29A1
16.5781	15.916	16.1742	16.9039	15.8718	15.8837	16.0862	16.0675	16.2859	16.3176	16.0431	16.5213	16.2213	16.2203	Q9BRG1	Q9BRG1	Vacuolar protein-sorting-associated protein 25	VPS25
14.8626	15.0533	15.4225	14.4496	9.60625	14.9744	15.1195	15.0259	8.95447	14.9601	15.4019	15.0441	14.0615	14.0843	Q9BYI3	Q9BYI3	Hyccin	FAM126A
15.3275	15.3869	15.7625	15.0922	14.7085	14.5802	14.7677	14.9198	15.103	14.9182	15.2516	14.8343	15.143	14.9658	Q9BZG1	Q9BZG1	Ras-related protein Rab-34	RAB34
19.2392	19.8872	19.0986	19.2002	18.8814	19.091	19.5532	19.3487	19.5694	19.2128	20.1185	19.7273	19.2329	19.5883	Q9H4G4	Q9H4G4	Golgi-associated plant pathogenesis-related protein 1	GLIPR2
15.4694	16.0702	15.1593	15.4917	15.6276	15.249	16.171	15.7594	16.0985	16.0763	16.5091	16.6654	15.5112	16.2133	Q9H6A0	Q9H6A0	DENN domain-containing protein 2D	DENND2D
14.5849	15.9129	14.3134	16.2871	15.8807	15.9885	15.3509	15.5966	16.4682	15.5111	16.0215	16.0476	15.4946	15.8327	Q9H6X2	Q9H6X2	Anthrax toxin receptor 1	ANTXR1
18.4101	18.5986	17.5225	18.2013	19.3973	19.0632	19.453	18.7081	19.1501	19.0363	19.2454	18.8499	18.5322	19.0738	Q9H8L6	Q9H8L6	Multimerin-2	MMRN2
15.7354	15.4302	16.3538	16.1061	7.61542	17.5449	15.8263	15.9913	16.752	16.1955	16.6169	8.88016	14.7977	15.0437	Q9HA64	Q9HA64	Ketosamine-3-kinase	FN3KRP
18.5778	18.0043	19.4279	18.8101	18.6572	18.1464	18.7256	18.4225	18.6239	18.7876	18.4572	18.5537	18.604	18.5951	Q9HB71	Q9HB71	Calcyclin-binding protein	CACYBP
17.0613	17.5424	16.1251	16.9861	16.8815	17.0952	17.3683	17.191	17.4384	17.5968	17.4309	17.0247	16.9486	17.3417	Q9HBW9	Q9HBW9	Adhesion G protein-coupled receptor L4	ADGRL4
17.3054	16.2035	17.2381	17.985	16.1687	16.7119	17.3834	16.9612	17.3885	17.4212	16.5959	16.2683	16.9354	17.0031	Q9HCN6	Q9HCN6	Platelet glycoprotein VI	GP6
14.8237	14.8005	14.2831	14.3898	9.63995	14.2633	11.292	13.9227	14.2122	10.0774	14.4309	13.6173	13.7001	12.9254	Q9NP58	Q9NP58	ATP-binding cassette sub-family B member 6	ABCB6
16.5799	14.6835	14.5544	16.9012	16.7965	8.98708	16.9711	16.4937	16.6662	14.4274	16.7209	10.5634	14.7504	15.3071	Q9NQ76	Q9NQ76	Matrix extracellular phosphoglycoprotein	MEPE
17.2989	16.5182	16.6915	16.8257	16.0997	15.7068	15.8561	16.071	16.7048	17.1164	16.8352	16.2177	16.5235	16.4669	Q9NQ84	Q9NQ84	G-protein coupled receptor family C group 5 member C	GPRC5C
15.1907	14.7068	16.2584	15.549	15.0042	14.6314	15.3407	15.9631	15.0202	15.4606	14.7954	15.6774	15.2234	15.3762	Q9NR12	Q9NR12	PDZ and LIM domain protein 7	PDLIM7
19.9712	17.9249	21.2653	20.3235	18.6507	18.5645	18.8931	19.1741	18.8709	19.4826	18.748	18.8879	19.45	19.0094	Q9NRW1	Q9NRW1	Ras-related protein Rab-6B	RAB6B
14.7115	15.1615	13.6099	14.5267	13.8949	14.4982	14.9422	14.3797	13.8581	14.4107	14.4326	14.595	14.4004	14.4364	Q9NSC5	Q9NSC5	Homer protein homolog 3	HOMER3
15.2911	17.118	15.0545	16.0397	16.6023	14.7682	16.298	16.0102	15.8661	16.1541	16.081	16.1964	15.8123	16.101	Q9NUV9	Q9NUV9	GTPase IMAP family member 4	GIMAP4
15.8688	16.0393	16.1515	16.1845	15.7547	16.3534	9.41076	16.007	16.146	15.8355	9.32029	15.637	16.0587	13.7261	Q9NVS9	Q9NVS9	Pyridoxine-5'-phosphate oxidase	PNPO
13.797	14.7373	12.5474	13.0898	13.4762	12.6418	14.1753	12.7228	13.719	14.0138	14.958	14.1535	13.3816	13.9571	Q9NY59	Q9NY59	Sphingomyelin phosphodiesterase 3	SMPD3
14.5545	14.7276	14.4961	14.6926	8.92448	13.8082	14.0724	14.5081	14.3938	14.3987	8.7982	13.9221	13.5339	13.3489	Q9NZL9	Q9NZL9	Methionine adenosyltransferase 2 subunit beta	MAT2B
17.5532	17.8662	16.6051	17.3329	17.0977	17.2535	17.4111	17.2697	17.2716	17.1609	17.5727	17.4167	17.2848	17.3504	Q9P2A4	Q9P2A4	ABI gene family member 3	ABI3
13.2915	13.6735	13.6929	13.3677	8.10536	14.5521	11.0578	13.9461	13.568	13.3317	12.9445	13.4267	12.7805	13.0458	Q9P2R3	Q9P2R3	Rabankyrin-5	ANKFY1
15.2506	14.9258	16.8747	16.2361	15.3735	16.6513	15.3054	15.8308	8.07327	15.4294	13.3759	15.6898	15.8853	13.9507	Q9UHY1	Q9UHY1	Nuclear receptor-binding protein	NRBP1
17.817	17.009	18.1772	18.4507	16.8488	17.2829	17.0427	17.2545	17.0073	17.3879	16.9528	17.6073	17.5976	17.2088	Q9UL25	Q9UL25	Ras-related protein Rab-21	RAB21
15.1743	13.927	15.6779	15.0096	13.3784	14.5663	14.2353	14.9336	14.6364	14.831	14.5205	14.017	14.6223	14.529	Q9UNM6	Q9UNM6	26S proteasome non-ATPase regulatory subunit 13	PSMD13
15.4401	15.9824	15.1	16.273	8.54674	15.8851	16.5713	16.4141	16.8836	15.0589	17.033	16.335	14.5379	16.3827	Q9UP52	Q9UP52	Transferrin receptor protein 2	TFR2
16.7348	17.7296	15.6575	16.2188	16.0333	16.3194	16.0679	17.5278	15.9614	15.8522	15.5813	16.4606	16.4489	16.2419	Q9UQM7	Q9UQM7	Calcium/calmodulin-dependent protein kinase type II subunit alpha	CAMK2A
16.017	15.5502	15.4246	16.2064	16.7555	17.0907	16.5	16.3544	16.3751	16.6714	16.8408	16.9536	16.1741	16.6159	Q9Y287	Q9Y287	Integral membrane protein 2B	ITM2B
16.0732	15.3382	16.0421	16.094	15.5462	15.1876	15.9711	16.1556	15.5777	16.3032	15.2193	15.5388	15.7136	15.7943	Q9Y2S2	Q9Y2S2	Lambda-crystallin homolog	CRYL1
14.7201	13.99	15.3572	14.6102	14.0318	13.561	14.6004	13.9102	13.7604	14	14.1333	14.3154	14.3784	14.1199	Q9Y608	Q9Y608	Leucine-rich repeat flightless-interacting protein 2	LRRFIP2
20.9909	20.4457	21.4978	20.7441	19.6277	20.4839	20.8445	20.7503	20.7725	20.9687	20.2088	20.8219	20.6317	20.7278	Q9Y624	Q9Y624	Junctional adhesion molecule A	F11R
15.6065	15.8663	15.8798	15.3661	16.4128	16.8996	16.6232	16.8891	16.0601	16.3729	16.8188	15.0874	16.0052	16.3086	Q9Y625	Q9Y625	Glypican-6	GPC6
15.6766	15.7114	16.0277	16.2037	14.6605	15.1271	15.5332	15.4727	15.3759	15.5555	15.5997	15.6408	15.5678	15.5296	Q9Y653	Q9Y653	Adhesion G-protein coupled receptor G1	ADGRG1
16.6134	16.4759	17.1311	16.6629	15.8918	15.9553	16.4906	16.7262	16.3753	16.7853	16.6952	16.9872	16.4551	16.6766	Q9Y6E0	Q9Y6E0	Serine/threonine-protein kinase 24	STK24
14.7584	14.8984	14.6239	15.2549	8.82772	8.33708	14.9651	15.1107	14.6655	13.8845	9.77119	14.6463	12.7834	13.8405	Q9Y6G9	Q9Y6G9	Cytoplasmic dynein 1 light intermediate chain 1	DYNC1LI1
16.4077	15.6072	16.3119	16.4506	15.8993	16.276	16.3176	16.4853	16.0063	15.8607	16.1504	15.9465	16.1588	16.1278	A6NDG6	A6NDG6	Glycerol-3-phosphate phosphatase	PGP
13.8667	13.582	14.451	17.0615	14.2207	9.43949	8.52172	13.9964	13.7538	13.8479	14.2693	13.4757	13.7702	12.9775	O00214	O00214	Galectin-8	LGALS8
20.5003	19.7859	21.2769	20.6564	19.8588	20.2107	20.1573	20.4076	19.9345	20.5837	20.0642	20.3683	20.3815	20.2526	O00299	O00299	Chloride intracellular channel protein 1	CLIC1
14.2138	13.6521	14.4284	14.5105	9.36776	14.1132	9.87604	14.7021	14.7211	14.2228	14.0882	8.13262	13.381	12.6238	O00303	O00303	Eukaryotic translation initiation factor 3 subunit F	EIF3F
15.1536	14.8165	15.6401	15.2381	14.4551	12.8891	15.1428	14.5959	15.2466	14.8874	15.1597	15.3736	14.6987	15.0677	O00408	O00408	cGMP-dependent 3',5'-cyclic phosphodiesterase	PDE2A
16.4055	16.7894	16.2261	15.9151	15.1195	15.4953	15.9519	16.1593	16.0511	16.1163	16.01	16.1654	15.9918	16.0757	O00481	O00481	Butyrophilin subfamily 3 member A1	BTN3A1
15.98	15.9453	16.2094	15.8583	15.9238	14.9665	15.5241	15.4469	15.6729	15.96	15.0586	15.9884	15.8139	15.6085	O00571	O00571	ATP-dependent RNA helicase DDX3X	DDX3X
14.6273	15.4852	14.1785	15.7338	15.052	16.9656	15.4347	15.2376	16.0125	14.9414	15.2692	16.2419	15.3404	15.5229	O14498	O14498	Immunoglobulin superfamily containing leucine-rich repeat protein	ISLR
13.419	12.9907	14.1773	13.3131	9.41485	9.83122	12.6731	13.346	13.2104	12.8828	12.7955	12.2563	12.191	12.8607	O14727	O14727	Apoptotic protease-activating factor 1	APAF1
14.0435	13.782	14.5471	14.2112	14.1871	15.4498	14.4188	14.5965	14.9443	15.2342	13.4852	13.9527	14.3701	14.4386	O14744	O14744	Protein arginine N-methyltransferase 5	PRMT5
15.0666	15.3939	15.2684	15.6913	14.9049	15.7737	15.4874	14.909	15.5429	15.3728	15.8449	15.1643	15.3498	15.3869	O14908	O14908	PDZ domain-containing protein GIPC1	GIPC1
16.1527	14.7815	17.1907	16.0426	15.188	15.4684	15.6195	15.6444	15.0872	16.0176	15.4951	15.4955	15.804	15.5599	O15194	O15194	CTD small phosphatase-like protein	CTDSPL
17.0671	17.4514	15.6219	16.8921	16.6647	16.3891	16.9923	17.0315	16.8529	17.1136	17.8181	17.264	16.681	17.1787	O15247	O15247	Chloride intracellular channel protein 2	CLIC2
18.1417	17.6558	18.8864	17.8436	17.4723	17.3238	17.8809	18.096	17.9476	17.8236	17.6329	17.8209	17.8873	17.867	O15427	O15427	Monocarboxylate transporter 4	SLC16A3
16.0262	15.5017	16.2468	16.0932	14.9961	15.8857	15.8254	15.6176	15.6634	16.2695	15.4013	15.895	15.7916	15.7787	O15498	O15498	Synaptobrevin homolog YKT6	YKT6
18.8142	18.3035	19.7364	18.9604	17.7176	17.5778	18.3903	18.846	17.9266	18.9364	18.2712	18.705	18.5183	18.5126	O15511	O15511	Actin-related protein 2/3 complex subunit 5	ARPC5
16.8791	16.0737	18.5395	17.0807	16.5826	15.9612	16.5567	16.8665	16.4771	16.5963	16.1398	16.3775	16.8528	16.5023	O43399	O43399	Tumor protein D54	TPD52L2
16.7882	16.2909	18.1354	16.9141	16.5274	18.0685	16.7046	16.7927	16.9962	16.8684	16.7457	16.8634	17.1208	16.8285	O43488	O43488	Aflatoxin B1 aldehyde reductase member 2	AKR7A2
13.942	14.1997	13.7431	13.9344	10.698	14.0117	14.7313	14.2071	14.9729	14.2646	14.6	14.9132	13.4215	14.6148	O43566	O43566	Regulator of G-protein signaling 14	RGS14
15.2403	15.3542	15.0613	16.3468	14.2098	15.3239	13.4487	14.4558	13.6929	15.2284	14.3884	14.898	15.256	14.352	O43820	O43820	Hyaluronidase-3	HYAL3
12.0608	9.83476	13.0183	13.1041	13.158	13.397	13.2407	14.2186	13.7874	14.464	13.4187	13.3891	12.4288	13.7531	O60240	O60240	Perilipin-1	PLIN1
14.9101	14.3951	11.2198	15.2237	14.3846	14.0185	10.9305	9.43326	15.0183	15.357	12.9715	14.0762	14.0253	12.9644	O60245	O60245	Protocadherin-7	PCDH7
14.5786	14.7193	14.6781	14.6841	14.5887	13.9377	14.3086	14.8141	14.4386	14.4794	14.8768	14.7991	14.5311	14.6194	O60884	O60884	DnaJ homolog subfamily A member 2	DNAJA2
16.2377	16.441	16.7987	17.0225	17.7334	16.2665	18.0641	17.0112	16.5373	18.1201	16.0895	16.5199	16.75	17.057	O75223	O75223	Gamma-glutamylcyclotransferase	GGCT
17.8048	17.2212	18.5676	17.9015	16.9728	17.2769	17.3073	17.8147	17.1193	17.7903	17.3635	17.5928	17.6242	17.498	O75368	O75368	SH3 domain-binding glutamic acid-rich-like protein	SH3BGRL
15.4425	15.9035	15.3098	15.1449	15.4869	14.2795	15.9149	15.9073	15.5199	16.2549	14.8456	15.6045	15.2612	15.6745	O75387	O75387	Large neutral amino acids transporter small subunit 3	SLC43A1
13.2988	13.2777	13.1553	14.2611	15.0636	8.63577	15.4161	14.2499	14.3226	15.6943	9.54964	9.83387	12.9487	13.1777	O75635	O75635	Serpin B7	SERPINB7
16.2703	14.7947	15.5508	16.6712	15.6224	15.496	15.3135	15.5866	15.9539	16.8433	15.6915	15.4611	15.7343	15.8083	O75674	O75674	TOM1-like protein 1	TOM1L1
17.1222	15.602	16.9826	17.3076	16.6142	17.2491	16.1106	19.6738	16.5545	16.9529	16.3647	16.4471	16.8129	17.0173	O75822	O75822	Eukaryotic translation initiation factor 3 subunit J	EIF3J
14.8301	14.8459	15.6702	15.0859	14.2953	13.4616	14.2576	14.8655	14.042	14.5591	14.7446	14.252	14.6981	14.4535	O94903	O94903	Pyridoxal phosphate homeostasis protein	PLPBP
15.3093	15.5905	14.4931	15.2344	15.1203	15.6751	15.2997	15.3442	15.4642	15.962	15.4068	16.0363	15.2371	15.5855	O94956	O94956	Solute carrier organic anion transporter family member 2B1	SLCO2B1
14.402	13.6685	15.0316	14.2454	14.3	14.3053	14.5055	14.2403	14.1858	14.7733	9.00037	14.7727	14.3255	13.5797	O95260	O95260	Arginyl-tRNA--protein transferase 1	ATE1
14.8364	15.0531	15.5665	14.7718	14.7155	14.5496	14.7659	14.9977	14.3932	14.7596	14.8171	14.6207	14.9155	14.7257	O95433	O95433	Activator of 90 kDa heat shock protein ATPase homolog 1	AHSA1
18.5872	18.4205	18.0235	18.8493	19.0252	19.5481	18.9906	18.7232	19.0643	19.0884	19.0249	18.7572	18.7423	18.9415	O95445	O95445	Apolipoprotein M	APOM
14.9	14.6184	14.2281	14.5767	15.8093	15.1256	15.3358	15.6995	15.2924	14.7903	14.3206	14.1931	14.8764	14.9386	O95793	O95793	Double-stranded RNA-binding protein Staufen homolog 1	STAU1
18.0057	18.5859	17.4591	17.8745	18.0251	17.4362	18.2834	18.2132	18.0866	18.114	17.9397	18.1218	17.8977	18.1265	O95865	O95865	N(G),N(G)-dimethylarginine dimethylaminohydrolase 2	DDAH2
15.1047	15.1601	15.4229	15.484	15.2394	15.3252	15.2623	15.6407	15.6174	14.5169	15.6188	16.3222	15.2894	15.4964	O96019	O96019	Actin-like protein 6A	ACTL6A
16.9434	17.5649	16.8985	17.2653	16.6592	17.1518	17.1117	16.6708	16.793	17.598	17.132	16.6189	17.0805	16.9874	P01732	P01732	T-cell surface glycoprotein CD8 alpha chain	CD8A
23.2151	24.3593	22.0906	24.6888	23.9405	23.7233	25.2708	24.9393	23.7321	23.7018	25.2097	24.9032	23.6696	24.6261	P01780	P01780	Immunoglobulin heavy variable 3-7	IGHV3-7
19.7021	17.2713	16.7974	17.4383	18.9665	17.7226	18.7789	18.8251	17.5891	16.0849	18.5148	17.6934	17.983	17.9144	P01880	P01880	Immunoglobulin heavy constant delta	IGHD
24.4322	23.8988	24.9756	24.4711	24.5669	24.6912	24.8916	24.7217	24.9013	24.6024	24.9387	24.8873	24.506	24.8238	P02655	P02655	Apolipoprotein C-II	APOC2
17.553	18.3304	17.9654	18.0518	17.4375	16.9189	17.8293	18.1981	17.496	17.6672	17.1989	18.1113	17.7095	17.7501	P02686	P02686	Myelin basic protein	MBP
18.9765	18.5088	19.2012	18.1214	19.9467	19.907	18.7603	19.1968	18.2697	20.0845	19.9662	19.1433	19.1103	19.2368	P02763	P02763	Alpha-1-acid glycoprotein 1	ORM1
21.2832	20.8804	20.2829	21.2635	23.9509	23.1975	20.6098	19.813	20.7201	20.0541	20.8393	19.8763	21.8098	20.3188	P02765	P02765	Alpha-2-HS-glycoprotein	AHSG
21.0885	19.8263	20.5103	21.32	21.4752	22.2159	20.4812	20.1445	19.8366	20.7784	20.4526	20.1835	21.0727	20.3128	P02775	P02775	Platelet basic protein	PPBP
15.4072	15.5324	15.8034	14.3967	15.1103	14.2298	14.4316	14.0156	14.3714	14.8115	14.5195	13.9325	15.08	14.347	P02794	P02794	Ferritin heavy chain	FTH1
14.51	13.8639	14.1412	15.2309	15.0587	15.6226	15.8269	13.3224	14.7127	15.5722	9.84158	15.8908	14.7379	14.1944	P04062	P04062	Lysosomal acid glucosylceramidase	GBA
17.2399	16.7184	16.7565	17.2057	20.4402	20.2329	17.581	17.4454	17.4163	17.6121	17.2403	16.8175	18.0989	17.3521	P04180	P04180	Phosphatidylcholine-sterol acyltransferase	LCAT
17.6434	17.3485	17.1141	17.3995	16.3562	16.2476	17.3408	16.7185	17.0533	17.0514	17.5685	17.8571	17.0182	17.2649	P04234	P04234	T-cell surface glycoprotein CD3 delta chain	CD3D
21.6606	22.0892	21.0418	21.6554	21.2624	21.257	21.5692	21.7019	22.1275	22.2976	21.493	21.8592	21.4944	21.8414	P04439	P04439	HLA class I histocompatibility antigen, A alpha chain	HLA-A
15.7497	15.5177	15.155	15.4643	14.3525	14.7861	15.497	15.1987	15.2901	15.935	15.6877	15.7362	15.1709	15.5574	P06213	P06213	Insulin receptor	INSR
18.2509	16.9262	19.9597	18.2059	17.6518	16.5057	17.2597	17.559	16.0499	18.0336	16.6949	17.008	17.9167	17.1008	P06753	P06753	Tropomyosin alpha-3 chain	TPM3
19.3411	18.1851	17.2324	18.6429	20.6617	20.2496	19.1229	18.9581	18.5568	19.2243	19.2594	18.7425	19.0521	18.9773	P07357	P07357	Complement component C8 alpha chain	C8A
14.2458	14.097	14.8283	14.7329	15.3938	8.95716	14.5893	14.3413	9.06582	14.2201	14.46	13.9104	13.7092	13.4312	P07954	P07954	Fumarate hydratase, mitochondrial	FH
14.3193	12.7638	14.704	13.626	14.2158	15.3698	14.206	15.4876	13.8268	17.5879	14.8895	9.77187	14.1664	14.2949	P08034	P08034	Gap junction beta-1 protein	GJB1
18.7397	18.8213	18.3911	18.8611	18.9822	18.6423	18.8284	18.8205	19.2125	18.7443	19.5022	19.2581	18.7396	19.061	P09326	P09326	CD48 antigen	CD48
16.4804	16.5961	17.003	16.5281	16.3353	15.5219	16.4698	16.5307	16.2479	16.519	16.0073	16.4759	16.4108	16.3751	P09417	P09417	Dihydropteridine reductase	QDPR
17.1614	15.1933	18.653	16.9105	15.8853	15.199	16.2019	16.817	15.0386	17.5799	15.3196	16.068	16.5004	16.1709	P09493	P09493	Tropomyosin alpha-1 chain	TPM1
15.0877	14.6556	14.9213	15.3791	14.891	15.2062	15.5445	14.8654	14.9023	15.4889	14.4871	15.8057	15.0235	15.1823	P0CG12	P0CG12	Decreased expression in renal and prostate cancer protein	DERPC
15.8182	16.7876	16.544	17.0352	9.43627	16.6959	16.2689	16.6841	9.80958	16.9257	16.4962	9.58318	15.3862	14.2946	P0DMM9;P0DMN0	P0DMM9	Sulfotransferase 1A3	SULT1A3
20.9886	20.5137	20.922	20.926	21.4319	22.531	21.4005	20.8967	21.8748	21.5765	20.4212	23.068	21.2189	21.5396	P10124	P10124	Serglycin	SRGN
17.9655	18.2518	18.1627	17.6744	17.7036	17.8469	17.6271	18.0642	17.9919	18.9732	17.9202	17.9014	17.9342	18.0797	P10321	P10321	HLA class I histocompatibility antigen, C alpha chain	HLA-C
21.1337	20.7705	19.9416	20.6741	22.5322	21.2456	21.5388	21.7571	21.2371	21.239	21.0239	21.5523	21.0496	21.3914	P10646	P10646	Tissue factor pathway inhibitor	TFPI
13.1407	15.9089	11.98	13.7269	14.5011	8.429	13.9424	9.83986	13.9737	14.0247	15.04	14.5313	12.9478	13.5587	P10721	P10721	Mast/stem cell growth factor receptor Kit	KIT
17.1981	16.3901	16.4169	16.8047	15.9189	16.7248	16.8898	17.5821	16.8725	18.9138	16.6314	17.2169	16.5756	17.3511	P11168	P11168	Solute carrier family 2, facilitated glucose transporter member 2	SLC2A2
20.6104	21.996	20.5811	20.7456	20.0413	19.1159	20.5586	20.4985	20.7552	21.1041	20.7174	20.5582	20.5151	20.6987	P11233	P11233	Ras-related protein Ral-A	RALA
11.9172	14.1922	14.3311	13.9492	8.28667	13.2823	14.7381	13.8439	14.3037	8.68146	13.2278	14.4181	12.6598	13.2022	P11310	P11310	Medium-chain specific acyl-CoA dehydrogenase, mitochondrial	ACADM
16.0932	16.4087	15.9759	16.8942	17.1671	16.7356	17.9566	16.8221	16.5	18.1875	16.2059	16.2674	16.5458	16.9899	P12273	P12273	Prolactin-inducible protein	PIP
18.6843	19.1633	19.3773	18.5109	18.5934	17.8219	18.8069	19.1758	18.4773	19.1827	19.2214	18.3973	18.6919	18.8769	P13598	P13598	Intercellular adhesion molecule 2	ICAM2
9.2586	8.9121	13.9478	16.4688	15.1817	7.94416	15.2193	15.0765	14.5628	18.0081	14.9072	14.362	11.9522	15.356	P13646	P13646	Keratin, type I cytoskeletal 13	KRT13
14.4499	14.5462	15.1127	15.4725	10.3705	9.41163	16.6624	15.3946	10.4666	14.6725	14.8747	15.9443	13.2272	14.6692	P13804	P13804	Electron transfer flavoprotein subunit alpha, mitochondrial	ETFA
17.2773	17.6022	17.6738	17.1897	16.6259	16.001	16.9941	17.2163	16.9958	16.9449	17.1485	17.0812	17.0617	17.0635	P15121	P15121	Aldo-keto reductase family 1 member B1	AKR1B1
14.6165	16.4763	13.9834	14.7033	8.49871	9.07935	8.85267	15.3274	15.8292	15.0314	15.6857	15.3854	12.8929	14.352	P15428	P15428	15-hydroxyprostaglandin dehydrogenase [NAD(+)]	HPGD
15.2964	15.415	15.4541	15.4284	14.6417	15.1846	15.7502	14.8156	15.3121	14.9163	14.5567	14.6126	15.2367	14.9939	P15880	P15880	40S ribosomal protein S2	RPS2
16.1409	16.1618	10.4807	16.1604	16.1928	16.7094	16.6897	15.9904	16.8591	15.9134	16.8091	17.204	15.3077	16.5776	P16050	P16050	Polyunsaturated fatty acid lipoxygenase ALOX15	ALOX15
13.0894	13.5579	13.7095	13.646	13.6122	14.2619	13.4515	15.0247	13.6093	13.5414	12.9192	7.92057	13.6462	12.7444	P16452	P16452	Protein 4.2	EPB42
17.9447	17.0177	17.7092	17.7763	16.9971	16.5711	17.4879	17.8804	16.9002	17.3004	16.69	16.9982	17.336	17.2095	P17612	P17612	cAMP-dependent protein kinase catalytic subunit alpha	PRKACA
14.4862	14.6073	15.1283	14.262	13.6771	14.7009	14.3861	14.6183	14.1388	14.6994	9.76505	14.0991	14.477	13.6178	P17812	P17812	CTP synthase 1	CTPS1
17.6947	18.6743	17.2454	18.203	17.7735	16.7532	17.547	17.8345	17.9752	17.8149	17.9784	17.8941	17.724	17.8407	P17813	P17813	Endoglin	ENG
14.9903	16.1356	14.9185	15.9913	16.0575	16.6561	16.1575	15.3089	16.0553	16.2676	16.1657	15.844	15.7916	15.9665	P17931	P17931	Galectin-3	LGALS3
14.6896	14.3413	14.375	15.198	15.138	15.1133	15.2609	15.7139	14.5919	14.2686	10.9114	15.9674	14.8092	14.4523	P19338	P19338	Nucleolin	NCL
14.1744	14.7001	15.4003	15.3972	14.9908	13.9587	15.0192	15.1086	15.3548	15.4054	15.7016	16.4742	14.7703	15.5106	P20023	P20023	Complement receptor type 2	CR2
17.4581	16.1705	18.2604	17.3934	16.8968	16.311	16.4418	17.0848	16.1351	16.8026	16.0368	16.6238	17.0817	16.5208	P20338	P20338	Ras-related protein Rab-4A	RAB4A
17.0724	17.9739	16.0717	15.7206	15.7266	16.363	16.8562	17.8271	15.6623	16.6969	15.622	15.7994	16.488	16.4107	P21579	P21579	Synaptotagmin-1	SYT1
15.6746	16.4846	14.7067	14.916	14.2855	15.0853	16.1535	16.4006	14.6199	15.2917	13.648	15.1157	15.1921	15.2049	P21796	P21796	Voltage-dependent anion-selective channel protein 1	VDAC1
23.1687	22.8955	24.3947	23.9727	22.7021	22.0052	22.9834	23.0719	22.9585	23.6043	22.643	23.143	23.1898	23.0674	P21926	P21926	CD9 antigen	CD9
15.2432	15.2748	14.0824	14.9944	15.013	14.3503	14.7125	15.037	14.331	14.7733	13.9112	14.4428	14.8264	14.5346	P22626	P22626	Heterogeneous nuclear ribonucleoproteins A2/B1	HNRNPA2B1
16.6209	15.8866	17.6389	16.7011	15.472	16.0658	16.2822	16.5192	16.4544	16.6759	16.1011	15.852	16.3975	16.3141	P22694	P22694	cAMP-dependent protein kinase catalytic subunit beta	PRKACB
14.4862	10.1203	12.8781	14.7538	13.798	14.5843	10.2755	10.9245	10.05	8.71423	8.89546	14.2443	13.4368	10.5173	P23352	P23352	Anosmin-1	ANOS1
15.5477	16.938	14.469	15.2104	18.6928	17.7625	16.9685	16.865	16.2804	16.3312	15.8375	15.1441	16.4367	16.2378	P24593	P24593	Insulin-like growth factor-binding protein 5	IGFBP5
15.4208	15.0153	16.7084	15.5743	14.848	14.2526	14.9263	15.4012	14.5465	15.331	14.5739	14.6892	15.3032	14.9114	P25787	P25787	Proteasome subunit alpha type-2	PSMA2
16.1853	15.6718	17.2961	16.1552	15.736	15.4489	16.0674	15.764	15.0241	16.3873	15.4854	15.6985	16.0822	15.7378	P25789	P25789	Proteasome subunit alpha type-4	PSMA4
21.3498	21.7614	21.689	21.5652	20.718	20.5411	21.152	21.0319	21.4365	22.1725	21.4696	21.9577	21.2708	21.5367	P27701	P27701	CD82 antigen	CD82
15.6207	15.7093	16.8517	15.3632	15.4119	15.1997	15.0158	15.1613	14.75	15.4048	15.7159	15.7352	15.6927	15.2972	P28065	P28065	Proteasome subunit beta type-9	PSMB9
17.033	16.3965	18.1872	16.8039	16.6925	16.5351	16.578	16.6185	15.8698	17.1532	16.4376	16.1324	16.9414	16.4649	P28070	P28070	Proteasome subunit beta type-4	PSMB4
16.2202	15.7216	16.5378	16.2837	15.8561	15.4119	16.3011	16.3102	15.8009	16.3675	15.3268	16.109	16.0052	16.0359	P29218	P29218	Inositol monophosphatase 1	IMPA1
17.4723	17.4629	17.4916	18.7537	19.6611	20.7099	17.9492	16.7178	18.0709	17.6981	16.4652	19.926	18.5919	17.8045	P29279	P29279	CCN family member 2	CCN2
13.6165	14.8834	13.0482	14.2699	12.5612	9.10303	13.5313	13.4663	14.2503	14.0922	14.4746	13.7339	12.9137	13.9248	P29317	P29317	Ephrin type-A receptor 2	EPHA2
14.7313	13.499	14.5205	15.1598	9.73446	14.3076	10.0069	9.86646	9.45613	14.1456	10.6551	13.5206	13.6588	11.2751	P29376	P29376	Leukocyte tyrosine kinase receptor	LTK
17.4403	16.9874	17.1777	17.4506	17.4715	19.2902	17.8577	17.7821	18.147	17.8971	17.2538	17.3774	17.6363	17.7192	P30043	P30043	Flavin reductase (NADPH)	BLVRB
15.4187	14.4905	15.7597	15.2438	15.9279	15.2647	15.0828	15.1052	15.1642	15.1281	15.0176	14.9325	15.3509	15.0717	P30419	P30419	Glycylpeptide N-tetradecanoyltransferase 1	NMT1
15.763	15.4675	15.9047	15.6223	9.05547	15.327	11.295	8.23325	9.61621	15.7275	8.49812	14.913	14.5234	11.3805	P30520	P30520	Adenylosuccinate synthetase isozyme 2	ADSS2
15.7462	16.4655	15.7332	15.4027	15.0449	15.4819	15.8324	16.3206	16.3152	15.917	16.405	15.8446	15.6457	16.1058	P32121	P32121	Beta-arrestin-2	ARRB2
15.3116	16.7951	15.8235	16.075	15.9575	15.8014	16.6711	16.9213	16.7165	16.1922	17.2393	16.4988	15.9607	16.7065	P33241	P33241	Lymphocyte-specific protein 1	LSP1
15.1319	14.8691	14.4024	15.2492	9.09182	9.66762	16.3592	15.4549	8.87363	14.8236	16.2523	15.5648	13.0687	14.5547	P35232	P35232	Prohibitin	PHB
15.4834	15.6878	14.0501	15.2995	15.7263	15.4702	16.0424	15.7629	15.7401	15.4761	15.3091	15.3134	15.2862	15.6073	P35590	P35590	Tyrosine-protein kinase receptor Tie-1	TIE1
13.8321	13.8581	14.561	14.0144	14.8358	14.9277	13.5209	14.404	14.3791	14.1166	14.8242	10.102	14.3382	13.5578	P36404	P36404	ADP-ribosylation factor-like protein 2	ARL2
14.0691	15.7998	13.188	13.7331	13.5692	13.1486	14.0903	13.8978	14.0404	14.1164	14.5343	14.463	13.918	14.1904	P37023	P37023	Serine/threonine-protein kinase receptor R3	ACVRL1
15.1889	15.3957	14.7974	15.5961	15.1453	15.8655	15.5956	15.5054	15.1691	15.9388	16.4485	15.3641	15.3315	15.6702	P40121	P40121	Macrophage-capping protein	CAPG
9.85476	15.6115	15.7021	9.54433	15.9348	17.9063	16.0288	16.6188	15.6195	15.7975	15.517	9.08335	14.0923	14.7775	P41159	P41159	Leptin	LEP
14.595	14.9879	14.8124	13.9842	14.1359	12.8393	9.92703	14.3643	14.0001	14.3757	13.5452	14.5565	14.2258	13.4615	P46108	P46108	Adapter molecule crk	CRK
13.1575	13.965	13.4744	9.71085	12.8017	14.1351	13.3228	13.3825	10.3956	13.3919	12.6632	12.8904	12.8741	12.6744	P48506	P48506	Glutamate--cysteine ligase catalytic subunit	GCLC
15.1963	13.4523	13.5686	15.4478	8.04675	12.4868	16.0765	15.1615	14.1128	14.4679	14.3257	14.8977	13.0331	14.8404	P48735	P48735	Isocitrate dehydrogenase [NADP], mitochondrial	IDH2
16.0028	16.3223	16.4667	16.259	16.0321	15.9137	16.0623	15.8987	16.5531	16.4383	16.0903	16.17	16.1661	16.2021	P48739	P48739	Phosphatidylinositol transfer protein beta isoform	PITPNB
16.0979	16.5377	16.3817	16.1173	15.9565	15.3589	16.1229	16.1824	16.2902	16.0382	16.4766	15.8885	16.075	16.1665	P49184	P49184	Deoxyribonuclease-1-like 1	DNASE1L1
15.863	16.2593	15.4412	15.9403	16.1149	16.0416	16.3413	15.6	15.645	16.5296	15.0385	15.9382	15.9434	15.8488	P49189	P49189	4-trimethylaminobutyraldehyde dehydrogenase	ALDH9A1
13.2578	13.959	13.7845	13.8065	14.6012	10.6691	15.047	10.3068	13.9144	15.0283	16.0012	14.1059	13.3463	14.0673	P49419	P49419	Alpha-aminoadipic semialdehyde dehydrogenase	ALDH7A1
18.4263	18.1185	16.9154	18.6669	20.1427	19.798	18.5648	18.7959	19.2283	17.8764	18.7253	18.6918	18.678	18.6471	P49747	P49747	Cartilage oligomeric matrix protein	COMP
18.82	18.5527	18.7508	18.8612	18.4064	18.2807	18.6156	18.471	18.4773	18.8403	19.0006	19.1706	18.612	18.7625	P49795	P49795	Regulator of G-protein signaling 19	RGS19
14.3405	14.1401	15.1924	14.6007	14.018	14.3619	14.0863	14.6668	14.2456	14.4069	14.4711	14.1894	14.4423	14.3444	P49840	P49840	Glycogen synthase kinase-3 alpha	GSK3A
14.088	13.2533	14.7718	14.3521	11.4315	9.13406	13.4652	13.4915	13.5585	14.0593	13.9652	13.538	12.8385	13.6796	P49902	P49902	Cytosolic purine 5'-nucleotidase	NT5C2
19.6349	19.3849	18.399	19.6915	21.1187	20.2879	20.2986	20.0097	19.9229	20.171	20.2522	20.1263	19.7528	20.1301	P49908	P49908	Selenoprotein P	SELENOP
15.8925	15.9938	16.3735	16.2861	15.4254	15.2312	15.7901	15.7534	15.5055	15.6382	16.0287	15.7956	15.8671	15.7519	P51159	P51159	Ras-related protein Rab-27A	RAB27A
19.1039	17.2896	19.0456	18.6378	18.0438	18.6302	18.2578	18.3836	18.0643	19.3366	17.1547	18.0901	18.4585	18.2145	P51575	P51575	P2X purinoceptor 1	P2RX1
15.4922	14.5539	16.5294	15.3549	14.8381	14.4991	14.8701	14.9664	14.2955	15.0055	14.1352	14.9985	15.2113	14.7119	P51606	P51606	N-acylglucosamine 2-epimerase	RENBP
15.2724	14.016	14.3294	14.711	9.30122	16.0487	8.69003	15.7058	15.0653	15.785	15.3413	15.6081	13.9465	14.3659	P52790	P52790	Hexokinase-3	HK3
21.4195	20.3369	20.8463	21.01	21.5678	21.8281	21.0485	21.2162	21.1734	22.4956	21.379	21.9966	21.1681	21.5515	P55056	P55056	Apolipoprotein C-IV	APOC4
16.6795	14.4603	14.4922	16.8376	15.7269	16.046	14.7196	14.3819	14.9923	14.4534	9.95899	15.7123	15.7071	14.0364	P56202	P56202	Cathepsin W	CTSW
16.8854	18.188	16.51	16.8872	16.314	15.7559	17.3238	17.2299	17.5393	17.5291	17.6635	16.9448	16.7567	17.3717	P57087	P57087	Junctional adhesion molecule B	JAM2
17.5538	18.5708	16.5919	17.8868	17.4027	17.9	17.7101	18.4811	17.4229	17.4082	17.104	17.7468	17.651	17.6455	P60201	P60201	Myelin proteolipid protein	PLP1
14.4099	13.8721	14.3807	13.2674	11.6665	11.0809	9.69418	13.0185	9.44403	10.6489	9.88309	12.7566	13.1129	10.9076	P60228	P60228	Eukaryotic translation initiation factor 3 subunit E	EIF3E
24.8628	23.742	26.1769	24.9281	23.8069	23.9764	24.1126	24.5891	23.9599	24.5985	24.1842	24.4124	24.5822	24.3095	P60709;P63261	P60709	Actin, cytoplasmic 1	ACTB
16.2269	15.7954	17.5603	16.3374	15.9738	15.1334	15.8827	16.1994	15.1608	16.6534	15.4932	15.6963	16.1712	15.8476	P60900	P60900	Proteasome subunit alpha type-6	PSMA6
19.7157	19.4818	20.1533	19.7379	19.2252	19.5539	19.4372	20.0837	19.3695	19.9752	19.6579	19.7375	19.6446	19.7102	P60953	P60953	Cell division control protein 42 homolog	CDC42
21.0823	20.4075	22.2017	21.0065	20.2145	20.1583	20.6984	20.9664	20.7132	20.9135	20.5893	20.9178	20.8451	20.7998	P61006	P61006	Ras-related protein Rab-8A	RAB8A
15.9638	14.8673	16.8874	16.3878	14.789	15.4556	14.8509	15.1851	14.7069	15.4089	14.3423	15.4642	15.7251	14.9931	P61018	P61018	Ras-related protein Rab-4B	RAB4B
18.2302	17.335	18.7879	17.9762	17.2733	17.5155	17.29	17.5001	17.1921	17.8642	17.5598	17.4607	17.853	17.4778	P61019	P61019	Ras-related protein Rab-2A	RAB2A
20.1642	19.5922	20.3979	20.0719	19.4192	19.0699	19.6309	19.8862	19.6889	19.877	19.6513	19.9608	19.7859	19.7825	P61020	P61020	Ras-related protein Rab-5B	RAB5B
17.2956	15.541	17.5731	17.4109	16.6711	16.7128	17.2521	16.6326	16.7829	17.311	16.8233	16.6091	16.8674	16.9018	P61073	P61073	C-X-C chemokine receptor type 4	CXCR4
17.4987	17.3856	17.8059	17.348	17.0362	18.7608	17.6304	17.4047	18.0841	18.2101	17.2603	17.3216	17.6392	17.6519	P61081	P61081	NEDD8-conjugating enzyme Ubc12	UBE2M
17.5221	16.8658	18.4069	17.4153	16.3873	17.0752	16.445	17.2693	17.0303	16.8595	16.8739	17.0269	17.2788	16.9175	P61163	P61163	Alpha-centractin	ACTR1A
13.3037	13.2528	14.9107	13.5384	8.3037	13.707	12.9137	13.3358	9.44927	8.72055	12.7971	10.1165	12.8361	11.2222	P61201	P61201	COP9 signalosome complex subunit 2	COPS2
16.0889	15.7629	15.7102	16.3934	15.3535	15.2165	15.6063	15.5016	15.4048	15.7927	14.8035	15.8749	15.7542	15.4973	P61421	P61421	V-type proton ATPase subunit d 1	ATP6V0D1
15.5224	15.726	16.2308	15.6962	14.9197	16.5388	16.4653	16.0399	16.1695	15.6775	15.0602	16.1574	15.7723	15.9283	P62241	P62241	40S ribosomal protein S8	RPS8
16.9623	17.2251	17.9948	17.1183	16.4026	17.3598	18.0253	17.4933	17.4211	17.4399	16.9078	17.7371	17.1771	17.5041	P62269	P62269	40S ribosomal protein S18	RPS18
15.6703	15.4125	16.0497	14.6397	8.98246	16.18	16.0583	15.3165	15.2488	14.7906	10.7319	15.3519	14.4891	14.583	P62280	P62280	40S ribosomal protein S11	RPS11
18.1569	18.4506	18.5037	18.4461	18.1713	18.1173	18.2803	18.2435	18.3197	18.7548	18.5288	18.7262	18.3076	18.4755	P62330	P62330	ADP-ribosylation factor 6	ARF6
12.452	13.2534	14.2934	13.8521	15.9872	15.8948	13.601	13.0237	13.7505	13.7517	13.2221	13.9344	14.2888	13.5472	P62333	P62333	26S proteasome regulatory subunit 10B	PSMC6
21.3633	20.4197	22.2967	21.5005	20.2544	20.5	20.4218	20.563	20.4006	20.7929	20.091	20.8381	21.0558	20.5179	P62820	P62820	Ras-related protein Rab-1A	RAB1A
15.3288	15.972	15.4472	15.247	14.601	14.7734	15.4491	15.9169	14.3321	15.187	14.9201	15.0237	15.2282	15.1381	P63098	P63098	Calcineurin subunit B type 1	PPP3R1
14.0407	13.6371	13.9771	13.2897	11.6324	13.797	13.007	13.28	11.0797	13.282	13.486	12.6494	13.3957	12.7973	P68400;Q8NEV1	P68400	Casein kinase II subunit alpha	CSNK2A1
16.4392	14.101	16.4836	17.0473	9.66047	16.5755	9.98828	14.5055	14.9877	14.5911	14.7156	13.9814	15.0512	13.7949	P78333	P78333	Glypican-5	GPC5
13.3961	15.1772	13.4966	14.5692	12.5184	14.4737	14.7672	13.8585	10.1864	13.7587	13.0795	14.3804	13.9385	13.3385	P78504	P78504	Protein jagged-1	JAG1
17.857	17.9427	18.0525	18.3916	17.7279	16.72	18.221	18.1785	18.1747	18.1987	18.0618	18.49	17.7819	18.2208	P84095	P84095	Rho-related GTP-binding protein RhoG	RHOG
16.5038	14.8942	15.9498	18.4595	18.093	14.6112	14.8529	15.8419	17.1946	14.8103	17.4525	17.9726	16.4186	16.3542	Q01973	Q01973	Inactive tyrosine-protein kinase transmembrane receptor ROR1	ROR1
15.0651	15.4813	13.8957	14.2325	8.52441	14.5961	16.0437	15.5165	9.24827	14.2187	12.9021	15.0233	13.6325	13.8255	Q02218	Q02218	2-oxoglutarate dehydrogenase, mitochondrial	OGDH
17.0294	15.5564	16.4376	16.6083	15.531	15.7076	15.8713	16.3654	17.3131	17.0717	16.3358	16.1399	16.1451	16.5162	Q04609	Q04609	Glutamate carboxypeptidase 2	FOLH1
17.8336	17.5139	16.6471	18.2225	18.1504	17.582	16.5672	17.8084	16.7218	17.1424	18.5665	18.4313	17.6582	17.5396	Q04756	Q04756	Hepatocyte growth factor activator	HGFAC
15.9078	15.2013	15.5345	17.1291	16.193	15.9766	15.0777	15.4886	16.2112	14.9011	15.3838	15.8727	15.9904	15.4892	Q10471	Q10471	Polypeptide N-acetylgalactosaminyltransferase 2	GALNT2
14.1534	14.1163	15.7887	13.7344	12.9704	13.1901	10.5184	9.99179	12.8215	14.1419	9.72384	13.3923	13.9922	11.7649	Q12765	Q12765	Secernin-1	SCRN1
9.78061	15.5002	15.5582	15.0525	16.3416	17.0349	9.6597	16.2896	16.7317	15.6099	16.5922	16.3178	14.878	15.2001	Q13093	Q13093	Platelet-activating factor acetylhydrolase	PLA2G7
16.2577	15.7196	16.7584	16.2613	15.7559	16.88	15.8029	16.1161	15.6267	15.8812	15.8509	15.7704	16.2722	15.8414	Q13126	Q13126	S-methyl-5'-thioadenosine phosphorylase	MTAP
10.627	13.5936	12.9428	13.0728	15.6883	15.0836	9.65437	13.1235	13.7241	13.2405	9.22563	13.0273	13.5013	11.9992	Q13332	Q13332	Receptor-type tyrosine-protein phosphatase S	PTPRS
14.0624	16.0005	13.698	14.2463	13.2465	8.44954	9.01819	14.3557	14.0058	14.7767	15.2264	14.5931	13.2839	13.6627	Q13478	Q13478	Interleukin-18 receptor 1	IL18R1
14.5826	14.2151	15.1124	15.6102	14.8508	13.8945	14.8022	14.8532	14.2851	15.7689	14.6858	15.2248	14.7109	14.9367	Q14108	Q14108	Lysosome membrane protein 2	SCARB2
15.3473	15.0305	14.1295	15.4925	15.6704	15.6727	15.8048	15.173	15.7601	15.4097	14.4969	16.7707	15.2238	15.5692	Q14314	Q14314	Fibroleukin	FGL2
14.0758	14.2395	14.4382	14.2297	14.4481	10.3169	13.6473	13.9581	13.5739	9.588	10.1111	11.8614	13.6247	12.1233	Q14914	Q14914	Prostaglandin reductase 1	PTGR1
14.2749	14.1025	14.4644	13.9974	12.8035	12.5955	14.1384	14.089	13.6379	13.9602	10.966	14.2682	13.7064	13.51	Q15057	Q15057	Arf-GAP with coiled-coil, ANK repeat and PH domain-containing protein 2	ACAP2
16.287	17.2882	16.4488	16.067	15.1219	15.0396	15.9664	16.5213	15.7745	16.3881	16.2742	16.3472	16.0421	16.2119	Q15121	Q15121	Astrocytic phosphoprotein PEA-15	PEA15
15.3932	14.8054	16.5414	15.4527	14.7809	14.963	14.8281	15.355	14.8598	15.536	14.5316	15.0347	15.3228	15.0242	Q15126	Q15126	Phosphomevalonate kinase	PMVK
15.9944	16.9177	16.2242	15.8352	16.0159	16.8416	16.0137	16.026	16.3644	16.4421	16.6219	15.9203	16.3048	16.2314	Q15181	Q15181	Inorganic pyrophosphatase	PPA1
17.1925	16.4045	18.3103	17.4305	16.1776	16.6239	16.8022	16.9893	16.3559	17.1238	16.6431	16.7035	17.0232	16.7696	Q15691	Q15691	Microtubule-associated protein RP/EB family member 1	MAPRE1
18.3604	16.713	19.0612	18.3587	16.9741	17.8753	18.0478	17.9126	17.7625	18.0625	16.9471	17.7189	17.8904	17.7419	Q15762	Q15762	CD226 antigen	CD226
17.2886	19.0999	16.3172	17.6805	17.3573	16.3043	17.3142	17.069	17.7602	17.7997	18.5171	17.666	17.3413	17.6877	Q16602	Q16602	Calcitonin gene-related peptide type 1 receptor	CALCRL
15.8263	18.1232	14.9873	15.385	16.0064	9.98415	9.24451	10.0061	15.4339	15.9124	16.4926	15.9756	15.0521	13.8442	Q16625	Q16625	Occludin	OCLN
13.8637	12.8922	11.4751	14.0928	14.3794	9.05528	12.9887	13.1923	13.7188	13.3757	13.4631	10.11	12.6264	12.8081	Q16720	Q16720	Plasma membrane calcium-transporting ATPase 3	ATP2B3
16.2573	16.1049	16.0191	16.1409	15.354	15.0315	15.9607	16.3362	16.0005	16.066	15.7921	15.8228	15.8179	15.9964	Q2M3D2	Q2M3D2	Exocyst complex component 3-like protein 2	EXOC3L2
13.6204	13.9164	13.4975	13.5125	13.4184	13.6239	13.9682	13.6334	13.2458	14.148	14.3363	13.1396	13.5982	13.7452	Q5T0F9	Q5T0F9	Coiled-coil and C2 domain-containing protein 1B	CC2D1B
16.3304	16.5966	18.6648	18.9944	20.6709	16.575	20.7625	18.6346	18.1326	21.4659	15.7711	17.8097	17.972	18.7627	Q5T749	Q5T749	Keratinocyte proline-rich protein	KPRP
14.8653	14.8963	14.2531	14.9371	15.0345	15.2706	15.0459	14.8007	14.8608	14.7088	9.74345	14.4	14.8762	13.9266	Q5TC84	Q5TC84	Opioid growth factor receptor-like protein 1	OGFRL1
9.54274	14.0117	14.1257	14.29	14.3348	17.6045	14.6674	14.9249	14.6393	14.8936	14.6558	14.7912	13.9849	14.762	Q5VVQ6	Q5VVQ6	Ubiquitin thioesterase OTU1	YOD1
14.1951	13.7643	14.8249	14.227	13.4314	15.4083	14.1373	14.3549	13.8686	14.0557	13.4242	9.54604	14.3085	13.2311	Q6ICL3	Q6ICL3	Transport and Golgi organization protein 2 homolog	TANGO2
15.6349	16.4771	15.8233	15.416	8.8946	16.9156	15.7459	16.2498	15.8897	16.024	16.6563	16.0609	14.8603	16.1044	Q6NYC8	Q6NYC8	Phostensin	PPP1R18
10.7138	8.6691	13.7907	14.9895	16.0866	14.0664	15.9458	14.9679	15.6725	16.4069	14.5667	15.2454	13.0527	15.4675	Q6P4A8	Q6P4A8	Phospholipase B-like 1	PLBD1
14.7557	15.6224	15.3891	14.3717	15.0224	14.3432	14.9101	14.8804	14.7498	14.9065	14.6185	14.8824	14.9174	14.8246	Q6P9B6	Q6P9B6	MTOR-associated protein MEAK7	MEAK7
18.8241	18.741	20.1128	18.4416	20.6502	18.9816	20.5035	20.0169	20.7413	20.4297	18.7027	18.2508	19.2919	19.7741	Q6UXH0	Q6UXH0	Angiopoietin-like protein 8	ANGPTL8
13.9247	10.1861	13.8597	15.3312	16.5472	12.6516	16.3439	14.9231	15.066	17.2201	10.6443	14.1901	13.7501	14.7313	Q6ZVX7	Q6ZVX7	F-box only protein 50	NCCRP1
17.1325	17.0819	18.0862	17.3117	16.9633	17.0519	17.3536	16.9072	17.5152	17.0548	17.2443	17.5857	17.2713	17.2768	Q7Z403	Q7Z403	Transmembrane channel-like protein 6	TMC6
15.5773	15.1732	15.7238	15.343	16.1622	16.1815	16.1796	16.0781	15.8129	16.3998	15.5302	16.1781	15.6935	16.0298	Q86SQ4	Q86SQ4	Adhesion G-protein coupled receptor G6	ADGRG6
14.97	14.7043	16.2654	15.2124	14.8299	14.2786	15.096	15.2713	14.176	15.6269	14.9528	14.4816	15.0435	14.9341	Q86WR7	Q86WR7	Proline and serine-rich protein 2	PROSER2
14.5244	15.6588	14.6766	15.3172	15.2628	14.1944	15.8998	15.2573	15.5377	15.0449	15.084	15.8228	14.939	15.4411	Q86WV1	Q86WV1	Src kinase-associated phosphoprotein 1	SKAP1
16.6678	15.9829	17.722	16.6065	15.3726	14.6658	15.3939	15.2051	15.4045	15.7218	15.3803	16.0368	16.1696	15.5237	Q86Y82	Q86Y82	Syntaxin-12	STX12
16.8801	17.4062	16.7608	16.9029	16.1275	16.7507	17.0049	17.0832	17.3004	16.8257	17.2076	16.856	16.8047	17.0463	Q8N5C1	Q8N5C1	Calcium homeostasis modulator protein 5	CALHM5
17.1272	16.2478	17.9427	16.893	16.0446	16.3063	16.8145	16.1693	16.3343	16.7489	16.0848	16.5025	16.7603	16.4424	Q8N5J2	Q8N5J2	Ubiquitin carboxyl-terminal hydrolase MINDY-1	MINDY1
22.9572	20.6394	22.7266	23.3157	20.4561	21.8288	20.8856	20.6132	21.3398	21.6707	20.1239	22.041	21.9873	21.1124	Q8N699	Q8N699	Myc target protein 1	MYCT1
16.8386	17.2769	16.9502	16.9165	16.7467	16.2512	17.1416	17.275	16.7809	17.107	16.883	16.9961	16.83	17.0306	Q8N9N7	Q8N9N7	Leucine-rich repeat-containing protein 57	LRRC57
14.7359	14.3736	15.1589	15.3314	14.185	11.2793	14.4039	14.7737	14.2991	14.2479	14.6713	15.3386	14.1774	14.6224	Q8NB16	Q8NB16	Mixed lineage kinase domain-like protein	MLKL
14.0602	10.8775	14.1436	14.3219	13.8604	13.4908	10.2824	14.6365	13.4018	13.6494	14.9771	13.5866	13.4591	13.4223	Q8NBS9	Q8NBS9	Thioredoxin domain-containing protein 5	TXNDC5
13.6172	14.4408	9.63648	9.46911	15.746	14.2645	15.2667	14.5907	15.2453	15.7323	14.7272	15.3422	12.8624	15.1507	Q8NES3	Q8NES3	Beta-1,3-N-acetylglucosaminyltransferase lunatic fringe	LFNG
16.7603	17.2205	16.5888	16.9055	17.7662	17.5267	17.1851	17.2475	17.5085	16.8973	17.2502	17.306	17.128	17.2324	Q8TCD5	Q8TCD5	5'(3')-deoxyribonucleotidase, cytosolic type	NT5C
15.8046	14.8019	16.6755	15.7217	14.6524	15.2636	15.1887	15.6537	14.3811	15.2744	14.3147	14.4113	15.4866	14.8706	Q8TEA8	Q8TEA8	D-aminoacyl-tRNA deacylase 1	DTD1
16.5378	17.186	15.8764	16.0761	15.9717	15.2962	16.4735	16.7013	16.5263	16.9641	16.273	16.5669	16.1574	16.5842	Q8WTV0	Q8WTV0	Scavenger receptor class B member 1	SCARB1
13.7723	8.92131	14.5832	14.0068	12.8632	14.0226	8.68896	13.2713	12.9283	13.0158	9.33389	13.7527	13.0283	11.8318	Q8WUD1	Q8WUD1	Ras-related protein Rab-2B	RAB2B
14.3964	13.9225	15.6085	14.9045	8.61863	14.266	14.7093	14.3993	10.626	14.8524	13.9003	14.0582	13.6194	13.7576	Q8WZA0	Q8WZA0	Protein LZIC	LZIC
17.0996	16.7875	18.0339	17.4268	17.2601	21.1204	17.4165	17.613	17.5791	17.7894	18.3222	17.8062	17.9547	17.7544	Q92530	Q92530	Proteasome inhibitor PI31 subunit	PSMF1
18.1585	16.3912	17.9155	18.5835	17.0138	19.0241	17.1316	17.3182	17.6181	17.191	16.7468	17.5165	17.8478	17.2537	Q969T9	Q969T9	WW domain-binding protein 2	WBP2
15.6819	16.8068	15.7852	15.9294	15.6996	15.4225	15.7947	15.999	16.2221	15.9395	16.4876	16.1994	15.8876	16.1071	Q96BJ3	Q96BJ3	Axin interactor, dorsalization-associated protein	AIDA
15.4164	15.5739	16.0102	15.4038	15.4034	15.3464	15.1971	15.6601	15.6155	15.6999	15.2006	14.9109	15.5257	15.3807	Q96BS2	Q96BS2	Calcineurin B homologous protein 3	TESC
14.6685	16.04	14.3221	15.8095	15.5341	14.899	15.9408	15.1496	14.5317	16.1767	15.4444	14.7289	15.2122	15.3287	Q96FQ6	Q96FQ6	Protein S100-A16	S100A16
17.6039	17.3102	17.7685	17.6796	16.908	17.2353	17.5998	17.5109	17.2851	17.8599	17.3598	17.6301	17.4176	17.5409	Q96FZ7	Q96FZ7	Charged multivesicular body protein 6	CHMP6
15.6627	14.6109	15.4584	15.9745	14.4764	15.2838	15.2326	15.1639	14.5807	15.5577	15.4375	15.3526	15.2444	15.2208	Q96H20	Q96H20	Vacuolar-sorting protein SNF8	SNF8
15.1699	15.5617	14.5081	15.573	15.0949	14.6704	15.4626	15.0695	15.3932	15.5327	15.6639	15.3067	15.0963	15.4048	Q96RF0	Q96RF0	Sorting nexin-18	SNX18
17.4535	17.4477	18.2997	17.59	17.3444	16.8385	17.1799	17.4725	17.2464	17.5385	17.0657	17.227	17.4956	17.2883	Q99497	Q99497	Parkinson disease protein 7	PARK7
13.6216	13.4793	13.236	13.8672	13.9482	15.1972	12.0966	10.7575	10.5702	13.9627	13.7031	9.45765	13.8916	11.7579	Q99523	Q99523	Sortilin	SORT1
12.5674	12.5523	13.9141	13.1374	9.17198	13.1195	11.9046	12.4099	9.40694	13.4639	11.944	13.391	12.4104	12.0867	Q99615	Q99615	DnaJ homolog subfamily C member 7	DNAJC7
18.3411	17.9	19.1566	18.1966	17.256	17.6185	18.5226	18.3527	18.3316	18.6834	17.8592	17.8393	18.0781	18.2648	Q99685	Q99685	Monoglyceride lipase	MGLL
15.8912	14.6353	15.7127	15.486	14.4565	15.6859	15.4793	15.6975	15.7534	16.6848	15.1635	15.4975	15.3113	15.7127	Q99704	Q99704	Docking protein 1	DOK1
18.8906	16.6914	20.2693	18.9319	16.6646	18.1563	17.1117	17.326	17.2941	17.6646	16.5268	18.0599	18.2673	17.3305	Q9BV40	Q9BV40	Vesicle-associated membrane protein 8	VAMP8
15.8292	16.0308	16.6153	15.8578	15.8937	17.7248	16.5359	16.0723	17.148	16.3254	16.3808	16.0901	16.3253	16.4254	Q9BVJ7	Q9BVJ7	Dual specificity protein phosphatase 23	DUSP23
20.5758	20.4755	20.3926	20.7849	20.6798	19.7639	20.6731	21.1696	20.7952	20.5772	19.8146	19.8127	20.4454	20.4737	Q9BWP8	Q9BWP8	Collectin-11	COLEC11
14.5134	15.3557	14.7161	14.9089	14.2064	14.3425	15.162	15.2549	15.5933	15.1198	15.3007	15.6784	14.6738	15.3515	Q9BXI6	Q9BXI6	TBC1 domain family member 10A	TBC1D10A
17.0869	17.289	16.4032	18.3161	18.0187	17.2312	18.8294	17.4366	16.6486	17.0257	17.8075	18.3127	17.3909	17.6767	Q9BY76	Q9BY76	Angiopoietin-related protein 4	ANGPTL4
14.6043	13.6777	14.484	14.4886	9.88273	14.2328	14.8762	14.8845	9.39634	14.4487	9.73474	9.52982	13.5617	12.145	Q9BZE9	Q9BZE9	Tether containing UBX domain for GLUT4	ASPSCR1
14.6622	14.7747	15.3558	15.0169	14.0687	14.5629	14.4254	14.6931	14.3465	14.7163	14.6525	14.709	14.7402	14.5905	Q9BZV1	Q9BZV1	UBX domain-containing protein 6	UBXN6
16.9807	17.9722	16.4138	17.6631	19.4235	16.8305	18.4608	18.4056	17.7187	17.7443	16.6915	19.0485	17.5473	18.0116	Q9H2X3	Q9H2X3	C-type lectin domain family 4 member M	CLEC4M
16.0773	14.7962	15.7738	17.5431	16.1341	16.6121	15.2879	15.0617	15.7245	14.769	13.3444	16.8282	16.1561	15.1693	Q9H336	Q9H336	Cysteine-rich secretory protein LCCL domain-containing 1	CRISPLD1
16.3363	17.2343	15.3098	16.1612	15.654	15.7569	16.4183	16.5119	16.3431	16.4736	16.7384	16.758	16.0754	16.5406	Q9H3M7	Q9H3M7	Thioredoxin-interacting protein	TXNIP
15.2633	15.0685	15.0434	14.8089	14.8299	14.9927	14.3315	14.281	14.3808	15.0979	15.2386	15.5573	15.0011	14.8145	Q9HBI0	Q9HBI0	Gamma-parvin	PARVG
16.1617	15.7962	16.7263	16.1242	15.5431	15.1147	15.933	15.9997	15.6645	16.0289	16.1118	16.0397	15.9111	15.9629	Q9HC38	Q9HC38	Glyoxalase domain-containing protein 4	GLOD4
13.9251	12.8082	7.94865	14.5049	12.8693	14.8673	9.72713	10.1886	10.6955	13.7476	15.9375	15.0727	12.8206	12.5615	Q9NP55	Q9NP55	BPI fold-containing family A member 1	BPIFA1
16.7474	15.7652	17.3511	16.2926	16.1015	16.6493	16.0359	16.001	9.91535	16.1178	15.5916	16.3009	16.4845	14.9938	Q9NP79	Q9NP79	Vacuolar protein sorting-associated protein VTA1 homolog	VTA1
17.756	16.7214	19.0314	18.1191	17.374	16.9791	17.3474	18.0327	16.9263	17.7669	17.1766	17.3729	17.6635	17.4372	Q9NR31	Q9NR31	GTP-binding protein SAR1a	SAR1A
12.9009	12.7076	13.7617	12.8831	10.4471	12.7084	13.8088	13.0936	12.6536	10.1188	9.69477	12.6211	12.5681	11.9984	Q9NTJ5	Q9NTJ5	Phosphatidylinositol-3-phosphatase SAC1	SACM1L
15.6403	15.7204	16.098	15.8598	13.8135	15.5135	15.2557	15.4304	15.5623	15.4339	15.022	15.1433	15.4409	15.3079	Q9NYB9	Q9NYB9	Abl interactor 2	ABI2
18.3773	18.8196	17.3186	17.8763	16.9291	16.7018	18.5567	18.1907	18.1785	18.6346	18.3342	18.0591	17.6705	18.3256	Q9NZH0	Q9NZH0	G-protein coupled receptor family C group 5 member B	GPRC5B
16.4152	15.9998	16.7889	15.9249	15.1239	15.475	16.319	15.9145	15.6932	15.802	16.6312	16.8161	15.9546	16.196	Q9P289	Q9P289	Serine/threonine-protein kinase 26	STK26
15.5646	16.308	15.4106	15.9503	16.3507	15.9177	15.6197	15.4377	15.5516	15.3887	15.2157	15.9511	15.917	15.5274	Q9UBS3	Q9UBS3	DnaJ homolog subfamily B member 9	DNAJB9
16.9867	16.3055	17.3184	16.7814	17.362	17.0155	16.2581	17.0154	16.1965	17.4151	16.2665	16.8342	16.9616	16.6643	Q9UBV8	Q9UBV8	Peflin	PEF1
17.3264	18.2987	16.9622	17.9418	20.0698	20.2082	17.9217	17.7935	17.9256	17.87	18.0103	17.4298	18.4678	17.8251	Q9UBX5	Q9UBX5	Fibulin-5	FBLN5
12.5484	14.3252	14.9945	10.9864	10.7041	14.1068	13.4317	9.43558	12.589	14.6233	13.741	12.683	12.9442	12.7506	Q9UHC9	Q9UHC9	NPC1-like intracellular cholesterol transporter 1	NPC1L1
15.7378	15.4929	15.7527	15.6958	15.437	15.1448	15.5339	15.9117	15.5875	15.6405	15.1262	15.204	15.5435	15.5006	Q9UJ68	Q9UJ68	Mitochondrial peptide methionine sulfoxide reductase	MSRA
15.2268	15.9344	14.0746	15.3114	9.17774	10.7671	16.6945	15.8591	13.9974	14.9857	15.4643	15.6439	13.4153	15.4408	Q9UJS0	Q9UJS0	Calcium-binding mitochondrial carrier protein Aralar2	SLC25A13
13.8862	14.2715	15.2449	14.6107	9.87202	14.559	13.4402	14.2114	14.6861	13.8226	14.5137	13.4074	13.7407	14.0136	Q9UJW0	Q9UJW0	Dynactin subunit 4	DCTN4
15.3139	15.3239	16.0712	15.3791	15.4595	15.6078	15.3663	15.2692	14.6883	15.8852	15.0662	15.053	15.5259	15.2214	Q9UKK9	Q9UKK9	ADP-sugar pyrophosphatase	NUDT5
15.6448	13.3446	14.6074	15.9774	13.7814	13.9295	14.4145	14.4255	13.98	13.7727	13.4019	14.22	14.5475	14.0358	Q9UKU9	Q9UKU9	Angiopoietin-related protein 2	ANGPTL2
16.8719	16.4258	16.5786	16.7008	9.47648	16.2273	16.8138	16.2934	16.8496	16.3072	10.9477	16.5504	15.3801	15.627	Q9UKY7	Q9UKY7	Protein CDV3 homolog	CDV3
17.9103	18.1739	17.4186	17.9219	18.1808	17.2886	18.0397	18.0902	18.4036	18.4515	18.353	18.5284	17.8157	18.3111	Q9UN70	Q9UN70	Protocadherin gamma-C3	PCDHGC3
14.7173	14.9809	14.446	14.7523	14.0335	11.8261	14.766	15.3279	9.03914	14.3487	15.085	14.4825	14.126	13.8415	Q9UNE7	Q9UNE7	E3 ubiquitin-protein ligase CHIP	STUB1
15.1026	14.4827	15.8635	15.0457	14.0342	13.7388	14.7975	15.3411	14.1471	15.3719	14.878	15.1807	14.7112	14.9527	Q9UNH7	Q9UNH7	Sorting nexin-6	SNX6
14.6311	14.5047	14.6848	14.1403	13.2255	14.6129	13.836	14.652	14.3069	14.0784	14.455	14.4248	14.2999	14.2922	Q9UQ13	Q9UQ13	Leucine-rich repeat protein SHOC-2	SHOC2
13.6777	12.7016	15.0542	14.2663	13.4062	15.2711	14.3412	13.7216	13.7184	13.9866	12.664	13.1706	14.0628	13.6004	Q9Y285	Q9Y285	Phenylalanine--tRNA ligase alpha subunit	FARSA
14.5119	15.3274	14.0513	15.0763	9.69283	9.95091	14.6826	15.2991	14.4503	14.8548	14.8426	14.5862	13.1018	14.786	Q9Y2H1	Q9Y2H1	Serine/threonine-protein kinase 38-like	STK38L
13.651	13.9072	14.0888	13.7908	12.4173	13.4151	13.0878	12.4907	14.0629	13.7733	13.8302	13.1317	13.545	13.3961	Q9Y2I8	Q9Y2I8	WD repeat-containing protein 37	WDR37
15.4881	15.4025	16.7772	15.832	15.569	15.9281	15.0846	15.7146	15.2347	15.8477	14.9009	15.5605	15.8328	15.3905	Q9Y371	Q9Y371	Endophilin-B1	SH3GLB1
14.5483	14.4989	14.8061	14.5878	13.4228	13.2124	14.2611	14.6957	13.8936	10.4153	14.0714	14.2788	14.1794	13.6027	Q9Y3A5	Q9Y3A5	Ribosome maturation protein SBDS	SBDS
13.7163	13.327	14.2718	14.002	9.94483	13.7817	10.3868	13.9144	15.2611	13.5324	9.76488	13.3976	13.1739	12.7095	Q9Y3Q8	Q9Y3Q8	TSC22 domain family protein 4	TSC22D4
15.7317	15.9453	15.7962	15.8294	15.3435	15.4068	15.945	16.281	16.0295	15.9793	16.2293	16.1248	15.6755	16.0982	Q9Y5X1	Q9Y5X1	Sorting nexin-9	SNX9
15.3486	15.342	15.9828	14.5347	14.945	14.8227	15.445	15.4481	14.7653	15.9044	15.0235	15.2345	15.1626	15.3035	Q9Y5Z4	Q9Y5Z4	Heme-binding protein 2	HEBP2
16.6221	17.6439	16.1527	16.658	17.119	16.1585	16.9948	16.9893	16.9055	16.9438	17.3014	16.9762	16.7257	17.0185	Q9Y639	Q9Y639	Neuroplastin	NPTN
13.5925	8.81014	14.0459	13.6507	14.1834	11.8757	10.152	11.1304	9.94295	12.9215	13.6225	12.8701	12.6931	11.7732	Q9Y6W3	Q9Y6W3	Calpain-7	CAPN7
19.1593	19.2804	19.4154	19.3409	18.2819	18.156	19.2602	19.0892	18.9811	18.8602	18.9286	19.391	18.939	19.085	Q9Y6W5	Q9Y6W5	Wiskott-Aldrich syndrome protein family member 2	WASF2
19.7045	19.4681	19.4821	20.0216	19.979	19.6138	19.6969	20.3559	19.9742	19.6324	19.8468	19.2688	19.7115	19.7958	Q9Y6Z7	Q9Y6Z7	Collectin-10	COLEC10
19.6476	21.4129	19.3823	22.0055	21.639	20.8352	22.3828	22.2983	20.863	22.2447	23.0359	22.7095	20.8204	22.2557	A0A0A0MS15	A0A0A0MS15	Immunoglobulin heavy variable 3-49	IGHV3-49
18.9608	20.0892	18.0939	22.0097	20.8376	19.3123	19.4927	20.4128	19.9906	19.0944	19.4784	21.9032	19.8839	20.062	A0A0B4J1V0	A0A0B4J1V0	Immunoglobulin heavy variable 3-15	IGHV3-15
23.7527	22.119	20.2353	23.0054	22.1604	24.3828	25.5201	23.2591	20.9383	21.3916	24.6276	25.0627	22.6093	23.4666	A0A0B4J1Y9	A0A0B4J1Y9	Immunoglobulin heavy variable 3-72	IGHV3-72
17.806	18.788	17.4527	19.4887	20.3731	17.6213	10.2477	19.0061	18.209	17.1102	20.2424	17.7935	18.5883	17.1015	A0A0C4DH29	A0A0C4DH29	Immunoglobulin heavy variable 1-3	IGHV1-3
15.7359	15.1607	16.2127	15.8196	16.1774	15.2898	15.3957	16.3125	15.7852	15.6822	15.7779	15.6333	15.7327	15.7645	A0FGR8	A0FGR8	Extended synaptotagmin-2	ESYT2
14.7909	13.3561	9.79445	15.2371	13.4164	14.8151	8.98142	9.94803	14.7068	14.6595	10.221	14.6034	13.5683	12.1867	A6QL63	A6QL63	Ankyrin repeat and BTB/POZ domain-containing protein BTBD11	BTBD11
18.2918	18.3046	18.383	18.7696	18.7943	19.2347	18.7448	18.658	18.7249	18.6432	18.6362	18.6353	18.6297	18.6737	E9PAV3	E9PAV3	Nascent polypeptide-associated complex subunit alpha, muscle-specific form	NACA
15.9162	16.2028	16.1371	16.369	15.4387	15.1491	15.898	15.6578	16.6824	15.2755	15.9699	16.0247	15.8688	15.9181	O00182	O00182	Galectin-9	LGALS9
14.1174	14.036	14.742	14.1083	13.3038	15.8514	14.0395	13.983	14.2702	14.15	13.4573	13.8073	14.3598	13.9512	O00442	O00442	RNA 3'-terminal phosphate cyclase	RTCA
20.5134	20.5591	20.7729	20.3934	19.3612	19.0652	19.9924	20.2755	20.0501	20.5508	20.0468	20.0428	20.1109	20.1597	O00501	O00501	Claudin-5	CLDN5
15.8183	16.4911	15.0754	15.8007	14.7733	14.2869	15.6505	15.6806	15.5574	15.6049	15.7649	15.1704	15.3743	15.5715	O00506	O00506	Serine/threonine-protein kinase 25	STK25
22.0069	21.3661	21.4197	22.7943	21.323	21.0777	21.4886	21.159	21.718	22.1243	21.7429	22.1824	21.6646	21.7359	O00560	O00560	Syntenin-1	SDCBP
16.5257	17.1599	16.0561	16.8349	16.5643	14.8455	16.5455	16.6017	16.5071	16.9323	16.1847	16.2879	16.331	16.5099	O14495	O14495	Phospholipid phosphatase 3	PLPP3
14.1357	14.5123	13.5188	14.3077	8.42264	13.324	14.1987	14.5141	14.507	14.1643	14.0218	14.1081	13.0369	14.2523	O14713	O14713	Integrin beta-1-binding protein 1	ITGB1BP1
17.7082	17.9969	17.6272	18.2226	18.0346	17.8271	17.9623	17.8547	17.9957	18.13	18.1852	17.6377	17.9028	17.9609	O14773	O14773	Tripeptidyl-peptidase 1	TPP1
19.2723	18.8939	19.3548	19.3153	19.1882	19.0419	19.6934	19.5012	19.5153	19.2837	19.4335	19.4204	19.1777	19.4746	O14775	O14775	Guanine nucleotide-binding protein subunit beta-5	GNB5
17.5486	17.0569	18.4467	17.55	17.5337	17.1717	17.2037	17.3393	16.8138	17.6991	16.8892	17.2047	17.5513	17.1916	O14818	O14818	Proteasome subunit alpha type-7	PSMA7
17.4977	17.1723	18.7058	17.7089	16.9611	17.0035	17.4366	17.7539	17.184	17.9379	17.157	18.0293	17.5082	17.5831	O15145	O15145	Actin-related protein 2/3 complex subunit 3	ARPC3
13.1045	14.1296	13.8932	13.2509	13.0314	7.95372	13.7154	9.50873	9.72265	13.7941	10.0213	14.1899	12.5606	11.8254	O15211	O15211	Ral guanine nucleotide dissociation stimulator-like 2	RGL2
15.4321	14.8923	16.0561	15.3675	14.6723	15.6468	15.2354	15.3944	15.5271	15.6501	15.3768	15.4876	15.3445	15.4452	O15305	O15305	Phosphomannomutase 2	PMM2
14.6254	13.7124	13.4811	15.3679	16.3638	15.1066	9.1709	10.5813	13.7014	9.81422	10.6274	8.69401	14.7762	10.4315	O43175	O43175	D-3-phosphoglycerate dehydrogenase	PHGDH
15.0759	14.3733	16.1045	14.9106	7.76217	15.4614	14.9742	14.2579	14.3186	14.5756	13.694	14.1336	13.948	14.3257	O43765	O43765	Small glutamine-rich tetratricopeptide repeat-containing protein alpha	SGTA
16.0518	16.1299	16.1576	16.0599	15.864	15.6113	16.0102	16.2918	16.0097	16.0573	15.9198	15.6239	15.9791	15.9855	O43813	O43813	Glutathione S-transferase LANCL1	LANCL1
14.2365	14.7965	13.957	14.5984	15.0294	14.1542	15.3799	15.2886	14.6759	14.8915	15.2203	14.8301	14.462	15.0477	O60462	O60462	Neuropilin-2	NRP2
16.6167	16.5198	18.6978	17.0769	16.9861	16.2485	17.3104	17.1051	16.7661	18.1514	16.8681	16.5803	17.0243	17.1302	O60669	O60669	Monocarboxylate transporter 2	SLC16A7
14.8349	13.3755	12.7446	15.8297	14.9369	9.86235	13.7096	13.7026	14.5514	14.6888	14.9603	14.5967	13.5973	14.3682	O60928	O60928	Inward rectifier potassium channel 13	KCNJ13
14.0198	14.5196	14.0808	14.0769	13.5208	10.4215	13.9478	13.9798	13.9801	13.7189	13.8332	13.621	13.4399	13.8468	O75167	O75167	Phosphatase and actin regulator 2	PHACTR2
14.8482	14.9284	14.0105	14.2922	15.3855	14.8603	15.1217	15.14	15.3248	14.8443	8.70358	15.3604	14.7209	14.0825	O75367	O75367	Core histone macro-H2A.1	MACROH2A1
13.2631	9.79126	13.8055	13.8997	8.69338	13.2887	12.8922	14.0412	14.1317	13.4692	13.7037	13.5271	12.1236	13.6275	O75886	O75886	Signal transducing adapter molecule 2	STAM2
16.5176	17.1673	15.8723	15.9525	16.3958	8.9598	16.821	17.0446	16.7313	16.5768	17.4786	17.105	15.1442	16.9596	O75995	O75995	SAM and SH3 domain-containing protein 3	SASH3
14.9319	14.8981	14.0564	14.8755	13.7853	9.43576	9.36887	15.4947	14.8979	15.2805	15.8528	15.1888	13.6638	14.3473	O94760	O94760	N(G),N(G)-dimethylarginine dimethylaminohydrolase 1	DDAH1
13.2325	14.3013	9.35563	10.0762	14.0781	13.5316	9.45296	13.8379	14.0138	14.0402	14.1517	14.8707	12.4292	13.3946	O94813	O94813	Slit homolog 2 protein	SLIT2
13.2928	15.2673	14.1795	14.5389	14.4036	13.3586	10.0554	15.0398	11.3027	10.0747	8.93978	9.77501	14.1734	10.8646	O94925	O94925	Glutaminase kidney isoform, mitochondrial	GLS
15.2894	15.2915	14.3429	15.4004	14.9547	15.2208	15.6709	15.2129	15.3586	15.2822	15.3295	15.1438	15.0833	15.333	O95084	O95084	Serine protease 23	PRSS23
16.4425	17.3699	16.3224	16.9436	14.8909	16.5894	17.1899	16.9677	17.4548	16.8176	17.6566	17.0715	16.4264	17.193	O95236	O95236	Apolipoprotein L3	APOL3
13.8154	14.6292	13.8808	14.212	13.8045	13.1794	14.8872	13.9634	14.5005	14.1609	15.0213	14.4214	13.9202	14.4924	O95248	O95248	Myotubularin-related protein 5	SBF1
13.9108	13.7698	13.572	14.1273	8.96167	14.3418	13.5568	14.2077	9.89575	13.8957	9.45668	8.99058	13.1139	11.6672	O95352	O95352	Ubiquitin-like modifier-activating enzyme ATG7	ATG7
13.6327	14.022	14.3058	14.7034	14.5709	14.4985	15.0649	14.3822	14.2344	15.9126	15.5841	14.205	14.2889	14.8972	O95498	O95498	Vascular non-inflammatory molecule 2	VNN2
16.0803	15.9877	16.4936	16.0986	15.3489	16.7601	16.1878	16.3823	16.3191	16.3021	15.5961	16.4471	16.1282	16.2057	O95858	O95858	Tetraspanin-15	TSPAN15
13.0994	14.4305	14.5511	13.943	13.5185	14.0679	9.4263	10.6525	10.0771	13.4139	13.6997	13.6814	13.9351	11.8251	O95861	O95861	3'(2'),5'-bisphosphate nucleotidase 1	BPNT1
15.6782	15.9323	15.8128	16.1721	15.2995	14.8678	15.695	15.621	15.4298	15.6056	15.361	15.71	15.6271	15.5704	O95980	O95980	Reversion-inducing cysteine-rich protein with Kazal motifs	RECK
16.4812	16.2721	16.1816	17.3278	17.9081	16.8936	19.0116	17.1324	17.2224	19.1443	16.2464	16.9815	16.8441	17.6231	P01040	P01040	Cystatin-A	CSTA
20.8721	18.8347	18.2499	21.6038	19.4763	20.9076	19.1947	19.0925	19.8005	18.5599	18.2442	19.0378	19.9907	18.9883	P01127	P01127	Platelet-derived growth factor subunit B	PDGFB
14.8398	14.9718	12.7938	14.7552	15.0586	15.9655	9.4381	9.24035	8.08363	10.563	9.86259	15.7163	14.7308	10.484	P01817	P01817	Immunoglobulin heavy variable 2-5	IGHV2-5
22.109	23.1207	22.6059	21.8871	22.4408	22.9646	23.1899	22.2086	22.9054	23.0347	22.7356	22.3974	22.5213	22.7453	P01889	P01889	HLA class I histocompatibility antigen, B alpha chain	HLA-B
19.7649	20.3677	19.0628	19.3962	19.3877	18.028	20.0338	19.1714	19.2693	19.8	19.8244	19.8385	19.3346	19.6562	P01903	P01903	HLA class II histocompatibility antigen, DR alpha chain	HLA-DRA
17.0879	17.6885	17.2867	18.3504	18.1563	16.902	18.1256	18.575	18.7983	17.1706	17.8466	18.326	17.5786	18.1404	P02511	P02511	Alpha-crystallin B chain	CRYAB
20.8745	21.091	21.5759	20.8315	21.6854	21.3476	21.5413	21.8403	21.1986	22.0359	21.8567	21.3044	21.2343	21.6295	P02749	P02749	Beta-2-glycoprotein 1	APOH
15.2734	15.6056	14.7466	14.3489	15.9826	13.3949	14.4626	14.254	14.6396	14.4135	14.7198	14.0111	14.892	14.4168	P02792	P02792	Ferritin light chain	FTL
18.851	16.5524	18.0717	20.1058	19.0372	18.6878	20.6922	19.4693	20.2679	19.6854	19.732	23.7194	18.551	20.5944	P04430	P04430	Immunoglobulin kappa variable 1-16	IGKV1-16
17.9324	17.534	18.636	18.009	17.6674	19.0188	17.3353	17.749	17.1304	17.7624	17.2962	17.2123	18.133	17.4143	P04632	P04632	Calpain small subunit 1	CAPNS1
17.0312	17.5021	16.5145	17.4248	17.58	16.9429	18.2031	17.6309	17.1684	20.4313	17.5457	17.7789	17.1659	18.1264	P05109	P05109	Protein S100-A8	S100A8
14.7195	14.0239	14.7139	14.3061	13.6018	14.3354	14.5447	14.1682	14.2941	14.3865	13.9325	14.0012	14.2834	14.2212	P05387	P05387	60S acidic ribosomal protein P2	RPLP2
17.5103	17.1838	18.2103	17.3089	16.8926	16.6764	17.1641	17.692	16.7045	17.315	16.6622	16.9729	17.2971	17.0851	P05771	P05771	Protein kinase C beta type	PRKCB
14.2749	15.3327	13.819	13.308	8.79881	15.225	14.7032	15.778	13.5974	14.1181	13.6264	14.6957	13.4597	14.4198	P07196	P07196	Neurofilament light polypeptide	NEFL
19.3763	20.4505	18.8354	19.7765	20.0504	18.5695	19.8415	19.6125	20.0422	20.3931	20.1969	19.58	19.5098	19.9444	P07355	P07355	Annexin A2	ANXA2
20.1814	20.4936	21.4549	20.3245	19.616	19.5895	19.9982	20.6026	19.3906	20.5256	19.8454	20.0965	20.2766	20.0765	P07437	P07437	Tubulin beta chain	TUBB
17.6692	16.9861	18.1196	17.5331	17.2968	17.8735	17.3527	17.4915	17.7549	17.374	16.8789	17.0874	17.5797	17.3232	P07741	P07741	Adenine phosphoribosyltransferase	APRT
15.9585	15.2914	15.922	15.2709	19.7411	18.7958	15.7607	15.4578	15.5656	16.6223	16.646	15.8982	16.8299	15.9918	P08185	P08185	Corticosteroid-binding globulin	SERPINA6
13.9388	14.2175	13.377	14.7037	14.5301	13.7961	14.7846	14.7621	14.1302	14.6593	13.0464	14.6384	14.0939	14.3369	P08754	P08754	Guanine nucleotide-binding protein G(i) subunit alpha-3	GNAI3
15.9489	15.4314	16.1583	15.9618	16.5435	17.2083	15.9995	15.6683	15.9055	16.1194	15.7857	15.909	16.2087	15.8979	P08865	P08865	40S ribosomal protein SA	RPSA
16.0824	14.5883	15.5185	17.1313	14.3919	15.4783	14.9757	14.8899	14.6221	15.7639	14.8475	15.4717	15.5318	15.0951	P09486	P09486	SPARC	SPARC
17.1953	17.3804	17.8078	17.1136	17.8551	19.3089	18.0322	17.8146	16.4869	19.9408	17.1143	17.6804	17.7769	17.8449	P0DJI8	P0DJI8	Serum amyloid A-1 protein	SAA1
15.2525	15.158	15.5048	15.2403	15.146	13.4251	14.9286	15.0957	15.263	14.9784	14.9847	15.2711	14.9545	15.0869	P10398	P10398	Serine/threonine-protein kinase A-Raf	ARAF
18.5107	18.42	19.4544	18.6173	19.3624	18.3186	19.3662	18.3121	18.0233	19.6943	18.1323	18.4982	18.7806	18.6711	P10599	P10599	Thioredoxin	TXN
17.2654	17.3124	18.1109	17.7841	16.9534	19.8649	17.2587	17.3815	17.851	17.6166	17.2509	17.6223	17.8819	17.4968	P10768	P10768	S-formylglutathione hydrolase	ESD
18.6718	17.2925	19.3637	20.2007	17.591	18.1022	18.1308	18.362	18.3018	19.0137	17.74	17.9584	18.537	18.2511	P11279	P11279	Lysosome-associated membrane glycoprotein 1	LAMP1
15.602	15.4996	16.3908	16.0796	15.5377	15.7438	15.6635	15.7653	15.4443	16.2072	16.1221	15.3524	15.8089	15.7591	P11766	P11766	Alcohol dehydrogenase class-3	ADH5
16.4057	16.6813	16.2338	17.8933	18.538	16.4252	16.9232	17.519	18.2705	15.2723	17.8559	18.0852	17.0295	17.321	P12018	P12018	Immunoglobulin iota chain	VPREB1
15.8825	15.7909	16.1093	16.0194	15.9653	15.2068	16.4151	10.3216	16.3779	16.123	15.8623	16.0967	15.829	15.1994	P12955	P12955	Xaa-Pro dipeptidase	PEPD
20.2942	19.314	21.8277	19.8275	18.801	19.681	19.9734	20.5793	20.0546	19.8049	19.0406	20.023	19.9576	19.9126	P13224	P13224	Platelet glycoprotein Ib beta chain	GP1BB
16.158	15.5182	16.8921	16.9071	15.9412	16.3041	15.9373	15.7969	16.7832	16.3424	15.8842	16.2971	16.2868	16.1735	P13473	P13473	Lysosome-associated membrane glycoprotein 2	LAMP2
15.4833	15.4518	16.1033	14.718	15.02	15.0615	14.6184	15.9319	14.8089	15.8961	14.7287	8.77287	15.3063	14.1261	P13929	P13929	Beta-enolase	ENO3
14.8482	15.6187	14.1365	13.6584	13.837	14.5463	15.4268	16.8505	9.35722	13.0964	9.15546	14.2694	14.4409	13.026	P14136	P14136	Glial fibrillary acidic protein	GFAP
20.0733	18.9114	21.404	19.6326	19.0878	19.8431	19.9132	20.5538	19.931	19.5875	19.1775	19.9959	19.8254	19.8598	P14770	P14770	Platelet glycoprotein IX	GP9
10.2527	10.1448	10.2825	9.20301	13.6779	13.4853	14.0087	14.0557	13.9236	13.5428	10.1564	15.1271	11.1744	13.4691	P14780	P14780	Matrix metalloproteinase-9	MMP9
17.0316	17.4142	16.4341	16.9558	17.3999	16.8413	17.657	17.7489	17.7848	16.5998	16.8627	17.3163	17.0128	17.3283	P15502	P15502	Elastin	ELN
18.3592	17.848	19.2421	18.585	17.9924	18.434	17.9145	18.3203	17.5704	18.3664	18.1352	18.2947	18.4101	18.1002	P15531	P15531	Nucleoside diphosphate kinase A	NME1
19.3111	19.861	19.0206	21.2978	20.8532	21.6325	21.0732	20.8735	20.8934	20.1939	21.9591	21.4562	20.3294	21.0749	P15814	P15814	Immunoglobulin lambda-like polypeptide 1	IGLL1
14.8026	15.3816	13.1911	14.6699	16.74	16.3211	15.308	14.9224	15.1352	15.3982	14.8221	15.7738	15.1844	15.2266	P15907	P15907	Beta-galactoside alpha-2,6-sialyltransferase 1	ST6GAL1
19.9529	19.7512	19.8784	19.8737	19.6044	19.3959	19.9301	19.8092	19.7484	19.6739	20.0481	20.266	19.7427	19.9126	P16150	P16150	Leukosialin	SPN
20.0518	19.6229	20.7023	20.2113	19.4778	19.6864	19.7739	19.9764	19.7787	20.3421	19.7023	19.8909	19.9588	19.9107	P18085	P18085	ADP-ribosylation factor 4	ARF4
13.6634	14.0287	13.9851	13.7869	13.5605	14.1335	12.8844	13.8855	13.3635	14.0134	13.257	13.6893	13.8597	13.5155	P19623	P19623	Spermidine synthase	SRM
20.4605	19.4835	19.6139	20.785	21.2543	22.0347	21.0272	21.4627	20.6509	20.9607	22.4421	21.5727	20.6053	21.3527	P19652	P19652	Alpha-1-acid glycoprotein 2	ORM2
17.1805	17.0586	17.675	16.9899	16.999	16.5801	16.6977	16.8969	16.8646	17.115	16.5051	16.8995	17.0805	16.8298	P20339	P20339	Ras-related protein Rab-5A	RAB5A
18.8026	17.6641	19.7663	19.173	18.0358	18.0887	18.1136	18.2381	18.1194	18.6365	17.4513	18.4257	18.5884	18.1641	P20340	P20340	Ras-related protein Rab-6A	RAB6A
14.868	16.5035	13.88	14.8762	16.6735	17.2983	16.4871	15.6713	16.4204	15.1154	16.3654	17.0014	15.6833	16.1768	P20774	P20774	Mimecan	OGN
17.967	17.5445	19.3735	17.8758	17.5706	16.5986	17.7423	17.9223	17.5829	18.1522	17.5071	17.8927	17.8217	17.7999	P21291	P21291	Cysteine and glycine-rich protein 1	CSRP1
13.2478	15.0879	13.2106	13.4202	12.9053	9.44572	14.0258	10.1355	14.4204	14.8266	14.0706	13.9801	12.8863	13.5765	P21453	P21453	Sphingosine 1-phosphate receptor 1	S1PR1
14.659	14.0063	15.1213	15.6399	9.05188	14.3503	16.2928	15.1867	9.69612	13.966	15.2845	15.5977	13.8048	14.3373	P22307	P22307	Sterol carrier protein 2	SCP2
18.5991	17.1423	16.7321	17.9746	19.7166	19.6875	18.3313	18.4424	18.0694	18.0023	17.7394	17.7805	18.3087	18.0609	P22352	P22352	Glutathione peroxidase 3	GPX3
15.2945	14.7193	16.2609	15.4491	15.9679	10.0303	15.0944	14.8927	10.3856	15.2206	10.5365	14.6483	14.6203	13.463	P23588	P23588	Eukaryotic translation initiation factor 4B	EIF4B
15.4496	17.4167	15.1877	16.1786	15.6969	14.7031	15.9946	15.2402	16.1447	16.288	16.24	16.5535	15.7721	16.0768	P24530	P24530	Endothelin receptor type B	EDNRB
16.4449	15.9394	16.881	16.4037	9.25662	16.5561	16.8297	16.31	15.9876	16.8055	17.0394	17.4452	15.2469	16.7362	P25105	P25105	Platelet-activating factor receptor	PTAFR
15.9749	15.8215	15.1065	16.4667	16.3697	8.25396	16.7725	16.1256	16.0845	15.8055	16.1143	7.93426	14.6656	14.8061	P26022	P26022	Pentraxin-related protein PTX3	PTX3
14.3259	14.8975	13.7171	14.7163	8.36459	14.5071	9.12327	14.2889	13.9005	14.1386	15.2592	15.1952	13.4214	13.6509	P29466	P29466	Caspase-1	CASP1
16.1942	15.5403	16.5687	16.507	14.9917	14.9274	15.4174	15.9142	15.8912	16.0403	15.5909	15.5927	15.7882	15.7411	P31641	P31641	Sodium- and chloride-dependent taurine transporter	SLC6A6
13.9783	12.7123	14.7391	14.0272	11.8812	13.2519	13.4612	14.2165	13.2315	13.9563	10.5404	13.008	13.4317	13.069	P31751	P31751	RAC-beta serine/threonine-protein kinase	AKT2
13.2797	13.2129	12.561	10.0583	14.0208	13.757	10.8264	14.4556	13.6674	13.7516	14.0299	8.06699	12.8149	12.4663	P32418	P32418	Sodium/calcium exchanger 1	SLC8A1
17.2701	17.5208	18.1593	17.5731	17.6066	17.4639	17.658	17.1313	17.7202	17.8905	18.2197	18.1134	17.599	17.7888	P32942	P32942	Intercellular adhesion molecule 3	ICAM3
18.4033	18.4368	17.2521	18.4108	18.3846	18.2366	18.8137	18.6623	18.7938	18.2886	18.567	18.521	18.1873	18.6078	P35030	P35030	Trypsin-3	PRSS3
14.7075	15.3055	13.6236	15.4141	16.9926	15.619	16.1505	15.438	16.1775	14.8476	15.8939	15.9929	15.277	15.7501	P35443	P35443	Thrombospondin-4	THBS4
16.6003	16.6572	17.6867	16.9098	16.3737	16.1195	16.0385	16.6456	16.1258	17.0061	16.4891	16.8022	16.7245	16.5179	P37235	P37235	Hippocalcin-like protein 1	HPCAL1
13.0667	12.0833	12.8714	8.37265	12.5895	14.9353	9.55654	13.1635	13.9153	13.4163	13.1155	12.9683	12.3198	12.6892	P38919	P38919	Eukaryotic initiation factor 4A-III	EIF4A3
15.6881	15.663	15.0974	15.0017	15.0603	15.8128	15.8254	15.2966	15.4601	15.6743	15.8315	15.0418	15.3872	15.5216	P39019	P39019	40S ribosomal protein S19	RPS19
15.0035	14.9738	15.7953	14.6168	13.5738	15.0595	15.6748	14.9596	15.2956	14.2207	14.8983	15.0143	14.8371	15.0106	P39023	P39023	60S ribosomal protein L3	RPL3
14.5377	14.5858	13.3818	13.9739	13.7181	12.9108	13.6525	13.8128	14.3063	13.2463	14.8645	14.4831	13.8514	14.0609	P43007	P43007	Neutral amino acid transporter A	SLC1A4
13.7033	14.0024	13.1927	10.0726	7.69176	13.5712	13.9385	14.8456	10.3061	13.6998	12.922	12.8741	12.039	13.0977	P43304	P43304	Glycerol-3-phosphate dehydrogenase, mitochondrial	GPD2
14.4866	14.3706	14.0328	13.3338	14.5112	14.3163	15.2109	15.0674	15.0389	14.8778	14.9423	14.9218	14.1752	15.0098	P43353	P43353	Aldehyde dehydrogenase family 3 member B1	ALDH3B1
14.6685	15.6897	13.8939	14.3731	13.3049	14.4045	15.0545	15.3621	10.713	14.2743	13.6932	14.3856	14.3891	13.9138	P45880	P45880	Voltage-dependent anion-selective channel protein 2	VDAC2
16.6909	16.5821	17.1124	16.4198	16.1477	16.4	16.0491	16.5109	16.2754	16.2813	16.909	16.8285	16.5588	16.4757	P47755	P47755	F-actin-capping protein subunit alpha-2	CAPZA2
16.6592	16.2339	16.4331	16.825	16.0143	17.7014	16.7245	16.9282	16.9507	16.8393	16.4282	15.8714	16.6445	16.6237	P48507	P48507	Glutamate--cysteine ligase regulatory subunit	GCLM
15.9609	15.4026	17.09	16.2873	16.2098	15.0648	16.2948	15.8264	15.1479	16.7239	15.104	15.6635	16.0026	15.7934	P48637	P48637	Glutathione synthetase	GSS
15.2778	16.0003	16.117	15.4385	16.1069	16.0809	16.7429	15.899	16.7314	16.0782	15.8902	16.7052	15.8369	16.3412	P49207	P49207	60S ribosomal protein L34	RPL34
14.3025	15.3202	13.4899	14.0135	14.0805	10.4173	14.6291	14.6414	14.6253	15.0293	15.0094	14.0466	13.604	14.6635	P49796	P49796	Regulator of G-protein signaling 3	RGS3
15.1856	16.0785	13.6798	13.9086	7.84926	13.8296	15.5374	15.9888	13.8507	14.4465	12.8807	14.1739	13.4219	14.4797	P50213	P50213	Isocitrate dehydrogenase [NAD] subunit alpha, mitochondrial	IDH3A
18.8955	18.6022	19.3877	18.8899	17.7658	17.7576	18.4648	18.6364	18.4032	18.7526	18.247	18.5673	18.5498	18.5119	P51148	P51148	Ras-related protein Rab-5C	RAB5C
17.9558	17.8808	18.5165	17.9568	17.3533	17.1749	18.0351	17.807	17.8842	18.053	17.9492	18.0431	17.8063	17.9619	P51153	P51153	Ras-related protein Rab-13	RAB13
17.3387	16.7743	16.2563	17.3243	17.5279	16.6144	16.9357	17.3325	17.3226	17.2717	17.32	17.5033	16.9727	17.281	P51674	P51674	Neuronal membrane glycoprotein M6-a	GPM6A
15.5226	15.5009	14.1422	15.012	16.1734	16.5811	16.1355	15.3634	15.5089	15.1261	14.9349	16.008	15.4887	15.5128	P53999	P53999	Activated RNA polymerase II transcriptional coactivator p15	SUB1
15.0469	15.2387	13.8691	15.1569	14.5289	11.9507	14.871	14.6364	14.6391	14.6382	15.1662	15.0741	14.2985	14.8375	P54764	P54764	Ephrin type-A receptor 4	EPHA4
16.0709	9.59914	15.152	17.13	8.24404	15.523	18.4292	16.2622	10.5637	16.7826	16.3176	16.9176	13.6198	15.8788	P54868	P54868	Hydroxymethylglutaryl-CoA synthase, mitochondrial	HMGCS2
13.5964	13.57	15.1857	13.9317	12.6959	15.082	12.9851	14.16	13.7615	13.6276	12.8187	13.5885	14.0103	13.4902	P55036	P55036	26S proteasome non-ATPase regulatory subunit 4	PSMD4
13.4043	13.5208	14.6229	14.045	13.6367	14.2659	13.3457	13.4459	13.2016	13.5089	13.0341	13.1215	13.9159	13.2763	P55039	P55039	Developmentally-regulated GTP-binding protein 2	DRG2
15.4223	14.5562	16.7377	15.5514	14.056	8.70724	14.9394	15.3271	14.6809	15.2145	14.6954	14.5518	14.1718	14.9015	P55957	P55957	BH3-interacting domain death agonist	BID
14.4573	14.7588	14.4615	14.5527	13.7884	14.6224	15.1129	15.075	14.6783	14.2831	14.4826	14.2989	14.4402	14.6551	P57737	P57737	Coronin-7	CORO7
15.6899	15.9612	15.9702	15.5764	14.6265	14.7639	15.2946	15.4215	15.1505	15.5358	15.599	15.8193	15.4313	15.4701	P57764	P57764	Gasdermin-D	GSDMD
14.7435	14.9816	13.8808	14.4639	14.6758	14.2389	15.874	15.3329	9.42568	14.7403	15.2767	15.5254	14.4974	14.3625	P60985	P60985	Keratinocyte differentiation-associated protein	KRTDAP
15.9653	15.0078	16.8896	16.2337	15.0939	15.6926	15.3364	15.6165	14.8829	15.8435	15.2978	15.5959	15.8138	15.4288	P61086	P61086	Ubiquitin-conjugating enzyme E2 K	UBE2K
17.3728	17.6947	18.2408	17.0759	15.7776	17.1447	18.335	17.8581	17.8852	17.9129	17.236	17.5402	17.2177	17.7946	P61247	P61247	40S ribosomal protein S3a	RPS3A
18.9003	19.4156	19.1725	19.0613	19.1196	19.5782	20.0308	19.6916	19.7795	19.3417	19.3829	20.0151	19.2079	19.7069	P61353	P61353	60S ribosomal protein L27	RPL27
17.9574	17.5895	17.3834	19.8213	17.3024	17.5249	18.3668	18.5058	17.5421	18.5461	18.054	16.5043	17.9298	17.9199	P61626	P61626	Lysozyme C	LYZ
13.5756	13.702	12.7173	15.9771	13.4662	14.5742	14.1576	12.9769	14.5857	13.7622	13.7984	13.971	14.0021	13.8753	P61812	P61812	Transforming growth factor beta-2 proprotein	TGFB2
15.7904	16.4362	15.3867	15.8589	15.3912	15.2727	16.1913	16.3439	16.4638	16.242	16.5362	16.3049	15.6893	16.347	P62070	P62070	Ras-related protein R-Ras2	RRAS2
17.1134	16.9578	17.4182	17.3038	17.1581	16.9771	17.1734	17.0749	17.0645	17.2988	16.977	17.3425	17.1547	17.1552	P62136	P62136	Serine/threonine-protein phosphatase PP1-alpha catalytic subunit	PPP1CA
15.713	15.825	16.7058	15.654	14.5822	16.186	15.8893	15.8164	16.3472	16.3427	15.2911	16.1444	15.7777	15.9718	P62277	P62277	40S ribosomal protein S13	RPS13
17.0113	17.3103	18.1522	17.3074	16.3501	18.909	18.1379	17.5619	17.6132	17.5336	16.8892	17.3363	17.5067	17.512	P62899	P62899	60S ribosomal protein L31	RPL31
16.124	16.2468	16.0489	16.5427	16.3805	16.3895	16.7713	16.3859	16.8607	16.5582	16.2182	16.5311	16.2887	16.5542	P63244	P63244	Receptor of activated protein C kinase 1	RACK1
20.5432	20.5142	20.6988	20.6163	20.6236	24.0964	20.8731	23.3558	21.9837	21.0642	20.6703	19.8879	21.1821	21.3058	P68871	P68871	Hemoglobin subunit beta	HBB
14.187	13.7334	13.7438	14.1563	8.56625	13.1752	9.57919	14.1621	9.24334	10.4612	10.6465	8.68882	12.927	10.4635	P78352	P78352	Disks large homolog 4	DLG4
21.7273	21.6418	19.5388	21.0043	20.8934	18.8635	21.5294	20.9344	20.688	21.0986	21.1094	21.4726	20.6115	21.1387	P79483	P79483	HLA class II histocompatibility antigen, DR beta 3 chain	HLA-DRB3
14.9896	16.2146	15.0631	14.7718	15.3667	14.2863	15.0582	14.9746	14.4708	14.159	15.1168	14.8731	15.1153	14.7754	Q00169	Q00169	Phosphatidylinositol transfer protein alpha isoform	PITPNA
13.8933	13.8534	13.2606	13.485	8.27686	12.8834	13.4611	13.7592	13.5878	13.3518	13.5974	13.7778	12.6087	13.5892	Q00537	Q00537	Cyclin-dependent kinase 17	CDK17
14.3145	13.8982	15.075	13.6965	8.5636	14.1281	13.6353	14.4927	13.6979	14.1129	9.17121	13.365	13.2793	13.0792	Q00796	Q00796	Sorbitol dehydrogenase	SORD
15.2172	14.6774	14.2446	15.2684	14.8631	14.1699	14.9122	15.1797	13.7891	13.9148	14.1939	15.0734	14.7401	14.5105	Q00839	Q00839	Heterogeneous nuclear ribonucleoprotein U	HNRNPU
15.5018	15.3589	14.8719	14.5763	13.6895	14.8499	16.2889	15.3856	16.0846	14.2279	13.9985	14.6694	14.8081	15.1091	Q02543	Q02543	60S ribosomal protein L18a	RPL18A
14.0823	14.9549	13.9098	14.6983	12.74	14.1868	15.4004	15.0944	10.3477	13.7444	13.545	14.849	14.0954	13.8301	Q02978	Q02978	Mitochondrial 2-oxoglutarate/malate carrier protein	SLC25A11
14.76	16.2071	14.8009	15.9637	16.7093	14.4958	15.5456	15.7086	15.9945	15.9438	16.7294	14.6267	15.4895	15.7581	Q03135	Q03135	Caveolin-1	CAV1
13.9554	9.81505	14.0327	13.0625	14.0403	13.7036	13.2582	13.5437	13.1858	13.8919	12.7959	13.3367	13.1016	13.3354	Q03154	Q03154	Aminoacylase-1	ACY1
14.1228	14.117	14.6451	13.6832	13.8397	14.4468	11.309	14.498	13.1752	13.5553	13.7429	13.689	14.1425	13.3282	Q04206	Q04206	Transcription factor p65	RELA
16.0129	16.3107	16.6831	16.0234	16.4362	15.3895	15.862	14.8935	14.4965	15.7863	16.111	15.7326	16.1426	15.4803	Q04760	Q04760	Lactoylglutathione lyase	GLO1
16.9181	16.979	16.1049	16.9025	16.9503	17.0327	11.3921	9.26961	17.541	17.2623	17.5024	17.1662	16.8146	15.0223	Q06828	Q06828	Fibromodulin	FMOD
15.6019	15.0229	15.8716	15.6867	15.5926	15.4182	15.5807	15.6016	14.8515	15.2089	15.7026	15.6914	15.5323	15.4394	Q07812	Q07812	Apoptosis regulator BAX	BAX
17.0597	17.4738	17.1794	16.9214	17.1861	16.5938	16.6717	17.2799	16.7449	16.7927	16.9264	16.9949	17.069	16.9017	Q08209	Q08209	Serine/threonine-protein phosphatase 2B catalytic subunit alpha isoform	PPP3CA
13.5722	14.4521	13.4074	14.8143	15.4482	14.7765	14.3958	14.1957	14.6111	13.9111	14.7572	14.3471	14.4118	14.3697	Q09328	Q09328	Alpha-1,6-mannosylglycoprotein 6-beta-N-acetylglucosaminyltransferase A	MGAT5
19.3637	20.232	18.5897	18.9324	18.247	17.7666	19.391	19.1612	19.5302	19.46	19.2263	18.5794	18.8552	19.2247	Q10589	Q10589	Bone marrow stromal antigen 2	BST2
13.8873	14.3243	13.1592	14.2049	15.6849	15.0316	15.0526	15.553	15.1599	14.7532	14.5604	15.0446	14.382	15.0206	Q11201	Q11201	CMP-N-acetylneuraminate-beta-galactosamide-alpha-2,3-sialyltransferase 1	ST3GAL1
17.9273	18.6611	17.417	17.9795	21.1361	20.7686	18.4341	18.1721	18.3885	18.3654	18.0614	17.9209	18.9816	18.2237	Q12805	Q12805	EGF-containing fibulin-like extracellular matrix protein 1	EFEMP1
13.6219	12.3593	14.317	13.4465	8.39297	9.79726	13.5504	13.5261	13.1734	13.4507	12.0248	12.7183	11.9892	13.074	Q12851	Q12851	Mitogen-activated protein kinase kinase kinase kinase 2	MAP4K2
11.0837	13.9248	12.5043	13.3528	12.6331	13.9942	10.4652	8.74049	8.23594	12.9578	14.1286	13.8737	12.9155	11.4003	Q12891	Q12891	Hyaluronidase-2	HYAL2
15.6755	15.7293	15.369	15.3712	15.4322	16.3822	15.5503	15.6013	15.4587	16.3979	15.2027	15.7004	15.6599	15.6519	Q12907	Q12907	Vesicular integral-membrane protein VIP36	LMAN2
13.1517	12.2396	13.4311	13.1051	13.2509	14.3486	11.2302	12.7561	10.1352	12.458	12.7975	13.2842	13.2545	12.1102	Q13148	Q13148	TAR DNA-binding protein 43	TARDBP
14.3312	15.7274	15.1434	14.0362	14.4137	13.4726	14.5904	10.3731	14.7932	14.3744	14.9934	14.1019	14.5207	13.8711	Q13277	Q13277	Syntaxin-3	STX3
14.9656	14.7373	14.5246	14.3846	14.1199	14.1797	14.6564	14.7464	14.6889	14.4765	14.4879	14.401	14.4853	14.5762	Q13303	Q13303	Voltage-gated potassium channel subunit beta-2	KCNAB2
15.2039	14.9213	15.6187	15.5531	14.4548	14.1677	15.2185	14.9185	14.6238	15.1648	14.7719	14.9752	14.9866	14.9455	Q13443	Q13443	Disintegrin and metalloproteinase domain-containing protein 9	ADAM9
16.2418	16.538	16.069	16.8431	16.1763	15.8854	16.2178	15.7305	16.4247	17.5128	17.2748	18.1316	16.2923	16.882	Q13477	Q13477	Mucosal addressin cell adhesion molecule 1	MADCAM1
15.6674	14.6832	15.918	16.7457	16.1953	13.9559	14.6532	15.0794	15.2366	15.1535	16.4231	16.6477	15.5276	15.5322	Q13588	Q13588	GRB2-related adapter protein	GRAP
15.2742	14.6184	16.3413	15.3379	14.0905	13.9704	14.38	14.5246	14.4346	15.3321	13.8669	14.4398	14.9388	14.4963	Q14118	Q14118	Dystroglycan 1	DAG1
17.9728	17.3118	18.4501	17.9264	8.87854	17.0053	17.9498	18.1223	18.0568	17.6515	17.7644	17.3756	16.2575	17.8201	Q14141	Q14141	Septin-6	SEPTIN6
16.8473	15.9058	17.3271	15.9352	16.0916	15.4406	16.1422	15.8213	16.2388	16.3906	15.9908	15.9308	16.2579	16.0858	Q14162	Q14162	Scavenger receptor class F member 1	SCARF1
13.2062	10.0905	13.3316	13.6979	13.4335	15.0254	11.2799	14.5607	11.0405	10.9542	9.98839	10.0298	13.1309	11.3089	Q14165	Q14165	Malectin	MLEC
14.7672	13.9656	14.9906	14.2612	14.6194	14.538	13.8425	14.2924	9.27603	14.6734	14.16	13.7375	14.5237	13.3303	Q14232	Q14232	Translation initiation factor eIF-2B subunit alpha	EIF2B1
15.2834	9.70774	14.2274	15.6715	15.5362	15.3523	8.91756	10.1417	9.48556	15.2122	9.70734	16.106	14.2964	11.595	Q14246	Q14246	Adhesion G protein-coupled receptor E1	ADGRE1
12.5151	13.4004	13.3455	10.2809	15.4752	14.4497	9.25728	9.69034	9.77171	8.79197	13.4209	9.05365	13.2444	9.99764	Q14393	Q14393	Growth arrest-specific protein 6	GAS6
15.7492	14.6484	16.9701	15.81	14.9033	14.7364	15.0913	15.1958	14.9365	15.1799	14.5041	14.7247	15.4696	14.9387	Q14432	Q14432	cGMP-inhibited 3',5'-cyclic phosphodiesterase A	PDE3A
14.6296	12.9257	13.9111	14.1664	8.01757	14.4773	13.5111	14.6687	10.7042	14.5541	12.895	14.8263	13.0213	13.5266	Q14558	Q14558	Phosphoribosyl pyrophosphate synthase-associated protein 1	PRPSAP1
17.9653	18.3709	17.2906	17.7723	17.7306	17.5059	18.3484	18.1934	18.0225	17.7173	18.7335	18.7358	17.7726	18.2918	Q14761	Q14761	Protein tyrosine phosphatase receptor type C-associated protein	PTPRCAP
16.3155	14.4659	16.5732	18.0194	16.1608	16.1659	15.4177	15.0043	16.0095	15.6023	14.0388	15.9997	16.2834	15.3454	Q15049	Q15049	Membrane protein MLC1	MLC1
15.8137	15.6951	16.7907	15.9943	15.9249	15.4239	15.9009	15.93	15.3509	15.8076	16.0695	16.6628	15.9404	15.9536	Q15056	Q15056	Eukaryotic translation initiation factor 4H	EIF4H
14.7468	14.9825	13.7492	14.8646	16.2753	14.9933	14.9646	14.6947	15.6638	14.8975	15.4555	15.1424	14.9353	15.1364	Q15113	Q15113	Procollagen C-endopeptidase enhancer 1	PCOLCE
22.3491	22.5068	21.3659	22.5164	22.0119	21.7331	22.3192	22.3285	22.0391	22.2069	21.6328	22.1131	22.0805	22.1066	Q15485	Q15485	Ficolin-2	FCN2
14.7928	14.7385	15.6737	14.9082	14.1664	14.2696	14.2004	14.5816	13.86	15.2991	13.9589	14.2778	14.7582	14.363	Q15843	Q15843	NEDD8	NEDD8
15.5667	16.3488	13.8862	14.8395	14.5289	14.8575	15.4633	16.3893	14.6676	14.8917	9.25921	15.1915	15.0046	14.3104	Q16352	Q16352	Alpha-internexin	INA
15.3286	15.2144	15.3754	14.8228	15.5814	14.8702	15.2536	14.8857	14.7487	15.1018	14.5452	15.0406	15.1988	14.9293	Q16775	Q16775	Hydroxyacylglutathione hydrolase, mitochondrial	HAGH
12.7231	13.2096	11.8102	14.459	14.5915	11.736	10.345	12.9203	13.7443	13.865	14.2105	14.6735	13.0882	13.2931	Q16849	Q16849	Receptor-type tyrosine-protein phosphatase-like N	PTPRN
17.4294	16.4361	18.4369	17.2322	16.5444	16.9269	16.8528	17.3072	16.3192	17.2498	16.6923	17.3388	17.1677	16.96	Q3ZCW2	Q3ZCW2	Galectin-related protein	LGALSL
18.6661	17.5712	17.0058	18.669	19.5905	17.3221	17.8707	17.4882	18.0956	18.0371	18.7302	18.0876	18.1374	18.0516	Q504Y0	Q504Y0	Zinc transporter ZIP12	SLC39A12
14.9499	14.9224	15.0009	14.8534	8.72988	8.30882	9.6953	15.0965	15.2796	15.3878	15.0079	15.8398	12.7942	14.3845	Q53GD3	Q53GD3	Choline transporter-like protein 4	SLC44A4
17.3343	18.125	17.0135	17.1664	16.9421	15.7897	17.5498	17.3536	17.3219	17.4956	17.6013	17.0829	17.0618	17.4008	Q53TN4	Q53TN4	Plasma membrane ascorbate-dependent reductase CYBRD1	CYBRD1
17.7811	16.0603	17.7688	18.6199	16.72	17.0486	16.3143	16.8735	17.0115	17.2619	15.3763	17.493	17.3331	16.7218	Q5SQ64	Q5SQ64	Lymphocyte antigen 6 complex locus protein G6f	LY6G6F
13.3294	13.6353	13.5812	14.2174	13.8571	14.4793	14.582	15.0022	14.3639	13.4109	14.1113	14.0032	13.8499	14.2456	Q5SSJ5	Q5SSJ5	Heterochromatin protein 1-binding protein 3	HP1BP3
12.5688	13.549	12.0796	13.2189	9.68979	13.5621	9.24543	10.3301	11.2929	11.5103	8.97678	13.7287	12.4447	10.8474	Q6DN90	Q6DN90	IQ motif and SEC7 domain-containing protein 1	IQSEC1
17.1547	16.9189	16.5005	16.9938	18.7035	17.6511	17.5661	17.2905	17.4225	17.1585	17.4537	17.2034	17.3204	17.3491	Q6EMK4	Q6EMK4	Vasorin	VASN
15.3301	14.4451	15.7944	15.2629	14.4076	15.3829	14.7834	14.8421	14.6498	15.3037	14.8237	14.6366	15.1038	14.8399	Q6GMV3	Q6GMV3	Putative peptidyl-tRNA hydrolase PTRHD1	PTRHD1
15.4233	14.174	15.188	15.4285	15.3979	15.2276	15.281	15.4626	15.2448	15.1179	15.8844	15.7168	15.1399	15.4512	Q6GTX8	Q6GTX8	Leukocyte-associated immunoglobulin-like receptor 1	LAIR1
14.0977	14.9322	13.3691	14.5939	14.9302	8.24419	13.4718	14.5256	14.801	14.1091	15.2919	13.1345	13.3612	14.2223	Q6NZI2	Q6NZI2	Caveolae-associated protein 1	CAVIN1
13.6376	13.4975	13.3727	13.1168	13.8331	13.1625	13.4218	13.3916	10.7662	13.1433	9.82448	14.0284	13.4367	12.4293	Q6P1N0	Q6P1N0	Coiled-coil and C2 domain-containing protein 1A	CC2D1A
15.3194	9.05702	15.9909	16.066	10.2509	16.0533	16.3022	16.3096	16.3708	16.1856	16.2696	16.3377	13.7896	16.2959	Q6PHR2	Q6PHR2	Serine/threonine-protein kinase ULK3	ULK3
16.1692	14.5552	17.1765	16.0459	15.2216	15.3288	14.5912	15.5154	13.9463	15.9639	14.6754	15.2359	15.7495	14.988	Q6PL24	Q6PL24	Protein TMED8	TMED8
16.7104	17.8718	16.3397	16.3871	17.205	17.4234	17.1488	16.7109	16.9497	17.5821	17.1536	16.3566	16.9895	16.9836	Q6UXH8	Q6UXH8	Collagen and calcium-binding EGF domain-containing protein 1	CCBE1
15.8907	14.6121	16.5039	15.4775	14.7666	15.0664	15.1334	15.5789	15.2478	15.5363	14.7123	15.1632	15.3862	15.2286	Q70IA8	Q70IA8	MOB kinase activator 3C	MOB3C
16.4844	16.134	16.8154	16.1904	15.2076	15.9161	16.0025	15.9696	15.9138	16.3156	16.0289	16.292	16.1246	16.0871	Q7L9L4;Q9H8S9	Q7L9L4	MOB kinase activator 1B	MOB1B
14.852	15.5871	13.9288	14.3755	13.8662	9.10518	14.1192	14.2344	14.4406	14.7919	14.4903	13.8828	13.6191	14.3265	Q7Z6J2	Q7Z6J2	Protein TAMALIN	TAMALIN
18.5436	18.8383	18.0372	18.279	19.1949	18.9297	19.2288	19.0563	19.194	19.6574	18.7328	19.3321	18.6371	19.2002	Q86UD1	Q86UD1	Out at first protein homolog	OAF
14.1503	13.837	13.6572	9.82057	13.481	14.118	10.0455	13.2802	14.2624	13.933	13.6646	13.5364	13.1773	13.1204	Q86VW0	Q86VW0	SEC14 domain and spectrin repeat-containing protein 1	SESTD1
14.3401	14.4889	15.321	14.6118	9.34981	14.9924	9.75154	15.1684	15.0692	13.9775	13.9357	14.4699	13.8507	13.7287	Q86X76	Q86X76	Deaminated glutathione amidase	NIT1
14.8379	12.8998	13.95	15.8905	14.7275	14.6485	14.7138	15.0917	14.4699	15.5631	13.4991	14.9918	14.4924	14.7216	Q8IV08	Q8IV08	5'-3' exonuclease PLD3	PLD3
15.6616	15.5692	14.1694	15.311	9.10535	9.07144	15.8091	15.4023	15.0313	15.29	16.0102	15.2347	13.148	15.4629	Q8IVB5	Q8IVB5	LIX1-like protein	LIX1L
15.3798	14.7524	15.8482	14.9302	14.1997	14.8142	14.4876	15.0231	14.3585	15.2036	14.1334	15.3942	14.9874	14.7667	Q8IWB7	Q8IWB7	WD repeat and FYVE domain-containing protein 1	WDFY1
14.4112	13.1995	14.1446	14.1932	7.68533	13.9026	8.9104	13.756	9.79071	13.679	13.3299	13.0257	12.9227	12.0819	Q8IXJ6	Q8IXJ6	NAD-dependent protein deacetylase sirtuin-2	SIRT2
16.0504	14.8345	17.1276	15.3065	15.1657	15.8157	15.3279	15.6018	15.5146	15.6962	15.2295	15.7415	15.7167	15.5186	Q8IY22	Q8IY22	C-Maf-inducing protein	CMIP
14.8068	15.4119	14.3554	15.56	9.06993	9.82466	15.941	9.76762	15.6842	15.8752	16.0625	15.4801	13.1714	14.8018	Q8IZ21	Q8IZ21	Phosphatase and actin regulator 4	PHACTR4
14.2	15.2553	14.9519	14.3242	13.4341	14.9103	14.4827	14.5015	14.1235	14.1855	14.0415	14.2916	14.5126	14.271	Q8N335	Q8N335	Glycerol-3-phosphate dehydrogenase 1-like protein	GPD1L
13.5878	9.60994	12.5925	14.4102	12.3137	13.4139	12.7927	11.8653	10.2725	10.476	8.91679	13.2048	12.6547	11.2547	Q8NBZ7	Q8NBZ7	UDP-glucuronic acid decarboxylase 1	UXS1
16.0074	15.2643	15.785	16.3127	9.33188	15.6737	15.6621	15.3872	15.3117	15.7028	8.73638	15.7527	14.7292	14.4255	Q8NEZ2	Q8NEZ2	Vacuolar protein sorting-associated protein 37A	VPS37A
14.011	14.3834	12.5752	12.2048	9.21603	9.26555	14.2423	14.1221	13.9182	14.0799	14.0993	9.816	11.9427	13.3796	Q8NFM4	Q8NFM4	Adenylate cyclase type 4	ADCY4
16.0321	18.495	14.9009	15.6097	15.3276	10.0734	15.7258	15.8199	16.0957	16.2183	16.7499	15.8048	15.0731	16.0691	Q8NFX7	Q8NFX7	Syntaxin-binding protein 6	STXBP6
14.0048	14.2803	14.5967	13.728	14.7059	14.8082	13.8882	14.3407	14.3868	13.8145	15.3252	14.1715	14.354	14.3211	Q8TC12	Q8TC12	Retinol dehydrogenase 11	RDH11
16.0326	9.86327	16.7011	17.1925	14.5414	15.5376	10.4965	14.9333	15.4687	9.19403	10.5055	15.7083	14.9781	12.7177	Q8TC26	Q8TC26	Transmembrane protein 163	TMEM163
14.2237	13.4985	15.1926	13.9838	13.0714	14.1327	13.759	14.29	9.37854	14.5323	13.9779	14.4583	14.0171	13.3993	Q8TDS5	Q8TDS5	Oxoeicosanoid receptor 1	OXER1
14.9742	14.4454	15.3846	14.8767	14.4411	14.2297	14.8134	14.8444	14.7383	14.3822	14.6626	14.8847	14.7253	14.7209	Q8TDX7	Q8TDX7	Serine/threonine-protein kinase Nek7	NEK7
9.89047	14.3672	15.5835	14.8797	14.5465	8.1911	8.62951	16.3253	15.9917	14.573	14.6086	14.9174	12.9098	14.1743	Q8TF64	Q8TF64	PDZ domain-containing protein GIPC3	GIPC3
15.7668	16.5242	15.366	15.1857	14.2283	14.2837	15.3906	15.3763	15.4341	16.295	15.1361	16.1697	15.2258	15.6336	Q8WUX1	Q8WUX1	Sodium-coupled neutral amino acid transporter 5	SLC38A5
14.9178	12.8396	15.3616	14.8572	9.84047	13.4986	9.6407	9.92789	14.4524	13.716	9.27825	14.3582	13.5526	11.8956	Q8WV92	Q8WV92	MIT domain-containing protein 1	MITD1
18.3527	19.3292	17.8221	18.4258	20.6699	17.7274	17.5986	17.7369	17.8057	17.7866	16.8787	18.9611	18.7212	17.7946	Q8WWA0	Q8WWA0	Intelectin-1	ITLN1
14.3716	14.4445	13.2358	14.2167	14.5334	13.11	13.6751	13.938	14.3775	14.7787	14.637	14.0893	13.9853	14.2493	Q8WZ75	Q8WZ75	Roundabout homolog 4	ROBO4
13.5843	13.0474	14.2353	14.2322	13.9561	10.1943	13.4534	13.9372	12.847	13.6622	11.677	13.3856	13.2083	13.1604	Q92796	Q92796	Disks large homolog 3	DLG3
15.7892	17.2741	17.5583	17.0001	15.9751	16.0048	16.9793	16.7016	16.3562	16.3372	16.4689	17.2646	16.6003	16.6846	Q92882	Q92882	Osteoclast-stimulating factor 1	OSTF1
15.7051	17.0124	14.7696	16.1762	15.9354	14.659	16.0782	15.7411	16.1239	16.2486	16.612	16.5397	15.7096	16.2239	Q92959	Q92959	Solute carrier organic anion transporter family member 2A1	SLCO2A1
15.6435	15.9644	16.0586	15.6132	15.0217	14.9999	16.2226	15.8257	15.6556	16.0099	15.4733	15.9774	15.5502	15.8607	Q92963	Q92963	GTP-binding protein Rit1	RIT1
16.352	17.2434	16.8939	16.3762	9.43446	16.6905	16.4172	16.6387	15.7072	16.7246	16.6192	16.9555	15.4984	16.5104	Q93052	Q93052	Lipoma-preferred partner	LPP
14.029	14.0907	14.5625	14.3412	11.0406	13.8281	9.97706	13.6987	13.3759	14.0825	13.6365	13.8853	13.6487	13.1093	Q969X0	Q969X0	RILP-like protein 2	RILPL2
15.4431	15.9239	14.8436	15.068	14.9949	14.6823	15.7438	15.5219	15.4857	15.3181	15.7964	15.4454	15.1593	15.5519	Q96C19	Q96C19	EF-hand domain-containing protein D2	EFHD2
17.225	17.2121	17.7829	17.3711	17.1187	16.7464	16.9488	16.9067	16.9541	17.0003	17.4199	17.8269	17.2427	17.1761	Q96DU3	Q96DU3	SLAM family member 6	SLAMF6
16.3296	14.804	15.6925	15.9686	14.8573	15.1004	15.6197	15.7322	15.8917	16.1178	15.6697	15.683	15.4587	15.7857	Q96F46	Q96F46	Interleukin-17 receptor A	IL17RA
18.1002	18.3631	18.6342	18.6368	18.3386	18.3857	17.9455	18.4098	18.0109	18.6808	18.6546	18.6271	18.4098	18.3881	Q96H79	Q96H79	Zinc finger CCCH-type antiviral protein 1-like	ZC3HAV1L
13.3903	12.9996	13.0214	13.1303	12.216	8.21135	13.211	10.4471	13.6515	13.7107	8.27351	12.7167	12.1615	12.0017	Q96J84	Q96J84	Kin of IRRE-like protein 1	KIRREL1
13.2715	12.4728	13.5785	14.0362	14.2499	15.0998	12.838	9.23235	10.9707	13.538	13.3861	13.6335	13.7848	12.2664	Q96M27	Q96M27	Protein PRRC1	PRRC1
15.4807	16.0553	13.9044	14.866	14.8724	14.5229	15.3055	15.7631	15.619	15.2226	14.4063	15.4746	14.9503	15.2985	Q96R05	Q96R05	Retinoid-binding protein 7	RBP7
18.5802	18.426	18.954	18.8109	17.7481	17.9583	18.0766	18.2709	18.3967	18.2186	17.9245	18.7452	18.4129	18.2721	Q96S97	Q96S97	Myeloid-associated differentiation marker	MYADM
16.1881	15.8315	17.0986	16.3821	14.9035	15.5006	15.8722	16.1647	15.5216	16.227	15.6943	15.758	15.9841	15.873	Q99426	Q99426	Tubulin-folding cofactor B	TBCB
13.201	12.0573	13.912	12.5986	12.9021	12.633	13.3367	13.1785	13.0731	13.3546	11.2787	12.9493	12.884	12.8618	Q99447	Q99447	Ethanolamine-phosphate cytidylyltransferase	PCYT2
16.2022	17.7594	15.3559	16.365	16.4299	15.0194	16.7607	16.5069	16.6492	16.6201	16.7378	16.1787	16.1886	16.5756	Q99584	Q99584	Protein S100-A13	S100A13
15.0904	15.2185	15.4548	14.7172	13.893	9.92183	15.0594	14.5923	8.8347	15.5168	10.0283	15.0463	14.0493	13.1796	Q99598	Q99598	Translin-associated protein X	TSNAX
14.1164	13.5685	13.1094	14.3156	13.8326	13.3683	14.6263	14.1458	14.0494	13.0984	13.7583	14.1768	13.7185	13.9758	Q99653	Q99653	Calcineurin B homologous protein 1	CHP1
16.8102	16.1714	17.7205	16.8932	15.9679	16.988	16.44	16.7768	16.2297	16.8674	16.5021	15.9741	16.7585	16.465	Q99733	Q99733	Nucleosome assembly protein 1-like 4	NAP1L4
15.4285	14.941	16.5765	15.2635	14.0718	14.8122	15.6399	15.4275	15.042	15.7033	14.5774	15.3227	15.1822	15.2855	Q9BR76	Q9BR76	Coronin-1B	CORO1B
16.3282	14.7427	17.0518	15.7478	15.1468	15.1309	15.7385	15.5938	15.0516	15.741	15.1071	15.2474	15.6914	15.4132	Q9BSF0	Q9BSF0	Small membrane A-kinase anchor protein	C2orf88
15.0297	15.0852	14.7512	15.7104	13.4035	10.412	15.1736	15.3689	15.0052	15.1714	14.4269	9.24663	14.0653	14.0654	Q9BUP3	Q9BUP3	Oxidoreductase HTATIP2	HTATIP2
13.7841	13.5569	14.5263	13.6393	9.39465	12.1666	10.2344	13.5166	10.0769	13.4365	9.77736	13.1886	12.8447	11.7051	Q9BVG4	Q9BVG4	Protein PBDC1	PBDC1
14.1953	13.6897	14.1348	13.967	14.2798	13.7341	14.4241	14.3278	14.0326	9.62705	14.3977	13.2018	14.0001	13.3352	Q9BXX0	Q9BXX0	EMILIN-2	EMILIN2
17.9843	17.522	16.8563	18.0567	17.2029	17.9032	16.8984	16.8355	17.0914	16.9655	16.4623	17.2743	17.5876	16.9212	Q9GZP0	Q9GZP0	Platelet-derived growth factor D	PDGFD
14.5375	14.7983	15.3976	15.8552	14.4229	14.5472	14.6946	14.0781	15.0089	14.2671	15.5735	15.7215	14.9264	14.8906	Q9GZY6	Q9GZY6	Linker for activation of T-cells family member 2	LAT2
14.8545	14.6791	15.3225	14.8808	8.22741	14.5439	14.6041	10.2316	15.118	15.7833	14.8682	14.5424	13.7514	14.1913	Q9H190	Q9H190	Syntenin-2	SDCBP2
15.1229	14.6719	14.1845	15.0974	16.4031	16.1477	15.3732	15.4455	15.2135	16.196	14.9046	15.1753	15.2712	15.3847	Q9H3G5	Q9H3G5	Probable serine carboxypeptidase CPVL	CPVL
15.6711	16.205	15.8893	15.3428	15.5234	15.3221	15.5853	15.9798	15.3845	15.4713	15.9818	16.0708	15.6589	15.7456	Q9H3Z4	Q9H3Z4	DnaJ homolog subfamily C member 5	DNAJC5
16.7318	15.8861	16.1295	16.9697	16.4169	16.8071	16.8447	16.3373	16.5552	16.6361	17.5829	17.3387	16.4902	16.8825	Q9H400	Q9H400	Lck-interacting transmembrane adapter 1	LIME1
17.2828	17.2079	17.6463	17.6372	16.8072	16.1667	16.8506	16.9261	16.8324	16.9524	16.8194	16.9968	17.1247	16.8963	Q9H444	Q9H444	Charged multivesicular body protein 4b	CHMP4B
14.6741	14.9578	14.6545	15.3035	14.718	15.2694	15.7033	14.9456	14.2055	15.283	8.49534	14.6144	14.9295	13.8745	Q9HB40	Q9HB40	Retinoid-inducible serine carboxypeptidase	SCPEP1
17.2919	16.7781	17.7884	17.1097	16.4365	16.1912	16.7903	16.8531	17.0393	17.1366	16.7374	16.7862	16.9326	16.8905	Q9HBH0	Q9HBH0	Rho-related GTP-binding protein RhoF	RHOF
13.2449	11.9354	12.2953	14.3051	14.7001	13.665	10.5123	13.2814	14.1027	12.7363	13.8393	14.1111	13.3576	13.0972	Q9HC56	Q9HC56	Protocadherin-9	PCDH9
15.192	14.9559	15.4968	14.9698	14.4841	14.5137	10.0248	9.1524	14.7291	15.1097	14.8491	15.0538	14.9354	13.1531	Q9HCP0	Q9HCP0	Casein kinase I isoform gamma-1	CSNK1G1
13.8315	14.018	15.5172	15.8417	17.1399	13.22	16.9499	15.2832	14.843	18.1323	10.095	10.5278	14.928	14.3052	Q9HCY8	Q9HCY8	Protein S100-A14	S100A14
13.859	11.0895	13.1809	13.7948	9.20617	8.7415	13.6719	13.0205	12.0974	12.7713	13.1098	12.236	11.6453	12.8178	Q9HD43	Q9HD43	Receptor-type tyrosine-protein phosphatase H	PTPRH
14.9304	11.1498	13.8774	14.6922	14.3007	14.112	14.8743	15.0949	14.7241	16.0709	14.405	14.5035	13.8438	14.9455	Q9NPD5	Q9NPD5	Solute carrier organic anion transporter family member 1B3	SLCO1B3
14.6809	14.7018	14.5065	14.4661	14.2437	14.4865	15.388	15.1341	14.993	14.8399	14.2336	14.9372	14.5143	14.921	Q9NPF8	Q9NPF8	Arf-GAP with dual PH domain-containing protein 2	ADAP2
15.0919	14.589	15.5791	14.7476	8.04038	14.5006	15.3578	15.1426	9.40817	15.1183	10.4421	13.8811	13.7581	13.225	Q9NQR4	Q9NQR4	Omega-amidase NIT2	NIT2
16.66	9.88599	15.4083	17.148	16.5785	15.7481	10.4095	16.5257	16.6517	16.2504	16.389	16.014	15.2381	15.3734	Q9NRB3	Q9NRB3	Carbohydrate sulfotransferase 12	CHST12
15.8994	14.857	16.3617	16.18	15.272	15.7519	16.007	15.137	15.7358	15.9064	15.3822	15.2921	15.7203	15.5768	Q9NS28	Q9NS28	Regulator of G-protein signaling 18	RGS18
20.011	20.9547	18.2341	20.1167	19.4379	19.7296	20.0944	20.3849	20.379	20.5648	21.1886	20.7264	19.7473	20.5564	Q9NS62	Q9NS62	Thrombospondin type-1 domain-containing protein 1	THSD1
14.9749	10.9702	15.2249	13.6439	13.1924	15.2662	12.6509	9.73882	14.1526	10.5585	10.0767	14.0546	13.8787	11.872	Q9NSY1	Q9NSY1	BMP-2-inducible protein kinase	BMP2K
13.3417	13.4597	14.3258	13.4046	13.4221	14.1126	13.6679	13.9677	13.7312	13.73	13.5978	13.5601	13.6778	13.7091	Q9NT62	Q9NT62	Ubiquitin-like-conjugating enzyme ATG3	ATG3
16.9051	15.3209	17.6423	17.3492	15.7793	16.2057	15.6208	16.1475	16.2251	15.9285	15.6381	16.0482	16.5338	15.9347	Q9NVJ2	Q9NVJ2	ADP-ribosylation factor-like protein 8B	ARL8B
16.1699	15.1443	16.1872	16.4399	15.6477	9.9069	16.4271	16.3572	16.0529	16.0135	16.5836	16.9941	14.916	16.4047	Q9NWQ8	Q9NWQ8	Phosphoprotein associated with glycosphingolipid-enriched microdomains 1	PAG1
13.9961	11.9994	13.9239	14.6438	14.0735	14.0912	13.354	13.1231	13.7247	9.78251	9.21231	13.6662	13.788	12.1438	Q9NXL6	Q9NXL6	SID1 transmembrane family member 1	SIDT1
15.8621	16.0768	13.9043	15.3717	14.055	15.2401	15.7979	15.8957	15.585	16.1211	15.6506	15.8309	15.085	15.8135	Q9NZA1	Q9NZA1	Chloride intracellular channel protein 5	CLIC5
17.0641	17.1159	15.8076	17.0046	17.7205	16.6511	17.1903	16.9438	16.9335	17.1731	16.8646	17.3797	16.894	17.0809	Q9P0G3	Q9P0G3	Kallikrein-14	KLK14
15.4051	15.2207	15.8973	15.4214	14.6896	15.6187	14.9788	15.163	14.8884	15.1884	8.70981	14.929	15.3755	13.9762	Q9UBQ0	Q9UBQ0	Vacuolar protein sorting-associated protein 29	VPS29
14.4111	14.5079	13.6287	14.4999	15.4168	15.2733	14.6578	14.591	15.0588	14.8149	15.2991	15.1695	14.623	14.9318	Q9UBX1	Q9UBX1	Cathepsin F	CTSF
17.1008	15.9281	16.192	17.0326	19.0252	18.4803	17.1297	17.0358	17.3864	17.2641	17.0922	16.5195	17.2932	17.0713	Q9UGM5	Q9UGM5	Fetuin-B	FETUB
16.4686	16.4815	16.0574	15.7175	16.2648	16.1999	16.4018	16.3163	16.3236	16.4212	16.6201	16.9207	16.1983	16.5006	Q9UGN4	Q9UGN4	CMRF35-like molecule 8	CD300A
13.989	14.1004	14.0659	13.8137	14.5053	13.1097	14.4441	13.7864	13.9707	13.8542	13.4508	14.3449	13.9307	13.9752	Q9UHI5	Q9UHI5	Large neutral amino acids transporter small subunit 2	SLC7A8
13.7879	14.3959	14.0507	14.7634	16.1587	14.1604	16.3624	14.6004	14.4891	16.9335	13.5406	14.5381	14.5528	15.0773	Q9UI42	Q9UI42	Carboxypeptidase A4	CPA4
15.0561	15.8652	14.0225	15.0753	14.0082	13.7634	14.378	15.3938	13.8481	14.6041	14.5613	16.1927	14.6318	14.8297	Q9UIG8	Q9UIG8	Solute carrier organic anion transporter family member 3A1	SLCO3A1
16.1994	15.9827	16.268	16.7644	15.614	15.7482	16.1936	15.846	16.3105	16.6541	16.4221	16.6734	16.0961	16.3499	Q9UK41	Q9UK41	Vacuolar protein sorting-associated protein 28 homolog	VPS28
15.8399	17.2683	16.0877	15.7837	15.7879	15.6338	10.7625	10.7107	15.8804	15.8413	15.5223	15.7042	16.0669	14.0702	Q9ULC3	Q9ULC3	Ras-related protein Rab-23	RAB23
13.8719	14.7653	14.5821	9.66049	13.1483	14.3083	9.30031	10.1069	10.103	14.4956	9.49339	9.45753	13.3894	10.4928	Q9ULP9	Q9ULP9	TBC1 domain family member 24	TBC1D24
13.973	14.1534	14.8061	14.1456	13.9591	10.4823	9.72472	14.0884	13.1643	13.8758	13.62	12.98	13.5866	12.9089	Q9UMY4	Q9UMY4	Sorting nexin-12	SNX12
15.0732	10.7427	16.2743	15.0215	13.9214	14.5942	14.7524	14.9692	14.5287	15.0824	14.129	14.7999	14.2712	14.7103	Q9UNS2	Q9UNS2	COP9 signalosome complex subunit 3	COPS3
14.7694	14.4496	15.0511	14.5877	10.3638	15.6018	14.8302	10.4137	8.98456	16.164	10.0827	10.1619	14.1372	11.7729	Q9UPN7	Q9UPN7	Serine/threonine-protein phosphatase 6 regulatory subunit 1	PPP6R1
15.874	15.0684	16.4447	15.5522	13.4984	14.4206	15.148	15.3272	15.6869	15.1269	14.1058	15.1894	15.1431	15.0974	Q9UPY6	Q9UPY6	Wiskott-Aldrich syndrome protein family member 3	WASF3
15.06	15.7121	14.7017	14.4439	13.5259	14.4302	15.6178	15.9187	13.7448	14.2947	13.6555	14.631	14.6456	14.6437	Q9Y277	Q9Y277	Voltage-dependent anion-selective channel protein 3	VDAC3
14.5769	14.4878	14.1561	15.3088	14.8347	13.2041	14.1907	14.266	14.1463	14.7104	14.5727	15.1521	14.4281	14.5064	Q9Y289	Q9Y289	Sodium-dependent multivitamin transporter	SLC5A6
13.0245	13.0089	12.5882	8.3878	12.644	12.878	12.3653	12.7037	13.386	11.6006	11.5353	12.5801	12.0886	12.3618	Q9Y295	Q9Y295	Developmentally-regulated GTP-binding protein 1	DRG1
14.2675	14.7124	9.93169	8.86438	9.08353	9.37731	14.892	15.1434	14.7611	15.0432	15.1624	15.2611	11.0395	15.0439	Q9Y2D5	Q9Y2D5	A-kinase anchor protein 2	AKAP2
16.4346	16.9183	15.8852	15.9157	15.9475	15.1015	15.9776	15.9243	16.3087	16.3105	16.2448	16.3439	16.0338	16.1849	Q9Y3E7	Q9Y3E7	Charged multivesicular body protein 3	CHMP3
16.6245	16.3525	16.9557	17.5614	16.4971	15.873	16.9264	16.3426	16.8127	16.1224	16.9433	17.9748	16.644	16.8537	Q9Y3P8	Q9Y3P8	Signaling threshold-regulating transmembrane adapter 1	SIT1
16.2208	14.8891	15.6909	15.7768	14.7581	17.2705	14.9919	15.3311	16.345	15.8576	13.7589	9.07673	15.7677	14.2269	Q9Y4P8	Q9Y4P8	WD repeat domain phosphoinositide-interacting protein 2	WIPI2
13.5606	13.7255	14.1761	13.7918	13.2449	14.6121	14.1753	13.941	13.4522	13.6989	13.0444	13.7726	13.8518	13.6807	Q9Y570	Q9Y570	Protein phosphatase methylesterase 1	PPME1
14.4242	13.8283	14.3086	13.757	8.23225	14.0739	12.9401	14.3588	11.3791	12.7634	11.6274	13.1179	13.1041	12.6978	Q9Y5K8	Q9Y5K8	V-type proton ATPase subunit D	ATP6V1D
15.5816	14.3154	16.5032	15.6218	14.9275	16.8462	15.3988	15.8061	15.6665	15.6006	15.0422	15.3234	15.6326	15.4729	Q9Y5P6	Q9Y5P6	Mannose-1-phosphate guanyltransferase beta	GMPPB
9.02156	11.8513	13.0921	12.7608	13.6285	12.6057	12.8036	12.9324	13.4855	13.5096	13.4882	14.2539	12.16	13.4122	Q9Y5Y6	Q9Y5Y6	Suppressor of tumorigenicity 14 protein	ST14
15.4605	15.6485	15.3887	15.6253	15.5746	15.5256	16.9128	15.96	15.7225	17.7048	15.6824	15.7712	15.5372	16.2923	Q9Y6I3	Q9Y6I3	Epsin-1	EPN1
13.4471	13.17	13.9228	13.6824	9.89464	13.8836	13.758	13.6599	13.4816	15.9127	14.0733	14.6762	13.0001	14.2603	Q9Y6L6	Q9Y6L6	Solute carrier organic anion transporter family member 1B1	SLCO1B1
16.7352	17.0711	16.9458	16.8002	16.7255	16.5162	16.5793	16.7958	16.8354	16.9087	16.5924	16.892	16.799	16.7673	Q9Y6M5	Q9Y6M5	Zinc transporter 1	SLC30A1
[truncated: 715 more rows]
