# Supplementary material for: Comprehensive High-Depth Proteomic Analysis of Plasma Extracellular Vesicles Containing Preparations in Rett Syndrome
Source: Biomedicines. 2024 Sep 24;12(10):2172. doi: 10.3390/biomedicines12102172 (PMC11504846; doi:10.3390/biomedicines12102172)
Supplement: Supplementary file 1 [file biomedicines-12-02172-s001.zip › Table S5_List of candidate proteins on Welch's t test.xlsx]

## Sheet: Candidate proteins
Master Gene Symbol	PK22023-01_RTT-CUH01	PK22023-02_RTT-CUH02	PK22023-03_RTT-CUH03	PK22023-04_RTT-CUH04	PK22023-05_RTT-CUH05	PK22023-06_RTT-CUH06	PK22023-07_NC-CUH01	PK22023-08_NC-CUH02	PK22023-09_NC-CUH03	PK22023-10_NC-CUH04	PK22023-11_NC-CUH05	PK22023-12_NC-CUH06	Species	GOBP name	GOMF name	GOCC name	GOBP slim name	GOCC slim name	KEGG name	Welch's T-test Significant RTT_NC	Welch's T-test significant	Peptides	Unique peptides	-Log Welch's T-test p-value RTT_NC	Welch's T-test q-value RTT_NC	Welch's T-test Difference RTT_NC	Welch's T-test Test statistic RTT_NC	Number	# of Grouped proteins	Accession number	Master accession number	Master protein name		MW(kDa)
NID1	18.9842	17.1515	18.9401	19.8395	17.7856	18.0873	17.2432	17.2393	17.2094	16.9301	17.2193	17.5706	Homo sapiens	anatomical structure development;basement membrane organization;biological regulation;canonical Wnt signaling pathway;cell adhesion;cell surface receptor signaling pathway;cell-matrix adhesion;cell-substrate adhesion;cellular component organization;cellular component organization or biogenesis;cellular process;developmental process;external encapsulating structure organization;extracellular matri…	binding;calcium ion binding;carbohydrate derivative binding;cation binding;collagen binding;extracellular matrix binding;extracellular matrix structural constituent;ion binding;laminin binding;laminin-1 binding;metal ion binding;molecular transducer activity;protein binding;protein-containing complex binding;proteoglycan binding;signaling receptor activity;structural molecule activity;transmembra…	basement membrane;cellular anatomical entity;collagen-containing extracellular matrix;external encapsulating structure;extracellular exosome;extracellular matrix;extracellular membrane-bounded organelle;extracellular organelle;extracellular region;extracellular vesicle;membrane-bounded organelle;organelle;protein complex involved in cell adhesion;protein complex involved in cell-matrix adhesion;p…	anatomical structure development;biological regulation;cell adhesion;cell surface receptor signaling pathway;cellular component organization;cellular component organization or biogenesis;cellular process;developmental process;external encapsulating structure organization;extracellular matrix organization;extracellular structure organization;regulation of biological process;signal transduction	cellular anatomical entity;external encapsulating structure;extracellular matrix;extracellular organelle;extracellular region;organelle;protein-containing complex;vesicle				26	25	1.58567	0.853639	1.22942	3.03563	100	1	P14543	P14543	Nidogen-1		136.379
LAMB1	18.7186	16.5127	19.0634	19.2396	17.0902	17.4399	16.9867	17.0157	16.6446	15.8096	17.2027	14.8042	Homo sapiens	anatomical structure morphogenesis;animal organ morphogenesis;biological regulation;cell adhesion;cell differentiation;cell projection organization;cell-cell adhesion;cell-substrate adhesion;cellular component organization;cellular component organization or biogenesis;cellular developmental process;cellular process;developmental process;endodermal cell differentiation;neuron projection developmen…	extracellular matrix structural constituent;structural molecule activity	basement membrane;cellular anatomical entity;collagen-containing extracellular matrix;endoplasmic reticulum lumen;external encapsulating structure;extracellular exosome;extracellular matrix;extracellular membrane-bounded organelle;extracellular organelle;extracellular region;extracellular space;extracellular vesicle;intracellular organelle lumen;laminin complex;laminin-1 complex;laminin-10 comple…	biological regulation;cell adhesion;cell differentiation;cellular component organization;cellular component organization or biogenesis;cellular process;developmental process;regulation of biological process	cellular anatomical entity;external encapsulating structure;extracellular matrix;extracellular organelle;extracellular region;extracellular space;laminin complex;organelle;organelle lumen;protein-containing complex;vesicle	Amoebiasis;ECM-receptor interaction;Focal adhesion;Pathways in cancer;Small cell lung cancer;Toxoplasmosis			21	21	1.60722	0.853639	1.60017	2.65979	159	1	P07942	P07942	Laminin subunit beta-1		198.042
LAMC1	18.0929	16.5047	18.331	18.7889	16.2527	17.1201	16.7765	16.7725	16.4444	15.9709	16.8878	14.9905	Homo sapiens	anatomical structure development;anatomical structure homeostasis;biological regulation;cell adhesion;cell junction assembly;cell junction organization;cell migration;cell motility;cell-substrate adhesion;cell-substrate junction assembly;cell-substrate junction organization;cellular component assembly;cellular component disassembly;cellular component organization;cellular component organization o…	extracellular matrix structural constituent;structural molecule activity	basement membrane;cellular anatomical entity;collagen-containing extracellular matrix;endoplasmic reticulum lumen;external encapsulating structure;extracellular exosome;extracellular matrix;extracellular membrane-bounded organelle;extracellular organelle;extracellular region;extracellular space;extracellular vesicle;intracellular organelle lumen;laminin complex;laminin-1 complex;laminin-10 comple…	anatomical structure development;biological regulation;cell adhesion;cell junction organization;cell motility;cellular component assembly;cellular component disassembly;cellular component organization;cellular component organization or biogenesis;cellular process;developmental process;external encapsulating structure organization;extracellular matrix organization;extracellular structure organizat…	cellular anatomical entity;external encapsulating structure;extracellular matrix;extracellular organelle;extracellular region;extracellular space;laminin complex;organelle;organelle lumen;protein-containing complex;vesicle	Amoebiasis;ECM-receptor interaction;Focal adhesion;Pathways in cancer;Prion diseases;Small cell lung cancer;Toxoplasmosis			22	21	1.35096	0.853639	1.20798	2.33457	160	1	P11047	P11047	Laminin subunit gamma-1		177.608
HPSE	16.3856	15.4123	17.3411	17.5124	16.9691	18.0194	15.3917	15.9575	15.9697	15.8805	15.0424	16.6288	Homo sapiens	aminoglycan metabolic process;anatomical structure development;anatomical structure formation involved in morphogenesis;angiogenesis;angiogenesis involved in wound healing;biological regulation;carbohydrate derivative catabolic process;carbohydrate derivative metabolic process;catabolic process;cell adhesion;cell development;cell-matrix adhesion;cell-substrate adhesion;cellular catabolic process;…	beta-glucuronidase activity;binding;carbohydrate derivative binding;catalytic activity;heparanase activity;hydrolase activity;hydrolase activity, acting on glycosyl bonds;hydrolase activity, hydrolyzing O-glycosyl compounds;protein binding;proteoglycan binding;syndecan binding	bounding membrane of organelle;cellular anatomical entity;cytoplasmic vesicle lumen;external encapsulating structure;extracellular matrix;extracellular region;extracellular space;intracellular membrane-bounded organelle;intracellular organelle;intracellular organelle lumen;lysosomal lumen;lysosomal membrane;lysosome;lytic vacuole;lytic vacuole membrane;membrane;membrane microdomain;membrane raft;…	anatomical structure development;anatomical structure formation involved in morphogenesis;biological regulation;carbohydrate derivative metabolic process;catabolic process;cell adhesion;cell development;cellular localization;cellular process;developmental process;establishment of localization;glycoprotein metabolic process;localization;macromolecule catabolic process;macromolecule localization;ma…	cellular anatomical entity;external encapsulating structure;extracellular matrix;extracellular region;extracellular space;intracellular membrane-bounded organelle;intracellular organelle;lysosome;membrane;nucleoplasm;nucleus;organelle;organelle lumen;vacuole	Glycosaminoglycan degradation			13	13	1.48357	0.853639	1.1282	2.56971	470	1	Q9Y251	Q9Y251	Heparanase		61.149
CHL1	14.4571	14.754	9.42035	14.5778	16.2716	16.7932	9.96388	9.46045	9.2177	8.81319	9.47081	9.77912	Homo sapiens	adult behavior;adult locomotory behavior;axon guidance;behavior;biological regulation;cell adhesion;cell migration;cell motility;cell projection organization;cellular component organization;cellular component organization or biogenesis;cellular process;cognition;exploration behavior;locomotory behavior;multicellular organismal process;negative regulation of apoptotic process;negative regulation o…	binding;enzyme binding;protease binding;protein binding	apical part of cell;cell projection;cellular anatomical entity;dendrite;extracellular exosome;extracellular membrane-bounded organelle;extracellular organelle;extracellular vesicle;membrane;membrane-bounded organelle;neuron projection;organelle;plasma membrane;plasma membrane bounded cell projection;vesicle	behavior;biological regulation;cell adhesion;cell motility;cellular component organization;cellular component organization or biogenesis;cellular process;cognition;locomotory behavior;multicellular organismal process;nervous system process;regulation of biological process;signal transduction	apical part of cell;cell projection;cellular anatomical entity;extracellular organelle;membrane;neuron projection;organelle;plasma membrane;vesicle				11	11	2.26909	0.853639	4.92816	4.56145	562	1	O00533	O00533	Neural cell adhesion molecule L1-like protein		135.071
ANGPT1	16.4037	16.0031	16.8347	17.3499	15.3177	16.4056	15.4168	14.7398	15.5712	15.223	14.8583	16.0542	Homo sapiens	activation of protein kinase activity;activation of transmembrane receptor protein tyrosine kinase activity;aminoglycan biosynthetic process;aminoglycan metabolic process;anatomical structure development;anatomical structure formation involved in morphogenesis;angiogenesis;apoptotic process;biological regulation;biosynthetic process;blood vessel development;carbohydrate derivative biosynthetic pr…	binding;enzyme binding;identical protein binding;kinase binding;protein binding;protein kinase binding;protein tyrosine kinase binding;receptor tyrosine kinase binding;signaling receptor binding	actin-based cell projection;cell projection;cellular anatomical entity;collagen-containing extracellular matrix;external encapsulating structure;extracellular exosome;extracellular matrix;extracellular membrane-bounded organelle;extracellular organelle;extracellular region;extracellular space;extracellular vesicle;membrane;membrane microdomain;membrane raft;membrane-bounded organelle;microvillus;…	anatomical structure development;anatomical structure formation involved in morphogenesis;biological regulation;biosynthetic process;carbohydrate derivative metabolic process;cell adhesion;cell development;cell surface receptor signaling pathway;cellular component assembly;cellular component organization;cellular component organization or biogenesis;cellular localization;cellular process;circulat…	cell projection;cellular anatomical entity;external encapsulating structure;extracellular matrix;extracellular organelle;extracellular region;extracellular space;membrane;microvillus;organelle;plasma membrane;vesicle	Rheumatoid arthritis			11	11	1.89685	0.853639	1.07522	3.10863	626	1	Q15389	Q15389	Angiopoietin-1		57.513
DHX9	15.7858	14.726	15.1284	15.5231	16.637	16.2761	8.55826	10.2207	15.4187	15.3552	9.57426	8.75804	Homo sapiens	alternative mRNA splicing, via spliceosome;aromatic compound biosynthetic process;biological process involved in interspecies interaction between organisms;biological regulation;biosynthetic process;cell death;cell differentiation;cellular aromatic compound metabolic process;cellular biosynthetic process;cellular component assembly;cellular component organization;cellular component organization o…	3'-5' DNA helicase activity;3'-5' DNA/RNA helicase activity;3'-5' RNA helicase activity;adenyl nucleotide binding;adenyl ribonucleotide binding;anion binding;ATP binding;ATP hydrolysis activity;ATP-dependent activity;ATP-dependent activity, acting on DNA;ATP-dependent activity, acting on RNA;basal RNA polymerase II transcription machinery binding;basal transcription machinery binding;binding;carb…	actin cytoskeleton;catalytic complex;cellular anatomical entity;centrosome;CRD-mediated mRNA stability complex;cytoplasm;cytoplasmic ribonucleoprotein granule;cytoskeleton;cytosol;endonuclease complex;endoribonuclease complex;intracellular membrane-bounded organelle;intracellular non-membrane-bounded organelle;intracellular organelle;intracellular protein-containing complex;membrane;membrane-boun…	biological process involved in interspecies interaction between organisms;biological regulation;biosynthetic process;cell differentiation;cellular aromatic compound metabolic process;cellular component assembly;cellular component organization;cellular component organization or biogenesis;cellular localization;cellular nitrogen compound metabolic process;cellular process;chromosome organization;de…	catalytic complex;cellular anatomical entity;centrosome;cytoplasm;cytoskeleton;cytosol;intracellular membrane-bounded organelle;intracellular non-membrane-bounded organelle;intracellular organelle;membrane;microtubule organizing center;non-membrane-bounded organelle;nucleolus;nucleoplasm;nucleus;organelle;polysome;protein-containing complex;ribonucleoprotein complex;ribosome;RNAi effector complex				9	9	1.70349	0.853639	4.3652	3.25213	828	1	Q08211	Q08211	ATP-dependent RNA helicase A		140.961
PDIA5	15.4769	14.6577	16.3352	14.6808	15.3187	14.8043	10.4152	14.748	13.688	13.7906	14.8166	12.9364	Homo sapiens	cellular metabolic process;cellular process;electron transport chain;generation of precursor metabolites and energy;metabolic process;protein folding	catalytic activity;catalytic activity, acting on a protein;disulfide oxidoreductase activity;intramolecular oxidoreductase activity;intramolecular oxidoreductase activity, transposing S-S bonds;isomerase activity;oxidoreductase activity;oxidoreductase activity, acting on a sulfur group of donors;protein disulfide isomerase activity;protein-disulfide reductase activity	cellular anatomical entity;endoplasmic reticulum;endoplasmic reticulum lumen;endoplasmic reticulum membrane;intracellular membrane-bounded organelle;intracellular organelle;intracellular organelle lumen;membrane;membrane-bounded organelle;membrane-enclosed lumen;organelle;organelle lumen;organelle membrane	cellular process;electron transport chain;generation of precursor metabolites and energy;metabolic process;protein folding	cellular anatomical entity;endoplasmic reticulum;intracellular membrane-bounded organelle;intracellular organelle;membrane;organelle;organelle lumen				9	9	1.3889	0.853639	1.81312	2.54038	837	1	Q14554	Q14554	Protein disulfide-isomerase A5		59.595
ZZEF1	14.5157	14.6592	14.7847	14.6452	11.3483	15.6293	9.16941	9.82106	10.2313	14.2918	9.62577	9.89282	Homo sapiens		acetylation-dependent protein binding;binding;calcium ion binding;cation binding;chromatin-protein adaptor activity;histone binding;histone reader activity;ion binding;lysine-acetylated histone binding;metal ion binding;methylated histone binding;methylation-dependent protein binding;modification-dependent protein binding;molecular adaptor activity;protein binding;protein-macromolecule adaptor ac…							7	7	2.43914	0.853639	3.7584	3.83488	1046	1	O43149	O43149	Zinc finger ZZ-type and EF-hand domain-containing protein 1		331.083
VNN1	17.3843	16.6059	18.8968	15.6263	15.8944	16.6031	14.8207	16.3356	15.3877	14.1603	15.1942	13.8607	Homo sapiens	acute inflammatory response;amide metabolic process;aromatic compound catabolic process;biological process involved in interspecies interaction between organisms;biological regulation;carbohydrate derivative catabolic process;carbohydrate derivative metabolic process;carboxylic acid metabolic process;catabolic process;cell adhesion;cell-cell adhesion;cellular aromatic compound metabolic process;c…	catalytic activity;hydrolase activity;hydrolase activity, acting on carbon-nitrogen (but not peptide) bonds;hydrolase activity, acting on carbon-nitrogen (but not peptide) bonds, in linear amides;pantetheine hydrolase activity	azurophil granule membrane;bounding membrane of organelle;cellular anatomical entity;cytoplasmic vesicle membrane;extracellular region;lysosomal membrane;lytic vacuole membrane;membrane;organelle membrane;plasma membrane;secretory granule membrane;side of membrane;vacuolar membrane;vesicle membrane	amide metabolic process;biological process involved in interspecies interaction between organisms;biological regulation;carbohydrate derivative metabolic process;catabolic process;cell adhesion;cellular aromatic compound metabolic process;cellular modified amino acid metabolic process;cellular nitrogen compound metabolic process;cellular process;defense response to other organism;heterocycle meta…	cellular anatomical entity;extracellular region;membrane;plasma membrane	Pantothenate and CoA biosynthesis			7	6	1.91004	0.853639	1.87524	3.09654	1251	1	O95497	O95497	Pantetheinase		57.011
ANOS1	14.4862	10.1203	12.8781	14.7538	13.798	14.5843	10.2755	10.9245	10.05	8.71423	8.89546	14.2443	Homo sapiens	axon guidance;cell adhesion;cell differentiation;cell projection organization;cellular component organization;cellular component organization or biogenesis;cellular developmental process;cellular process;chemotaxis;developmental process;locomotion;neuron differentiation;neuron projection development;neuron projection guidance;plasma membrane bounded cell projection organization;taxis	binding;carbohydrate derivative binding;endopeptidase inhibitor activity;endopeptidase regulator activity;enzyme inhibitor activity;enzyme regulator activity;extracellular matrix structural constituent;glycosaminoglycan binding;heparin binding;molecular function inhibitor activity;molecular function regulator activity;peptidase inhibitor activity;peptidase regulator activity;serine-type endopepti…	cell surface;cellular anatomical entity;external encapsulating structure;extracellular matrix;extracellular region;extracellular space;membrane;plasma membrane	cell adhesion;cell differentiation;cellular component organization;cellular component organization or biogenesis;cellular process;developmental process;locomotion	cell surface;cellular anatomical entity;external encapsulating structure;extracellular matrix;extracellular region;extracellular space;membrane;plasma membrane				5	5	1.62491	0.853639	2.91946	2.6722	1602	1	P23352	P23352	Anosmin-1		76.115
EIF3E	14.4099	13.8721	14.3807	13.2674	11.6665	11.0809	9.69418	13.0185	9.44403	10.6489	9.88309	12.7566	Homo sapiens	aromatic compound catabolic process;biological regulation;catabolic process;cellular aromatic compound metabolic process;cellular catabolic process;cellular component assembly;cellular component organization;cellular component organization or biogenesis;cellular metabolic process;cellular nitrogen compound catabolic process;cellular nitrogen compound metabolic process;cellular process;formation o…	binding;cadherin binding;cell adhesion molecule binding;nucleic acid binding;organic cyclic compound binding;protein binding;RNA binding;translation factor activity, RNA binding;translation initiation factor activity;translation regulator activity;translation regulator activity, nucleic acid binding	cellular anatomical entity;cytoplasm;cytosol;eukaryotic 43S preinitiation complex;eukaryotic 48S preinitiation complex;eukaryotic translation initiation factor 3 complex;eukaryotic translation initiation factor 3 complex, eIF3e;extracellular exosome;extracellular membrane-bounded organelle;extracellular organelle;extracellular vesicle;intracellular membrane-bounded organelle;intracellular organel…	biological regulation;catabolic process;cellular aromatic compound metabolic process;cellular component assembly;cellular component organization;cellular component organization or biogenesis;cellular nitrogen compound metabolic process;cellular process;heterocycle metabolic process;macromolecule catabolic process;macromolecule metabolic process;metabolic process;mRNA metabolic process;nitrogen co…	cellular anatomical entity;cytoplasm;cytosol;extracellular organelle;intracellular membrane-bounded organelle;intracellular organelle;membrane;nucleoplasm;nucleus;organelle;postsynaptic density;postsynaptic specialization;protein-containing complex;ribonucleoprotein complex;vesicle	Hepatitis C;RNA transport			5	5	1.52429	0.853639	2.20537	2.53435	1651	1	P60228	P60228	Eukaryotic translation initiation factor 3 subunit E		52.223
SCRN1	14.1534	14.1163	15.7887	13.7344	12.9704	13.1901	10.5184	9.99179	12.8215	14.1419	9.72384	13.3923	Homo sapiens	biological regulation;cellular process;establishment of localization;exocytosis;export from cell;localization;macromolecule metabolic process;metabolic process;nitrogen compound metabolic process;organic substance metabolic process;organonitrogen compound metabolic process;primary metabolic process;protein metabolic process;proteolysis;regulation of biological process;regulation of cellular proce…	catalytic activity;catalytic activity, acting on a protein;cysteine-type exopeptidase activity;cysteine-type peptidase activity;dipeptidase activity;exopeptidase activity;hydrolase activity;peptidase activity	cellular anatomical entity;cytoplasm;intracellular membrane-bounded organelle;intracellular organelle;membrane;membrane-bounded organelle;nuclear membrane;nucleus;organelle;organelle membrane;presynapse	biological regulation;cellular process;establishment of localization;exocytosis;localization;macromolecule metabolic process;metabolic process;nitrogen compound metabolic process;primary metabolic process;protein metabolic process;proteolysis;regulation of biological process;regulation of synaptic vesicle cycle;regulation of transport;secretion;transport;vesicle-mediated transport	cellular anatomical entity;cytoplasm;intracellular membrane-bounded organelle;intracellular organelle;membrane;nucleus;organelle;presynapse				5	5	1.43137	0.853639	2.22729	2.52726	1684	1	Q12765	Q12765	Secernin-1		46.383
SORT1	13.6216	13.4793	13.236	13.8672	13.9482	15.1972	12.0966	10.7575	10.5702	13.9627	13.7031	9.45765	Homo sapiens	apoptotic signaling pathway;biological regulation;carbohydrate transmembrane transport;carbohydrate transport;cell differentiation;cell junction maintenance;cell junction organization;cell surface receptor signaling pathway;cellular component maintenance;cellular component organization;cellular component organization or biogenesis;cellular developmental process;cellular localization;cellular macr…	binding;enzyme binding;growth factor binding;molecular transducer activity;nerve growth factor binding;nerve growth factor receptor activity;neurotensin receptor activity, non-G protein-coupled;neurotrophin binding;neurotrophin receptor activity;protein binding;protein-containing complex binding;retromer complex binding;signaling receptor activity;transmembrane signaling receptor activity	asymmetric synapse;asymmetric, glutamatergic, excitatory synapse;bounding membrane of organelle;cell junction;cell surface;cellular anatomical entity;cerebellar climbing fiber to Purkinje cell synapse;clathrin-coated pit;clathrin-coated vesicle;coated vesicle;cytoplasmic vesicle;cytoplasmic vesicle membrane;cytosol;early endosome;endoplasmic reticulum membrane;endosome;endosome membrane;excitator…	biological regulation;carbohydrate transport;cell differentiation;cell junction organization;cell surface receptor signaling pathway;cellular component organization;cellular component organization or biogenesis;cellular localization;cellular process;developmental process;endocytosis;endosomal transport;establishment of localization;G protein-coupled receptor signaling pathway;Golgi vesicle transp…	cell junction;cell surface;cellular anatomical entity;cerebellar climbing fiber to Purkinje cell synapse;coated vesicle;cytoplasmic vesicle;cytosol;endosome;glutamatergic synapse;Golgi apparatus;intracellular membrane-bounded organelle;intracellular organelle;lysosome;membrane;organelle;plasma membrane;synapse;vacuole;vesicle	Lysosome;Neurotrophin signaling pathway			5	5	1.47279	0.853639	2.13366	2.69221	1760	1	Q99523	Q99523	Sortilin		92.069
PHGDH	14.6254	13.7124	13.4811	15.3679	16.3638	15.1066	9.1709	10.5813	13.7014	9.81422	10.6274	8.69401	Homo sapiens	alkanesulfonate metabolic process;alpha-amino acid biosynthetic process;alpha-amino acid metabolic process;amino acid biosynthetic process;amino acid metabolic process;anatomical structure development;animal organ development;aspartate family amino acid metabolic process;biological regulation;biosynthetic process;brain development;carboxylic acid biosynthetic process;carboxylic acid metabolic pro…	adenyl nucleotide binding;binding;catalytic activity;electron transfer activity;heterocyclic compound binding;L-malate dehydrogenase activity;malate dehydrogenase activity;NAD binding;nucleoside phosphate binding;nucleotide binding;organic cyclic compound binding;oxidoreductase activity;oxidoreductase activity, acting on CH-OH group of donors;oxidoreductase activity, acting on the CH-OH group of …	cellular anatomical entity;cytosol;extracellular exosome;extracellular membrane-bounded organelle;extracellular organelle;extracellular vesicle;membrane-bounded organelle;organelle;vesicle	amino acid metabolic process;anatomical structure development;biological regulation;biosynthetic process;cell development;cellular component organization;cellular component organization or biogenesis;cellular process;developmental process;epithelium development;metabolic process;monocarboxylic acid metabolic process;nitrogen compound metabolic process;organic acid metabolic process;primary metabo…	cellular anatomical entity;cytosol;extracellular organelle;organelle;vesicle	Glycine, serine and threonine metabolism;Methane metabolism			4	4	3.08684	0.853639	4.34463	5.12575	1845	1	O43175	O43175	D-3-phosphoglycerate dehydrogenase		56.652
GLS	13.2928	15.2673	14.1795	14.5389	14.4036	13.3586	10.0554	15.0398	11.3027	10.0747	8.93978	9.77501	Homo sapiens	alpha-amino acid biosynthetic process;alpha-amino acid catabolic process;alpha-amino acid metabolic process;amide biosynthetic process;amide metabolic process;amino acid biosynthetic process;amino acid catabolic process;amino acid metabolic process;anterograde trans-synaptic signaling;behavior;biological regulation;biosynthetic process;carboxylic acid biosynthetic process;carboxylic acid cataboli…	catalytic activity;glutaminase activity;hydrolase activity;hydrolase activity, acting on carbon-nitrogen (but not peptide) bonds;hydrolase activity, acting on carbon-nitrogen (but not peptide) bonds, in linear amides	cell junction;cellular anatomical entity;cytosol;intracellular membrane-bounded organelle;intracellular organelle;intracellular organelle lumen;membrane-bounded organelle;membrane-enclosed lumen;mitochondrial matrix;mitochondrion;organelle;organelle lumen;synapse	amide metabolic process;amino acid metabolic process;behavior;biological regulation;biosynthetic process;catabolic process;cell communication;cell-cell signaling;cellular component assembly;cellular component organization;cellular component organization or biogenesis;cellular homeostasis;cellular nitrogen compound metabolic process;cellular process;chemical homeostasis;chemical synaptic transmiss…	cell junction;cellular anatomical entity;cytosol;intracellular membrane-bounded organelle;intracellular organelle;mitochondrion;organelle;organelle lumen;synapse	Alanine, aspartate and glutamate metabolism;Arginine and proline metabolism;D-Glutamine and D-glutamate metabolism;Nitrogen metabolism;Proximal tubule bicarbonate reclamation			4	4	1.91853	0.853639	3.30888	3.51285	1867	1	O94925	O94925	Glutaminase kidney isoform, mitochondrial		73.46
BPNT1	13.0994	14.4305	14.5511	13.943	13.5185	14.0679	9.4263	10.6525	10.0771	13.4139	13.6997	13.6814	Homo sapiens	3'-phosphoadenosine 5'-phosphosulfate metabolic process;anatomical structure development;biosynthetic process;carbohydrate derivative metabolic process;cellular aromatic compound metabolic process;cellular biosynthetic process;cellular lipid metabolic process;cellular metabolic process;cellular nitrogen compound metabolic process;cellular process;developmental process;glycerolipid biosynthetic pr…	3'(2'),5'-bisphosphate nucleotidase activity;binding;catalytic activity;cation binding;hydrolase activity;hydrolase activity, acting on ester bonds;ion binding;metal ion binding;nucleotidase activity;phosphatase activity;phosphoric ester hydrolase activity	cellular anatomical entity;cytosol	anatomical structure development;biosynthetic process;carbohydrate derivative metabolic process;cellular aromatic compound metabolic process;cellular lipid metabolic process;cellular nitrogen compound metabolic process;cellular process;developmental process;heterocycle metabolic process;lipid metabolic process;metabolic process;nervous system development;nitrogen compound metabolic process;nucleo…	cellular anatomical entity;cytosol	Sulfur metabolism			4	4	1.32387	0.853639	2.10994	2.51092	1876	1	O95861	O95861	3'(2'),5'-bisphosphate nucleotidase 1		33.392
IGHV2-5	14.8398	14.9718	12.7938	14.7552	15.0586	15.9655	9.4381	9.24035	8.08363	10.563	9.86259	15.7163	Homo sapiens	adaptive immune response;adaptive immune response based on somatic recombination of immune receptors built from immunoglobulin superfamily domains;B cell mediated immunity;immune effector process;immune response;immune system process;immunoglobulin mediated immune response;leukocyte mediated immunity;lymphocyte mediated immunity;response to stimulus	antigen binding;binding	cellular anatomical entity;extracellular region;immunoglobulin complex;membrane;plasma membrane;protein-containing complex	immune response;immune system process;response to stimulus	cellular anatomical entity;extracellular region;immunoglobulin complex;membrane;plasma membrane;protein-containing complex				4	4	2.00378	0.853639	4.2468	3.6053	1880	1	P01817	P01817	Immunoglobulin heavy variable 2-5		13.231
GAS6	12.5151	13.4004	13.3455	10.2809	15.4752	14.4497	9.25728	9.69034	9.77171	8.79197	13.4209	9.05365	Homo sapiens	activation of protein kinase activity;activation of protein kinase B activity;adhesion of symbiont to host;adhesion of symbiont to host cell;anatomical structure development;animal organ development;animal organ regeneration;apoptotic cell clearance;apoptotic process;B cell chemotaxis;biological process involved in interaction with host;biological process involved in interspecies interaction betw…	binding;calcium ion binding;cation binding;cysteine-type endopeptidase inhibitor activity involved in apoptotic process;cysteine-type endopeptidase regulator activity involved in apoptotic process;enzyme activator activity;enzyme binding;enzyme regulator activity;ion binding;kinase activator activity;kinase binding;kinase regulator activity;lipid binding;metal ion binding;modified amino acid bind…	cellular anatomical entity;cytoplasm;cytoplasmic vesicle lumen;endoplasmic reticulum lumen;extracellular exosome;extracellular membrane-bounded organelle;extracellular organelle;extracellular region;extracellular space;extracellular vesicle;Golgi lumen;intracellular organelle lumen;membrane-bounded organelle;membrane-enclosed lumen;organelle;organelle lumen;platelet alpha granule lumen;secretory …	anatomical structure development;biological process involved in interspecies interaction between organisms;biological process involved in symbiotic interaction;biological regulation;cell adhesion;cell communication;cell differentiation;cell motility;cell surface receptor signaling pathway;cellular component assembly;cellular component organization;cellular component organization or biogenesis;cel…	cellular anatomical entity;cytoplasm;extracellular organelle;extracellular region;extracellular space;organelle;organelle lumen;vesicle				4	4	2.03548	0.853639	3.2468	3.21823	2041	1	Q14393	Q14393	Growth arrest-specific protein 6		74.927
TBC1D24	13.8719	14.7653	14.5821	9.66049	13.1483	14.3083	9.30031	10.1069	10.103	14.4956	9.49339	9.45753	Homo sapiens	anatomical structure development;axon development;biological regulation;cell projection organization;cellular component organization;cellular component organization or biogenesis;cellular process;cellular response to chemical stimulus;cellular response to chemical stress;cellular response to oxidative stress;cellular response to stimulus;cellular response to stress;dendrite development;developmen…	enzyme activator activity;enzyme regulator activity;GTPase activator activity;GTPase regulator activity;molecular function activator activity;molecular function regulator activity;nucleoside-triphosphatase regulator activity	cell junction;cellular anatomical entity;cytoplasm;cytoplasmic vesicle membrane;membrane;neuromuscular junction;organelle membrane;plasma membrane;presynapse;synapse;terminal bouton;vesicle membrane	anatomical structure development;biological regulation;cellular component organization;cellular component organization or biogenesis;cellular process;developmental process;endocytosis;establishment of localization;localization;modulation of chemical synaptic transmission;presynaptic endocytosis;regulation of biological process;regulation of biological quality;regulation of metabolic process;regul…	cell junction;cellular anatomical entity;cytoplasm;membrane;plasma membrane;presynapse;synapse				4	4	1.55252	0.853639	2.8966	2.56791	2202	1	Q9ULP9	Q9ULP9	TBC1 domain family member 24		62.922
ITM2A	13.9437	14.3288	12.9241	14.327	8.81584	14.2936	9.10844	10.1971	8.5694	14.3735	8.78087	10.7296	Homo sapiens	B cell activation;B cell activation involved in immune response;B cell differentiation;biological regulation;cell activation;cell activation involved in immune response;cell differentiation;cellular developmental process;cellular process;developmental process;immune effector process;immune system process;leukocyte activation;leukocyte activation involved in immune response;leukocyte differentiati…	amide binding;amyloid-beta binding;binding;peptide binding	cellular anatomical entity;Golgi apparatus;intracellular membrane-bounded organelle;intracellular organelle;membrane;membrane-bounded organelle;organelle;plasma membrane	biological regulation;cell activation;cell differentiation;cellular process;developmental process;immune system process;multicellular organismal process;regulation of biological process;regulation of metabolic process	cellular anatomical entity;Golgi apparatus;intracellular membrane-bounded organelle;intracellular organelle;membrane;organelle;plasma membrane				3	3	1.31399	0.853639	2.81234	2.24574	2270	1	O43736	O43736	Integral membrane protein 2A		29.739
COL4A2	13.4764	13.9705	15.4057	13.9876	13.9696	14.2568	10.881	14.4454	8.7533	13.6026	11.1934	10.144	Homo sapiens	anatomical structure formation involved in morphogenesis;angiogenesis;aromatic compound biosynthetic process;biological regulation;biosynthetic process;cell differentiation;cell surface receptor signaling pathway;cellular aromatic compound metabolic process;cellular biosynthetic process;cellular component organization;cellular component organization or biogenesis;cellular developmental process;ce…	extracellular matrix structural constituent;extracellular matrix structural constituent conferring tensile strength;molecular adaptor activity;structural molecule activity	basement membrane;basement membrane collagen trimer;cellular anatomical entity;collagen trimer;collagen type IV trimer;collagen-containing extracellular matrix;endoplasmic reticulum lumen;external encapsulating structure;extracellular exosome;extracellular matrix;extracellular membrane-bounded organelle;extracellular organelle;extracellular region;extracellular space;extracellular vesicle;intrace…	anatomical structure formation involved in morphogenesis;biological regulation;biosynthetic process;cell differentiation;cell surface receptor signaling pathway;cellular aromatic compound metabolic process;cellular component organization;cellular component organization or biogenesis;cellular nitrogen compound metabolic process;cellular process;developmental process;DNA-templated transcription;ext…	cellular anatomical entity;external encapsulating structure;extracellular matrix;extracellular organelle;extracellular region;extracellular space;organelle;organelle lumen;protein-containing complex;vesicle	Amoebiasis;ECM-receptor interaction;Focal adhesion;Pathways in cancer;Protein digestion and absorption;Small cell lung cancer			3	3	1.57047	0.853639	2.6745	2.92481	2326	1	P08572	P08572	Collagen alpha-2(IV) chain		167.555
PTPRZ1	11.243	13.8277	12.9137	13.7736	13.2783	13.2646	9.54764	13.4821	13.5158	9.42165	9.9795	9.18	Homo sapiens	anatomical structure development;anatomical structure morphogenesis;axonogenesis;behavior;biological regulation;cell differentiation;cell projection morphogenesis;cell projection organization;cellular anatomical entity morphogenesis;cellular component organization;cellular component organization or biogenesis;cellular developmental process;cellular metabolic process;cellular process;central nervo…	binding;catalytic activity;catalytic activity, acting on a protein;cell adhesion molecule binding;hydrolase activity;hydrolase activity, acting on ester bonds;integrin binding;molecular transducer activity;phosphatase activity;phosphoprotein phosphatase activity;phosphoric ester hydrolase activity;protein binding;protein tyrosine phosphatase activity;protein-containing complex binding;signaling r…	cell junction;cellular anatomical entity;collagen-containing extracellular matrix;external encapsulating structure;extracellular matrix;extracellular region;membrane;perineuronal net;perisynaptic extracellular matrix;plasma membrane;synapse	anatomical structure development;behavior;biological regulation;cell differentiation;cellular anatomical entity morphogenesis;cellular component organization;cellular component organization or biogenesis;cellular process;cognition;developmental process;macromolecule metabolic process;macromolecule modification;metabolic process;multicellular organismal process;nervous system process;nitrogen comp…	cell junction;cellular anatomical entity;external encapsulating structure;extracellular matrix;extracellular region;membrane;perisynaptic extracellular matrix;plasma membrane;synapse	Epithelial cell signaling in Helicobacter pylori infection			3	3	1.30326	0.853639	2.19568	2.36639	2371	1	P23471	P23471	Receptor-type tyrosine-protein phosphatase zeta		254.591
TIMP3	19.951	20.064	22.1546	22.699	18.73	21.6335	18.6087	18.442	18.7739	18.5959	19.0885	19.2419	Homo sapiens	biological regulation;cellular process;cellular response to chemical stimulus;cellular response to organic substance;cellular response to stimulus;multicellular organismal process;negative regulation of biological process;negative regulation of catabolic process;negative regulation of catalytic activity;negative regulation of cell communication;negative regulation of cellular catabolic process;ne…	binding;cation binding;endopeptidase inhibitor activity;endopeptidase regulator activity;enzyme binding;enzyme inhibitor activity;enzyme regulator activity;ion binding;metal ion binding;metalloendopeptidase inhibitor activity;molecular function inhibitor activity;molecular function regulator activity;peptidase inhibitor activity;peptidase regulator activity;protease binding;protein binding	basement membrane;cellular anatomical entity;collagen-containing extracellular matrix;cytoplasmic vesicle lumen;external encapsulating structure;extracellular matrix;extracellular region;extracellular space;intracellular membrane-bounded organelle;intracellular organelle;intracellular organelle lumen;membrane-bounded organelle;membrane-enclosed lumen;nucleus;organelle;organelle lumen;platelet den…	biological regulation;cellular process;multicellular organismal process;negative regulation of endopeptidase activity;nervous system process;positive regulation of apoptotic process;regulation of biological process;regulation of catalytic activity;regulation of metabolic process;regulation of molecular function;response to chemical;response to endogenous stimulus;response to stimulus;sensory perc…	cellular anatomical entity;external encapsulating structure;extracellular matrix;extracellular region;extracellular space;intracellular membrane-bounded organelle;intracellular organelle;nucleus;organelle;organelle lumen				3	3	1.7045	0.853639	2.08021	3.27046	2403	1	P35625	P35625	Metalloproteinase inhibitor 3		24.145
PSMB10	16.0244	16.094	16.4527	16.0907	14.974	8.48608	9.75567	8.92767	9.92491	15.319	8.93499	8.5781	Homo sapiens	anatomical structure morphogenesis;catabolic process;cell activation;cell morphogenesis;cell population proliferation;cellular process;developmental process;humoral immune response;immune response;immune system process;leukocyte activation;leukocyte proliferation;lymphocyte activation;lymphocyte proliferation;macromolecule catabolic process;macromolecule metabolic process;metabolic process;mononu…	catalytic activity;catalytic activity, acting on a protein;endopeptidase activity;hydrolase activity;peptidase activity;threonine-type endopeptidase activity;threonine-type peptidase activity	catalytic complex;cellular anatomical entity;cytosol;endopeptidase complex;intracellular membrane-bounded organelle;intracellular organelle;intracellular protein-containing complex;membrane-bounded organelle;nucleoplasm;nucleus;organelle;peptidase complex;proteasome complex;proteasome core complex;proteasome core complex, beta-subunit complex;protein-containing complex;spermatoproteasome complex	catabolic process;cell activation;cell morphogenesis;cell population proliferation;cellular process;developmental process;immune response;immune system process;macromolecule catabolic process;macromolecule metabolic process;metabolic process;multicellular organismal process;nitrogen compound metabolic process;primary metabolic process;protein catabolic process;protein metabolic process;proteolysi…	catalytic complex;cellular anatomical entity;cytosol;intracellular membrane-bounded organelle;intracellular organelle;nucleoplasm;nucleus;organelle;proteasome complex;proteasome core complex;protein-containing complex	Proteasome			3	3	1.65938	0.853639	4.44691	2.72815	2409	1	P40306	P40306	Proteasome subunit beta type-10		28.935
RPS10	14.8289	14.7566	13.7814	14.6325	14.6905	15.6989	15.317	10.6913	10.4259	9.58911	10.2857	10.0146	Homo sapiens	amide biosynthetic process;amide metabolic process;biosynthetic process;cellular biosynthetic process;cellular metabolic process;cellular nitrogen compound biosynthetic process;cellular nitrogen compound metabolic process;cellular process;cytoplasmic translation;macromolecule biosynthetic process;macromolecule metabolic process;metabolic process;nitrogen compound metabolic process;organic substan…	binding;nucleic acid binding;organic cyclic compound binding;RNA binding;structural constituent of ribosome;structural molecule activity	anchoring junction;cell junction;cell-substrate junction;cellular anatomical entity;cytoplasm;cytosol;cytosolic ribosome;cytosolic small ribosomal subunit;focal adhesion;intracellular non-membrane-bounded organelle;intracellular organelle;membrane;non-membrane-bounded organelle;nucleolus;nucleoplasm;organelle;protein-containing complex;ribonucleoprotein complex;ribosomal subunit;ribosome;small ri…	amide metabolic process;biosynthetic process;cellular nitrogen compound metabolic process;cellular process;cytoplasmic translation;macromolecule biosynthetic process;macromolecule metabolic process;metabolic process;nitrogen compound metabolic process;peptide metabolic process;primary metabolic process;protein metabolic process;translation	cell junction;cellular anatomical entity;cytoplasm;cytosol;intracellular non-membrane-bounded organelle;intracellular organelle;membrane;non-membrane-bounded organelle;nucleolus;nucleoplasm;organelle;protein-containing complex;ribonucleoprotein complex;ribosome;small ribosomal subunit	Ribosome			4	3	2.15895	0.853639	3.67752	4.07972	2420	1	P46783	P46783	40S ribosomal protein S10		18.896
IFIT5	14.763	15.0646	14.405	14.8821	8.8454	14.5806	10.14	9.04882	8.98107	10.6825	8.86981	15.0335	Homo sapiens	biological process involved in interspecies interaction between organisms;biological regulation;defense response;defense response to other organism;defense response to symbiont;defense response to virus;immune response;immune system process;innate immune response;negative regulation of biological process;negative regulation of viral genome replication;negative regulation of viral process;positive…	binding;DNA binding;double-stranded DNA binding;nucleic acid binding;organic cyclic compound binding;poly(U) RNA binding;poly-pyrimidine tract binding;RNA binding;RNA cap binding;single-stranded RNA binding;tRNA binding	actin cytoskeleton;apical part of cell;cell projection membrane;cellular anatomical entity;cytoskeleton;cytosol;intracellular non-membrane-bounded organelle;intracellular organelle;leading edge membrane;membrane;non-membrane-bounded organelle;organelle;plasma membrane;plasma membrane region;ruffle membrane	biological process involved in interspecies interaction between organisms;biological regulation;defense response to other organism;immune response;immune system process;regulation of biological process;response to biotic stimulus;response to external stimulus;response to stimulus;response to stress	apical part of cell;cellular anatomical entity;cytoskeleton;cytosol;intracellular non-membrane-bounded organelle;intracellular organelle;membrane;non-membrane-bounded organelle;organelle;plasma membrane				3	3	1.42242	0.853639	3.29751	2.39256	2514	1	Q13325	Q13325	Interferon-induced protein with tetratricopeptide repeats 5		55.845
RBM39	14.2682	14.6636	13.7024	14.1861	10.4921	14.2406	8.61505	9.44791	8.52627	8.40497	10.0964	14.92	Homo sapiens	biological regulation;cellular aromatic compound metabolic process;cellular metabolic process;cellular nitrogen compound metabolic process;cellular process;heterocycle metabolic process;macromolecule metabolic process;metabolic process;mRNA metabolic process;mRNA processing;nitrogen compound metabolic process;nucleic acid metabolic process;nucleobase-containing compound metabolic process;organic …	binding;nucleic acid binding;organic cyclic compound binding;protein binding;protein domain specific binding;protein-containing complex binding;ribonucleoprotein complex binding;RNA binding;RS domain binding;snRNP binding;U1 snRNP binding	cellular anatomical entity;centriolar satellite;cytoskeleton;intracellular non-membrane-bounded organelle;intracellular organelle;microtubule cytoskeleton;non-membrane-bounded organelle;nuclear body;nuclear speck;nucleoplasm;organelle;protein-containing complex	biological regulation;cellular aromatic compound metabolic process;cellular nitrogen compound metabolic process;cellular process;heterocycle metabolic process;macromolecule metabolic process;metabolic process;mRNA metabolic process;mRNA processing;nitrogen compound metabolic process;nucleobase-containing compound metabolic process;primary metabolic process;regulation of biological process;regulat…	cellular anatomical entity;cytoskeleton;intracellular non-membrane-bounded organelle;intracellular organelle;non-membrane-bounded organelle;nucleoplasm;organelle;protein-containing complex				3	3	1.78474	0.853639	3.5904	2.99355	2531	1	Q14498	Q14498	RNA-binding protein 39		59.379
UBE3B	13.8415	13.5846	14.0943	13.2017	8.75276	14.5539	10.5821	10.2476	10.1168	9.66285	9.91746	9.74861	Homo sapiens	catabolic process;macromolecule catabolic process;macromolecule metabolic process;macromolecule modification;metabolic process;modification-dependent macromolecule catabolic process;modification-dependent protein catabolic process;nitrogen compound metabolic process;organic substance catabolic process;organic substance metabolic process;organonitrogen compound metabolic process;post-translational…	acyltransferase activity;aminoacyltransferase activity;catalytic activity;catalytic activity, acting on a protein;transferase activity;ubiquitin protein ligase activity;ubiquitin-like protein ligase activity;ubiquitin-like protein transferase activity;ubiquitin-protein transferase activity		catabolic process;macromolecule catabolic process;macromolecule metabolic process;macromolecule modification;metabolic process;nitrogen compound metabolic process;primary metabolic process;protein metabolic process;protein modification by small protein conjugation or removal;protein modification process;proteolysis;proteolysis involved in protein catabolic process		Ubiquitin mediated proteolysis			3	3	1.72776	0.853639	2.9589	3.35558	2586	1	Q7Z3V4	Q7Z3V4	Ubiquitin-protein ligase E3B		123.1
MICU1	11.3106	10.4282	12.4887	13.214	13.7795	13.89	9.28304	9.67184	12.0143	10.1088	9.20854	10.6131	Homo sapiens	biological regulation;calcium import into the mitochondrion;calcium ion homeostasis;calcium ion import;calcium ion transmembrane transport;calcium ion transport;cellular component assembly;cellular component organization;cellular component organization or biogenesis;cellular homeostasis;cellular process;chemical homeostasis;defense response;establishment of localization;homeostatic process;inorga…	binding;calcium ion binding;cation binding;identical protein binding;ion binding;metal ion binding;protein binding;protein dimerization activity;protein heterodimerization activity	calcium channel complex;cation channel complex;cellular anatomical entity;inner mitochondrial membrane protein complex;intracellular membrane-bounded organelle;intracellular organelle;intracellular organelle lumen;membrane;membrane protein complex;membrane-bounded organelle;membrane-enclosed lumen;mitochondrial inner membrane;mitochondrial intermembrane space;mitochondrial membrane;mitochondrial …	biological regulation;cellular component assembly;cellular component organization;cellular component organization or biogenesis;cellular homeostasis;cellular process;chemical homeostasis;establishment of localization;homeostatic process;inorganic ion homeostasis;intracellular monoatomic ion homeostasis;localization;mitochondrial transport;monoatomic ion transport;protein-containing complex assemb…	cellular anatomical entity;intracellular membrane-bounded organelle;intracellular organelle;membrane;membrane protein complex;mitochondrion;organelle;organelle lumen;protein-containing complex				3	3	2.06223	0.853639	2.36856	3.31201	2671	1	Q9BPX6	Q9BPX6	Calcium uptake protein 1, mitochondrial		54.353
ITM2C	15.104	15.1464	10.2156	15.6724	15.3276	14.5982	9.98156	10.9895	9.6123	15.1709	9.84019	9.541	Homo sapiens	biological regulation;cell differentiation;cellular developmental process;cellular process;developmental process;negative regulation of amyloid precursor protein biosynthetic process;negative regulation of biological process;negative regulation of biosynthetic process;negative regulation of cell projection organization;negative regulation of cellular biosynthetic process;negative regulation of ce…	adenyl nucleotide binding;adenyl ribonucleotide binding;amide binding;amyloid-beta binding;anion binding;ATP binding;binding;carbohydrate derivative binding;heterocyclic compound binding;ion binding;nucleoside phosphate binding;nucleotide binding;organic cyclic compound binding;peptide binding;purine nucleotide binding;purine ribonucleoside triphosphate binding;purine ribonucleotide binding;ribon…	bounding membrane of organelle;cellular anatomical entity;extracellular exosome;extracellular membrane-bounded organelle;extracellular organelle;extracellular vesicle;Golgi apparatus;intracellular membrane-bounded organelle;intracellular organelle;lysosomal membrane;lysosome;lytic vacuole;lytic vacuole membrane;membrane;membrane-bounded organelle;organelle;organelle membrane;perinuclear region of…	biological regulation;cell differentiation;cellular process;developmental process;positive regulation of apoptotic process;regulation of biological process;regulation of metabolic process	cellular anatomical entity;extracellular organelle;Golgi apparatus;intracellular membrane-bounded organelle;intracellular organelle;lysosome;membrane;organelle;plasma membrane;vacuole;vesicle				2	2	1.76574	0.853639	3.48814	2.85533	3407	1	Q9NQX7	Q9NQX7	Integral membrane protein 2C		30.222
DUSP22	14.3166	13.5266	14.0053	14.0964	10.2559	13.7721	9.39224	9.07294	12.3936	10.3781	10.206	13.6412	Homo sapiens	biological regulation;cell surface receptor signaling pathway;cellular metabolic process;cellular process;cellular response to endogenous stimulus;cellular response to epidermal growth factor stimulus;cellular response to growth factor stimulus;dephosphorylation;enzyme-linked receptor protein signaling pathway;macromolecule metabolic process;macromolecule modification;metabolic process;negative r…	binding;catalytic activity;catalytic activity, acting on a protein;enzyme binding;hydrolase activity;hydrolase activity, acting on ester bonds;kinase binding;myosin phosphatase activity;non-membrane spanning protein tyrosine phosphatase activity;phosphatase activity;phosphoprotein phosphatase activity;phosphoric ester hydrolase activity;protein binding;protein kinase binding;protein serine/threon…	cell leading edge;cellular anatomical entity;cytoplasm;cytosol;filamentous actin;leading edge of lamellipodium;membrane;plasma membrane;protein-containing complex	biological regulation;cell surface receptor signaling pathway;cellular process;macromolecule metabolic process;macromolecule modification;metabolic process;nitrogen compound metabolic process;phosphorus metabolic process;primary metabolic process;protein dephosphorylation;protein metabolic process;protein modification process;regulation of biological process;regulation of catalytic activity;regul…	cell leading edge;cellular anatomical entity;cytoplasm;cytosol;membrane;plasma membrane;protein-containing complex	MAPK signaling pathway			2	2	1.55257	0.853639	2.48148	2.57804	3414	1	Q9NRW4	Q9NRW4	Dual specificity protein phosphatase 22		20.911
TBK1	13.0416	13.3778	13.7179	13.1986	13.5439	13.5958	10.2424	9.6772	12.888	10.4156	13.4545	9.50881	Homo sapiens	activation of immune response;activation of innate immune response;antiviral innate immune response;biological process involved in interspecies interaction between organisms;biological regulation;canonical NF-kappaB signal transduction;cell population proliferation;cell surface receptor signaling pathway;cellular metabolic process;cellular process;cytokine-mediated signaling pathway;cytoplasmic p…	adenyl nucleotide binding;adenyl ribonucleotide binding;anion binding;ATP binding;binding;carbohydrate derivative binding;catalytic activity;catalytic activity, acting on a protein;enzyme binding;heterocyclic compound binding;identical protein binding;ion binding;kinase activity;nucleic acid binding;nucleoside phosphate binding;nucleotide binding;organic cyclic compound binding;phosphatase bindin…	catalytic complex;cellular anatomical entity;cytoplasm;cytosol;intracellular membrane-bounded organelle;intracellular organelle;membrane-bounded organelle;nucleoplasm;organelle;protein kinase complex;protein-containing complex;serine/threonine protein kinase complex;transferase complex;transferase complex, transferring phosphorus-containing groups	biological process involved in interspecies interaction between organisms;biological regulation;cell population proliferation;cell surface receptor signaling pathway;cellular process;defense response to other organism;immune response;immune system process;inflammatory response;intracellular signal transduction;macromolecule metabolic process;macromolecule modification;metabolic process;nitrogen c…	catalytic complex;cellular anatomical entity;cytoplasm;cytosol;intracellular membrane-bounded organelle;intracellular organelle;nucleoplasm;organelle;protein-containing complex	Cytosolic DNA-sensing pathway;Hepatitis C;Measles;RIG-I-like receptor signaling pathway;Toll-like receptor signaling pathway			2	2	1.74105	0.853639	2.38152	3.39057	3450	1	Q9UHD2	Q9UHD2	Serine/threonine-protein kinase TBK1		83.644
LTF	20.9238	21.0491	18.9207	20.434	21.7325	20.6346	22.4161	22.0256	21.817	21.3001	21.5462	22.3591	Homo sapiens	anatomical structure homeostasis;anatomical structure morphogenesis;animal organ morphogenesis;antibacterial humoral response;antifungal humoral response;antimicrobial humoral immune response mediated by antimicrobial peptide;antimicrobial humoral response;biological process involved in interaction with symbiont;biological process involved in interspecies interaction between organisms;biological …	binding;carbohydrate derivative binding;catalytic activity;catalytic activity, acting on a protein;cation binding;cysteine-type endopeptidase inhibitor activity;DNA binding;endopeptidase activity;endopeptidase inhibitor activity;endopeptidase regulator activity;enzyme activator activity;enzyme inhibitor activity;enzyme regulator activity;glycosaminoglycan binding;heparin binding;hydrolase activit…	cell surface;cellular anatomical entity;cytoplasm;cytoplasmic vesicle;cytoplasmic vesicle lumen;early endosome;endocytic vesicle lumen;endosome;extracellular exosome;extracellular membrane-bounded organelle;extracellular organelle;extracellular region;extracellular space;extracellular vesicle;intracellular membrane-bounded organelle;intracellular organelle;intracellular organelle lumen;intracellu…	biological process involved in interspecies interaction between organisms;biological process involved in symbiotic interaction;biological regulation;cell killing;cellular process;defense response to other organism;developmental process;establishment of localization;homeostatic process;immune response;immune system process;killing of cells of another organism;localization;macromolecule metabolic p…	cell surface;cellular anatomical entity;cytoplasm;cytoplasmic vesicle;endosome;extracellular organelle;extracellular region;extracellular space;intracellular membrane-bounded organelle;intracellular organelle;membrane;nucleus;organelle;organelle lumen;plasma membrane;protein-containing complex;secretory vesicle;vesicle				28	28	1.7372	0.853639	-1.2949	-3.04629	75	1	P02788	P02788	Lactotransferrin		78.183
ABI3BP	16.1086	17.2193	15.0082	15.931	16.3408	15.769	17.8766	17.6952	17.1271	16.7113	17.5642	16.536	Homo sapiens	biological regulation;cellular component organization;cellular component organization or biogenesis;cellular process;external encapsulating structure organization;extracellular matrix organization;extracellular structure organization;positive regulation of biological process;positive regulation of cell adhesion;positive regulation of cell-substrate adhesion;positive regulation of cellular process…		cellular anatomical entity;collagen-containing extracellular matrix;external encapsulating structure;extracellular matrix;extracellular region;extracellular space	biological regulation;cellular component organization;cellular component organization or biogenesis;cellular process;external encapsulating structure organization;extracellular matrix organization;extracellular structure organization;regulation of biological process	cellular anatomical entity;external encapsulating structure;extracellular matrix;extracellular region;extracellular space				10	10	1.98488	0.853639	-1.18891	-3.20148	724	1	Q7Z7G0	Q7Z7G0	Target of Nesh-SH3		117.898
IGHV3-49	19.6476	21.4129	19.3823	22.0055	21.639	20.8352	22.3828	22.2983	20.863	22.2447	23.0359	22.7095	Homo sapiens	adaptive immune response;adaptive immune response based on somatic recombination of immune receptors built from immunoglobulin superfamily domains;B cell mediated immunity;immune effector process;immune response;immune system process;immunoglobulin mediated immune response;leukocyte mediated immunity;lymphocyte mediated immunity;response to stimulus	antigen binding;binding	cellular anatomical entity;extracellular region;immunoglobulin complex;membrane;plasma membrane;protein-containing complex	immune response;immune system process;response to stimulus	cellular anatomical entity;extracellular region;immunoglobulin complex;membrane;plasma membrane;protein-containing complex				5	4	1.58868	0.853639	-1.43531	-2.67423	1821	1	A0A0A0MS15	A0A0A0MS15	Immunoglobulin heavy variable 3-49		13.056
IGKV1-16	18.851	16.5524	18.0717	20.1058	19.0372	18.6878	20.6922	19.4693	20.2679	19.6854	19.732	23.7194	Homo sapiens	adaptive immune response;immune response;immune system process;response to stimulus	antigen binding;binding	cellular anatomical entity;extracellular region;extracellular space;immunoglobulin complex;membrane;plasma membrane;protein-containing complex	immune response;immune system process;response to stimulus	cellular anatomical entity;extracellular region;extracellular space;immunoglobulin complex;membrane;plasma membrane;protein-containing complex				4	4	1.49317	0.853639	-2.04338	-2.52135	1887	1	P04430	P04430	Immunoglobulin kappa variable 1-16		12.618
AKAP2	14.2675	14.7124	9.93169	8.86438	9.08353	9.37731	14.892	15.1434	14.7611	15.0432	15.1624	15.2611	Homo sapiens	biological regulation;regulation of anatomical structure morphogenesis;regulation of biological process;regulation of biological quality;regulation of cell morphogenesis;regulation of cell shape;regulation of developmental process		cellular anatomical entity;membrane;plasma membrane	biological regulation;regulation of biological process;regulation of biological quality	cellular anatomical entity;membrane;plasma membrane				4	4	1.82653	0.853639	-4.00441	-3.62387	2213	1	Q9Y2D5	Q9Y2D5	A-kinase anchor protein 2		94.662
IGKV2D-24	22.2795	21.3401	21.0736	22.7522	24.0659	22.1479	24.1909	22.5301	23.1934	24.471	23.2324	24.1607	Homo sapiens	adaptive immune response;immune response;immune system process;response to stimulus		cellular anatomical entity;extracellular space;immunoglobulin complex;membrane;plasma membrane;protein-containing complex	immune response;immune system process;response to stimulus	cellular anatomical entity;extracellular space;immunoglobulin complex;membrane;plasma membrane;protein-containing complex				3	3	1.48599	0.853639	-1.35322	-2.52295	2230	2	A0A075B6R9;A0A0C4DH68	A0A075B6R9	Probable non-functional immunoglobulin kappa variable 2D-24		13.076
IGHV1-18	15.8231	15.8888	15.9911	16.8517	17.4728	16.2458	16.5849	19.1512	18.0516	17.9258	18.6733	18.8275	Homo sapiens	adaptive immune response;adaptive immune response based on somatic recombination of immune receptors built from immunoglobulin superfamily domains;B cell mediated immunity;immune effector process;immune response;immune system process;immunoglobulin mediated immune response;leukocyte mediated immunity;lymphocyte mediated immunity;response to stimulus	antigen binding;binding	cellular anatomical entity;extracellular region;immunoglobulin complex;membrane;plasma membrane;protein-containing complex	immune response;immune system process;response to stimulus	cellular anatomical entity;extracellular region;immunoglobulin complex;membrane;plasma membrane;protein-containing complex				3	3	2.48254	0.853639	-1.82352	-3.95866	2234	1	A0A0C4DH31	A0A0C4DH31	Immunoglobulin heavy variable 1-18		12.817
IGHV4-28	20.1206	22.2525	19.6723	21.6899	22.0443	22.4937	23.6602	24.4387	22.9125	22.1498	24.4224	23.6624	Homo sapiens	adaptive immune response;adaptive immune response based on somatic recombination of immune receptors built from immunoglobulin superfamily domains;B cell mediated immunity;immune effector process;immune response;immune system process;immunoglobulin mediated immune response;leukocyte mediated immunity;lymphocyte mediated immunity;response to stimulus	antigen binding;binding	cellular anatomical entity;extracellular region;immunoglobulin complex;membrane;plasma membrane;protein-containing complex	immune response;immune system process;response to stimulus	cellular anatomical entity;extracellular region;immunoglobulin complex;membrane;plasma membrane;protein-containing complex				4	3	2.24242	0.853639	-2.16214	-3.57336	2236	1	A0A0C4DH34	A0A0C4DH34	Immunoglobulin heavy variable 4-28		13.121
IGKV1D-16	19.9282	18.9176	18.4394	19.3814	20.284	20.1985	21.5579	20.5179	24.6506	21.3168	21.1441	22.415	Homo sapiens	adaptive immune response;immune response;immune system process;response to stimulus	antigen binding;binding	cellular anatomical entity;extracellular region;extracellular space;immunoglobulin complex;membrane;plasma membrane;protein-containing complex	immune response;immune system process;response to stimulus	cellular anatomical entity;extracellular region;extracellular space;immunoglobulin complex;membrane;plasma membrane;protein-containing complex				3	3	2.09259	0.853639	-2.40886	-3.58783	2302	1	P01601	P01601	Immunoglobulin kappa variable 1D-16		12.731
ETFB	9.83724	9.65103	14.1419	14.8907	9.12462	8.96123	16.2411	15.2922	10.2652	14.4032	15.1789	14.4848	Homo sapiens	amino acid catabolic process;amino acid metabolic process;carboxylic acid catabolic process;carboxylic acid metabolic process;catabolic process;cellular catabolic process;cellular lipid catabolic process;cellular lipid metabolic process;cellular metabolic process;cellular process;electron transport chain;fatty acid beta-oxidation;fatty acid beta-oxidation using acyl-CoA dehydrogenase;fatty acid c…	catalytic activity;electron transfer activity;oxidoreductase activity	catalytic complex;cellular anatomical entity;electron transfer flavoprotein complex;intracellular membrane-bounded organelle;intracellular organelle;intracellular organelle lumen;membrane-bounded organelle;membrane-enclosed lumen;mitochondrial matrix;mitochondrion;organelle;organelle lumen;oxidoreductase complex;protein-containing complex	amino acid metabolic process;catabolic process;cellular lipid metabolic process;cellular process;electron transport chain;generation of precursor metabolites and energy;lipid metabolic process;metabolic process;monocarboxylic acid metabolic process;nitrogen compound metabolic process;organic acid metabolic process;primary metabolic process;small molecule metabolic process	catalytic complex;cellular anatomical entity;electron transfer flavoprotein complex;intracellular membrane-bounded organelle;intracellular organelle;mitochondrion;organelle;organelle lumen;oxidoreductase complex;protein-containing complex				3	3	1.35141	0.853639	-3.20976	-2.3156	2407	1	P38117	P38117	Electron transfer flavoprotein subunit beta		27.842
GAL3ST4	10.4874	14.4693	12.3145	9.85063	14.4115	9.73021	14.7992	14.3521	15.1994	14.3451	14.4729	14.3144	Homo sapiens	biological regulation;biosynthetic process;carbohydrate derivative biosynthetic process;carbohydrate derivative metabolic process;carbohydrate metabolic process;cell communication;cell-cell signaling;cellular biosynthetic process;cellular lipid metabolic process;cellular metabolic process;cellular process;glycolipid biosynthetic process;glycolipid metabolic process;glycoprotein biosynthetic proce…	3'-phosphoadenosine 5'-phosphosulfate binding;adenyl nucleotide binding;adenyl ribonucleotide binding;anion binding;binding;carbohydrate derivative binding;catalytic activity;galactose 3-O-sulfotransferase activity;galactosylceramide sulfotransferase activity;heterocyclic compound binding;ion binding;nucleoside phosphate binding;nucleotide binding;organic cyclic compound binding;proteoglycan sulf…	cellular anatomical entity;extracellular exosome;extracellular membrane-bounded organelle;extracellular organelle;extracellular vesicle;Golgi cisterna membrane;membrane;membrane-bounded organelle;organelle;organelle membrane;vesicle	biological regulation;biosynthetic process;carbohydrate derivative metabolic process;carbohydrate metabolic process;cell communication;cell-cell signaling;cellular lipid metabolic process;cellular process;glycoprotein metabolic process;lipid metabolic process;macromolecule biosynthetic process;macromolecule metabolic process;metabolic process;nitrogen compound metabolic process;oligosaccharide me…	cellular anatomical entity;extracellular organelle;membrane;organelle;vesicle				3	3	1.54117	0.853639	-2.70323	-2.98509	2660	1	Q96RP7	Q96RP7	Galactose-3-O-sulfotransferase 4		54.167
IGLV5-37	14.2361	13.984	14.7193	9.95865	8.69305	10.1047	26.0368	16.5022	15.8525	12.6451	15.3137	15.8407	Homo sapiens	adaptive immune response;immune response;immune system process;response to stimulus		cellular anatomical entity;extracellular space;immunoglobulin complex;membrane;plasma membrane;protein-containing complex	immune response;immune system process;response to stimulus	cellular anatomical entity;extracellular space;immunoglobulin complex;membrane;plasma membrane;protein-containing complex				2	2	1.32383	0.853639	-5.08257	-2.34122	2771	1	A0A075B6J1	A0A075B6J1	Immunoglobulin lambda variable 5-37		13.277
IGKV1-27	14.8309	14.8836	13.113	15.4718	16.0702	15.5054	15.9394	16.7708	20.5756	16.0447	16.551	18.9359	Homo sapiens	adaptive immune response;immune response;immune system process;response to stimulus		cellular anatomical entity;extracellular space;immunoglobulin complex;membrane;plasma membrane;protein-containing complex	immune response;immune system process;response to stimulus	cellular anatomical entity;extracellular space;immunoglobulin complex;membrane;plasma membrane;protein-containing complex				2	2	1.66079	0.853639	-2.49041	-2.86144	2774	1	A0A075B6S5	A0A075B6S5	Immunoglobulin kappa variable 1-27		12.71
IGLC3	24.6678	25.2175	24.7343	26.397	25.3559	27.3154	26.3806	26.827	26.3545	26.2477	28.1232	26.9692	Homo sapiens	activation of immune response;adaptive immune response;adaptive immune response based on somatic recombination of immune receptors built from immunoglobulin superfamily domains;antigen receptor-mediated signaling pathway;B cell mediated immunity;B cell receptor signaling pathway;biological regulation;cell surface receptor signaling pathway;cellular process;immune effector process;immune response;…	antigen binding;binding	blood microparticle;cellular anatomical entity;extracellular exosome;extracellular membrane-bounded organelle;extracellular organelle;extracellular region;extracellular space;extracellular vesicle;IgA immunoglobulin complex;IgD immunoglobulin complex;IgE immunoglobulin complex;IgG immunoglobulin complex;IgM immunoglobulin complex;immunoglobulin complex;membrane;membrane-bounded organelle;organell…	biological regulation;cell surface receptor signaling pathway;cellular process;immune response;immune system process;regulation of biological process;response to stimulus;signal transduction	cellular anatomical entity;extracellular organelle;extracellular region;extracellular space;immunoglobulin complex;membrane;organelle;plasma membrane;protein-containing complex;vesicle				7	2	1.35596	0.853639	-1.20239	-2.34928	2941	1	P0DOY3	P0DOY3	Immunoglobulin lambda constant 3		11.263
RAVER1	12.6412	12.183	12.8654	13.7909	10.0303	12.7882	14.9605	13.7565	14.1755	14.0027	14.3375	13.8276	Homo sapiens		binding;nucleic acid binding;organic cyclic compound binding;RNA binding	cellular anatomical entity;cytoplasm;intracellular membrane-bounded organelle;intracellular organelle;membrane-bounded organelle;nucleus;organelle		cellular anatomical entity;cytoplasm;intracellular membrane-bounded organelle;intracellular organelle;nucleus;organelle				2	2	1.79174	0.853639	-1.79356	-3.2764	3249	1	Q8IY67	Q8IY67	Ribonucleoprotein PTB-binding 1		63.879
C1orf21	13.0779	9.769	13.0586	10.1627	8.88137	10.0776	13.5632	12.9307	13.3446	13.2376	14.0901	13.5275	Homo sapiens									2	2	1.82594	0.853639	-2.6111	-3.49883	3378	1	Q9H246	Q9H246	Uncharacterized protein C1orf21		13.864
MMP25	10.8267	10.0513	9.27648	9.33426	8.25803	13.5972	13.0692	9.66985	13.2281	14.1361	14.0941	14.6944	Homo sapiens	anatomical structure development;catabolic process;cellular component organization;cellular component organization or biogenesis;cellular process;collagen catabolic process;collagen metabolic process;defense response;developmental process;external encapsulating structure organization;extracellular matrix organization;extracellular structure organization;hard palate development;inflammatory respon…	binding;catalytic activity;catalytic activity, acting on a protein;cation binding;endopeptidase activity;hydrolase activity;ion binding;metal ion binding;metalloendopeptidase activity;metallopeptidase activity;peptidase activity;transition metal ion binding;zinc ion binding	bounding membrane of organelle;cellular anatomical entity;cytoplasmic vesicle membrane;external encapsulating structure;extracellular matrix;extracellular space;membrane;organelle membrane;plasma membrane;secretory granule membrane;side of membrane;specific granule membrane;vesicle membrane	anatomical structure development;catabolic process;cellular component organization;cellular component organization or biogenesis;cellular process;developmental process;external encapsulating structure organization;extracellular matrix organization;extracellular structure organization;inflammatory response;macromolecule metabolic process;metabolic process;nitrogen compound metabolic process;primar…	cellular anatomical entity;external encapsulating structure;extracellular matrix;extracellular space;membrane;plasma membrane				2	2	1.69542	0.853639	-2.9246	-2.75941	3401	1	Q9NPA2	Q9NPA2	Matrix metalloproteinase-25		62.556
