# Supplementary material for: Comprehensive High-Depth Proteomic Analysis of Plasma Extracellular Vesicles Containing Preparations in Rett Syndrome
Source: Biomedicines. 2024 Sep 24;12(10):2172. doi: 10.3390/biomedicines12102172 (PMC11504846; doi:10.3390/biomedicines12102172)
Supplement: Supplementary file 1 [file biomedicines-12-02172-s001.zip › Table S6_List of identified proteins with statistical significant differences.xlsx]

## Sheet: List of candidate proteins 
Table S5. List of identified proteins with statistical significant differences
The identification results of main 33 up-regulated proteins between the RTT and NC groups (RTT>NC)
UniProt accession number	Target protein	Symbol	Log2 RTT (Average)	Log2 NC (Average)	Foldchange (RTT/NC)	P-value	Cohen’s D
P14543	Nidogen-1	NID1	18.46	17.23	2.3	0.026	1.9
P07942	Laminin subunit beta-1	LAMB1	18.01	16.41	3	0.025	1.6
P11047	Laminin subunit gamma-1	LAMC1	17.52	16.31	2.3	0.045	1.5
Q9Y251	Heparanase	HPSE	16.94	15.81	2.2	0.033	1.6
O00533	Neural cell adhesion molecule L1-like protein	CHL1	14.38	9.45	30.4	0.005	2.9
Q15389	Angiopoietin-1	ANGPT1	16.39	15.31	2.1	0.013	2
Q08211	ATP-dependent RNA helicase A	DHX9	15.68	11.31	20.6	0.02	2.1
Q14554	Protein disulfide-isomerase A5	PDIA5	15.21	13.4	3.5	0.041	1.6
O43149	Zinc finger ZZ-type and EF-hand domain-containing protein 1	ZZEF1	14.2	10.5	13.5	0.004	2.4
O95497	Pantetheinase	VNN1	16.84	14.96	3.7	0.012	2
P23352	Anosmin-1	ANOS1	13.44	10.52	7.6	0.024	1.7
P60228	Eukaryotic translation initiation factor 3 subunit E	EIF3E	13.11	10.91	4.6	0.03	1.6
Q12765	Secernin-1	SCRN1	13.99	11.76	4.7	0.037	1.6
Q99523	Sortilin	SORT1	13.89	11.76	4.4	0.034	1.7
O43175	D-3-hosphoglycerate dehydrogenase	PHGDH	14.78	10.43	20.3	0.001	3.2
O94925	Gultaminase kidney isoform, mitochondrial	GLS	14.17	10.86	9.9	0.012	2.2
O95861	3’(2’), 5’-bisphosphate nucleotidase 1	BPNT1	13.94	11.83	4.3	0.04	1.6
P01817	Immunoglobulin heavy variable 2-5	IGHV2-5	14.73	10.48	19	0.01	2.3
Q14393	Growth arrest-specific protein 6	GAS6	13.24	10	9.5	0.009	2
Q9ULP9	TBC1 domain family member 24	TBC1D24	13.39	10.49	7.4	0.028	1.6
O43736	Integral membrane protein 2A	ITM2A	13.11	10.29	7	0.049	1.4
P08572	Collagen alpha-2 (IV) chain	COL4A2	14.18	11.5	6.4	0.027	1.8
P23471	Receptor-type-tyrosine-protein phosphatase zeta	PTPRZ1	13.05	10.85	4.6	0.05	1.5
P35625	Metalloproteinase inhibitor 3	TIMP3	20.87	18.79	4.2	0.02	2.1
P40306	Proteasome subunit beta type-10	PSMB10	14.69	10.24	21.8	0.022	1.7
P46783	40S ribosomal protein S10	RPS10	14.73	11.05	12.8	0.007	2.6
Q13325	Interferon-induced protein with tetratricopeptide repeats 5	IFIT5	13.76	10.46	9.8	0.038	1.5
Q14498	RNA-binding protein 39	RBM39	13.59	10	12	0.02	1.9
Q7Z3V4	Ubiquitin-protein ligase E3B	UBE3B	13	10.05	7.8	0.019	2.1
Q9BPX6	Calcium uptake protein 1, mitochondrial	MICU1	12.52	10.15	5.2	0.009	2.1
Q9NQX7	Integral membrane protein 2C	ITM2C	14.34	10.86	11.2	0.017	1.8
Q9NRW4	Dual specificity protein phosphatase 22	DUSP22	13.32	10.84	5.6	0.028	1.6
Q9UHD2	Serine/threonine-protein kinase TBK1	TBK1	13.41	11.03	5.2	0.018	2.1
Abbreviations; NC, neurotypical developmental controls; RTT, Rett syndrome
The identification results of main 17 down-regulated proteins between the RTT and NC groups (NC>RTT)
UniProt accession number	Target protein	Symbol	Log2 RTT (Average)	Log2 NC (Average)	Foldchange (RTT/NC)	P-value	Cohen’s D
P02788	Lactotransferrin	LTF	20.62	21.91	0.4	0.018	-1.9
Q7Z7G0	Target of Nesh-SH3	ABI3BP	16.06	17.25	0.4	0.01	-2
A0A0A0MS15	Immunoglobulin heavy variable 3-49	IGHV3-49	20.82	22.26	0.4	0.026	-1.7
P04430	Immunoglobulin kappa variable 1-16	IGKV1-16	18.55	20.59	0.2	0.032	-1.6
Q9Y2D5	A-kinase anchor protein 2	AKAP2	11.04	15.04	0.06	0.015	-2.3
A0A075B6R9	Probable non-functional immunoglobulin kappa variable 2D-24	IGKV2D-24	22.28	23.63	0.4	0.033	-1.6
A0A0C4DH31	Immunoglobulin heavy variable 1-18	IGHV1-18	16.38	18.2	0.3	0.003	-2.5
A0A0C4DH34	Immunoglobulin heavy variable 4-28	IGHV4-28	21.38	23.54	0.2	0.006	-2.3
P01601	Immunoglobulin kappa variable 1D-16	IGKV1D-16	19.52	21.93	0.2	0.008	-2.3
P38117	Electron transfer flavoprotein subunit beta	EFTB	11.1	14.31	0.1	0.045	-1.5
Q96RP7	Galactose-3-O-sulfotransferase 4	GAL3ST4	11.88	14.58	0.2	0.029	-1.9
A0A075B6J1	Immunoglobulin lamba variable 5-37	IGLV5-37	11.95	17.03	0.03	0.047	-1.5
A0A075B6S5	Immunoglobulin kappa variable 1-27	IGKV1-27	14.98	17.47	0.2	0.022	-1.8
P0DOY3	Immunoglobulin lambda constant 3	IGLC3	25.61	26.82	0.4	0.044	-1.5
Q8IY67	Ribonucleoprotein PTB-binding 1	RAVER1	12.38	14.18	0.3	0.016	-2.1
Q9H246	Uncharacterized protein C1orf21	C1orf21	10.84	13.45	0.2	0.015	-2.2
Q9NPA2	Matrix metalloproteinase-25	MMP25	10.22	13.15	0.1	0.02	-1.7
Abbreviations; NC, neurotypical developmental controls; RTT, Rett syndrome
