# Supplementary material for: Comprehensive High-Depth Proteomic Analysis of Plasma Extracellular Vesicles Containing Preparations in Rett Syndrome
Source: Biomedicines. 2024 Sep 24;12(10):2172. doi: 10.3390/biomedicines12102172 (PMC11504846; doi:10.3390/biomedicines12102172)
Supplement: Supplementary file 1 [file biomedicines-12-02172-s001.zip › Table S7_Molecular functions and biological processes of identified proteins.xlsx]

## Sheet: Sheet1
The molecular function and biological process category of main 33 up-regulated expressed proteins in RTT.
UniProt accession number	Protein symbol	Molecular function*	Biological process*
P14543	NID1	calcium ion binding	cell-matrix adhesion
P07942	LAMB1	integrin binding extracellular matrix structural constituent	cell migration substrate adhesion-dependent cell spreading basement membrane assembly
P11047	LAMC1	extracellular matrix structural constituent	none
Q9Y251	HPSE	hydrolase activity, acting on glycosyl bonds	none
O00533	CHL1	protein binding	nervous system development axon guidance cell-cell adhesion
Q15389	ANGPT1	receptor tyrosine kinase binding	angiogenesis Tie signaling pathway
Q08211	DHX9	double-stranded RNA binding ATP binding 3’-5’ DNA/RNA helicase activity nucleic acid binding RNA binding 3’-5’ DNA helicase activity	positive regulation of transcription by RNA polymerase 2 regulation of mRNA processing
Q14554	PDIA5	protein disulfide isomerase activity	protein folding
O43149	ZZEF1	zinc ion binding calcium ion binding ubiquitin-like protein ligase activity	protein ubiquitination regulation of syaptic plasticity
O95497	VNN1	hydrolase activity, acting on carbon-nitrogen(but not peptide) bonds, in linear amides	nitrogen compound metabolic process
P23352	ANOS1	protein binding peptidase inhibitor activity	neuron differentiation
P60228	EIF3E	translation initiation factor activity	translational initiation
Q12765	SCRN1	dipeptidase activity cysteine-type exopeptidase activity	proteolysis
Q99523	SORT1	protein binding	post-Golgi vesicle-mediated transport Golgi to endsome transport endocytosis vesicle organization
O43175	PHGDH	phosphoglycerate dehydrogenase activity oxioreductase activity, acting on the CH-OH group of donors, NAD or NADP as acceptor NAD binding	L-serine biosynthetic process
O94925	GLS	protein binding glutaminase activity	glutamine metabolic process glutamate biosynthetic process glutamine catabolic proceess
O95861	BPNT1	3’(2’), 5’-bisphosphate nucleotidase activity	phosphatidylinositol phosphate biosynthetic process sulfate assimilation 3'-phosphoadenosine 5%- phosphosulfate metabolic process
P01817	IGHV2-5	antigen binding immunoglobulin receptor binding	phagocytosis,recognition phagocytosis,engulfment complement activation, classical pathway defense response to bacterium innate immune response B cell receptor signaling pathway positive regulation of B cell activation
Q14393	GAS6	calcium ion binding	none
Q9ULP9	TBC1D24	none	none
O43736	ITM2A	amyloid-beta binding	negative regulation of amyloid precursor protein biosynthetic process
P08572	COL4A2	extracellular matrix structural constituent	none
P23471	PTPRZ1	protein binding protein tyrosine phosphatase activity	protein dephosphorylation dephosphorylation peptidy1-tyrosine dephosphorylation
P35625	TIMP3	protein binding metalloendopeptidase inhibitor activity	response to organic substance negative regulation of endopeptidase activity negative regulation of membrane protein ectodomain proteolysis
P40306	PSMB10	threonine-type endopeptidase activity	proteolysis involved in protein catabolic process
P46783	RPS10	RNA binding structural constituent of ribosome	none
Q13325	IFIT5	protein binding RNA binding	defense response to virus
Q14498	RBM39	nucleic acid binding RNA binding	mRNA processing
Q7Z3V4	UBE3B	ubiquitin-protein transferase activity protein binding ubiquitin protein ligase activity	protein polyubiquitination ubiquitin-dependent protein catabolic process
Q9BPX6	MICU1	calcium ion binding	mitochondrial calcium ion transmembrane transport calcium import into the mitochondrion mitochondrial calcium ion homeostasis
Q9NQX7	ITM2C	amyloid-beta binding	negative regulation of amyloid precursor protein biosynthetic process
Q9NRW4	DUSP22	protein tyrosine phosphatase activity	protein dephosphorylation dephosphorylation signal transduction
Q9UHD2	TBK1	ATP binding protein kinase activity protein serine/threonine kinase activity	proteinn phosphorylation peptidy1-serine phosphorylation
*Molecular function and biological process was cited from “Inter Pro Classification of protein families” (https://www.ebi.ac.uk/interpro/) (Paysan-Lafosse T. et al. 2023) .
The molecular function and biological process category of main 17 down-regulated expressed proteins in patients with RTT
UniProt accession number	Protein symbol	Molecular function*	Biological process*
P02788	LTF	serine-type endopeptidase activity iron ion binding	regulation of cytokine production antibacterial humoral response antifungal humoral response iron ion transport
Q7Z7G0	ABI3BP	protein binding	positive regulation of ce--substrate adhesion extracellular matrix organization
A0A0A0MS15	IGHV3-49	antigen binding immunoglobulin receptor binding	phagocytosis, recognition phagocytosis, engulfment complement activation, classical pathway defense response to bacterium innate immune response B cell receptor signaling pathway positive regulation of B cell activation
P04430	IGKV1-16	none	immunoglobulin production immune response
Q9Y2D5	AKAP2	none	regulation of cell shape
A0A075B6R9	IGKV2D-24	none	immunoglobulin production immune response
A0A0C4DH31	IGHV1-18	antigen binding immunoglobulin receptor binding	phagocytosis, recognition phatocytosis, engulfment complement activation, classical pathway defense response to bacterium innate immune response B cell receptor signaling pathway positive regulation of B cell activation
A0A0C4DH34	IGHV4-28	antigen binding immunoglobulin receptor binding	phagocytosis, recognition phatocytosis, engulfment complement activation, classical pathway defense response to bacterium innate immune response B cell receptor signaling pathway positive regulation of B cell activation
P01601	IGKV1D-16	none	immunoglobulin production immune response
P38117	EFTB	electron transfer activity	none
Q96RP7	GAL3ST4	galactosylceramide sulfortransferase activity sulfotransferase activity	glycolipid biosynthetic process
A0A075B6J1	IGLV5-37	none	immunoglobulin production immune response
A0A075B6S5	IGKV1-27	none	immunoglobulin production immune response
P0DOY3	IGLC3	MHC clas 2 protein complex binding	immunoglobulin production involved in immunoglobulin-mediated immune response peptide antigen assembly with MHC class 2 protein complex antigen processing and presentation of exogenous peptide antigen via MHC class2 positive regulation of T cell activation
Q8IY67	RAVER1	RNA binding nucleic acid binding mRNA binding	none
Q9H246	C1orf21	none	none
Q9NPA2	MMP25	metalloendopeptidase activity zinc ion binding metallopeptidase activity	proteolysis extracellular matrix organization collagen catabolic process
*Molecular function and biological process was cited from “Inter Pro Classification of protein families” (https://www.ebi.ac.uk/interpro/) (Paysan-Lafosse T. et al. 2023) .
