# Supplementary material for: Comprehensive High-Depth Proteomic Analysis of Plasma Extracellular Vesicles Containing Preparations in Rett Syndrome
Source: Biomedicines. 2024 Sep 24;12(10):2172. doi: 10.3390/biomedicines12102172 (PMC11504846; doi:10.3390/biomedicines12102172)
Supplement: Supplementary file 1 [file biomedicines-12-02172-s001.zip › Table S8_Enrichment analysis of upregulated proteins on GO biological processes.xlsx]

## Sheet: Table S7
Enrichment FDR	nGenes	Pathway Genes	Fold Enrichment	Pathway	URL	Genes
0.00418131	2	7	204.295	GO:0042985 negative reg. of amyloid precursor protein biosynthetic proc.	http://amigo.geneontology.org/amigo/term/GO:0042985	ITM2A ITM2C
0.000152746	3	11	195.009	GO:0110011 reg. of basement membrane organization	http://amigo.geneontology.org/amigo/term/GO:0110011	LAMB1 NID1 LAMC1
0.000193146	3	13	165.007	GO:2001046 positive reg. of integrin-mediated signaling pathway	http://amigo.geneontology.org/amigo/term/GO:2001046	LAMB1 NID1 LAMC1
0.00819535	2	12	119.172	GO:0010561 negative reg. of glycoprotein biosynthetic proc.	http://amigo.geneontology.org/amigo/term/GO:0010561	ITM2A ITM2C
0.0025645	3	37	57.9755	GO:0071711 basement membrane organization	http://amigo.geneontology.org/amigo/term/GO:0071711	LAMB1 NID1 LAMC1
0.00744651	3	60	35.7516	GO:1903053 reg. of extracellular matrix organization	http://amigo.geneontology.org/amigo/term/GO:1903053	LAMB1 NID1 LAMC1
0.000193649	7	385	13.0006	GO:0031589 cell-substrate adhesion	http://amigo.geneontology.org/amigo/term/GO:0031589	LAMB1 LAMC1 HPSE DUSP22 NID1 ANGPT1 GAS6
0.00819535	5	355	10.0709	GO:0030198 extracellular matrix organization	http://amigo.geneontology.org/amigo/term/GO:0030198	LAMB1 COL4A2 NID1 LAMC1 GAS6
0.00819535	5	356	10.0426	GO:0043062 extracellular structure organization	http://amigo.geneontology.org/amigo/term/GO:0043062	LAMB1 COL4A2 NID1 LAMC1 GAS6
0.00819535	5	359	9.95865	GO:0045229 external encapsulating structure organization	http://amigo.geneontology.org/amigo/term/GO:0045229	LAMB1 COL4A2 NID1 LAMC1 GAS6
0.000429015	10	1160	6.16406	GO:0051248 negative reg. of protein metabolic proc.	http://amigo.geneontology.org/amigo/term/GO:0051248	ITM2A TIMP3 ITM2C DHX9 GAS6 ANOS1 ANGPT1 TBC1D24 DUSP22 EIF3E
0.000152746	13	1645	5.6507	GO:0009967 positive reg. of signal transduction	http://amigo.geneontology.org/amigo/term/GO:0009967	DUSP22 LAMB1 NID1 LAMC1 ANGPT1 HPSE GAS6 VNN1 ITM2C TBC1D24 TBK1 TIMP3 IFIT5
0.0075079	8	1073	5.33108	GO:0032269 negative reg. of cellular protein metabolic proc.	http://amigo.geneontology.org/amigo/term/GO:0032269	TIMP3 DHX9 GAS6 ANOS1 ANGPT1 TBC1D24 DUSP22 EIF3E
0.000152746	13	1830	5.07946	GO:0010647 positive reg. of cell communication	http://amigo.geneontology.org/amigo/term/GO:0010647	DUSP22 LAMB1 NID1 LAMC1 ANGPT1 HPSE GAS6 VNN1 ITM2C TBC1D24 TBK1 TIMP3 IFIT5
0.000152746	13	1836	5.06286	GO:0023056 positive reg. of signaling	http://amigo.geneontology.org/amigo/term/GO:0023056	DUSP22 LAMB1 NID1 LAMC1 ANGPT1 HPSE GAS6 VNN1 ITM2C TBC1D24 TBK1 TIMP3 IFIT5
0.00744651	10	1729	4.13552	GO:0007155 cell adhesion	http://amigo.geneontology.org/amigo/term/GO:0007155	LAMB1 LAMC1 HPSE NID1 DUSP22 ANGPT1 ANOS1 VNN1 CHL1 GAS6
0.000317972	14	2427	4.12461	GO:0048584 positive reg. of response to stimulus	http://amigo.geneontology.org/amigo/term/GO:0048584	DUSP22 LAMB1 NID1 LAMC1 ANGPT1 HPSE GAS6 VNN1 ITM2C TBC1D24 TBK1 TIMP3 DHX9 IFIT5
0.00368423	17	4552	2.67037	GO:0030154 cell differentiation	http://amigo.geneontology.org/amigo/term/GO:0030154	DHX9 ANOS1 LAMB1 LAMC1 NID1 ITM2C TBC1D24 GAS6 ITM2A PHGDH PTPRZ1 VNN1 CHL1 SORT1 ANGPT1 HPSE COL4A2
0.00368423	17	4576	2.65637	GO:0048869 cellular developmental proc.	http://amigo.geneontology.org/amigo/term/GO:0048869	DHX9 ANOS1 LAMB1 LAMC1 NID1 ITM2C TBC1D24 GAS6 ITM2A PHGDH PTPRZ1 VNN1 CHL1 SORT1 ANGPT1 HPSE COL4A2
