# Supplementary material for: Comprehensive High-Depth Proteomic Analysis of Plasma Extracellular Vesicles Containing Preparations in Rett Syndrome
Source: Biomedicines. 2024 Sep 24;12(10):2172. doi: 10.3390/biomedicines12102172 (PMC11504846; doi:10.3390/biomedicines12102172)
Supplement: Supplementary file 1 [file biomedicines-12-02172-s001.zip › Table S9_Enrichment analysis of upregulated proteins on KEGG Pathway.xlsx]

## Sheet: Table S8
Enrichment FDR	nGenes	Pathway Genes	Fold Enrichment	Pathway	URL	Genes
0.00802545	3	88	24.3761	Path:hsa04512 ECM-receptor interaction	http://www.genome.jp/kegg-bin/show_pathway?hsa04512	COL4A2 LAMB1 LAMC1
0.00802545	3	92	23.3162	Path:hsa05222 Small cell lung cancer	http://www.genome.jp/kegg-bin/show_pathway?hsa05222	COL4A2 LAMB1 LAMC1
0.00802545	3	102	21.0303	Path:hsa05146 Amoebiasis	http://www.genome.jp/kegg-bin/show_pathway?hsa05146	COL4A2 LAMB1 LAMC1
0.0279747	3	200	10.7255	Path:hsa04510 Focal adhesion	http://www.genome.jp/kegg-bin/show_pathway?hsa04510	COL4A2 LAMB1 LAMC1
0.0174096	4	331	8.64086	Path:hsa05165 Human papillomavirus infection	http://www.genome.jp/kegg-bin/show_pathway?hsa05165	COL4A2 TBK1 LAMB1 LAMC1
0.0178375	4	354	8.07945	Path:hsa04151 PI3K-Akt signaling pathway	http://www.genome.jp/kegg-bin/show_pathway?hsa04151	COL4A2 ANGPT1 LAMB1 LAMC1
